# Supplementary material for: Investigation of MicroRNA and transcription factor mediated regulatory network for silicosis using systems biology approach
Source: Sci Rep. 2021 Jan 14;11:1265. doi: 10.1038/s41598-020-77636-4 (PMC7809153; doi:10.1038/s41598-020-77636-4)
Supplement: Supplementary file 1 — Supplementary Information 1. [file 41598_2020_77636_MOESM1_ESM.xlsx]

## Sheet: miRNA_Extract_form_mirDIP_up
Manuscript Title:	Investigation of MicroRNA and Transcription Factor Mediated Regulatory Network for Silicosis using Systems Biology Approach
Authors:	J. K. Choudhari1,3, M. K. Verma1,2, J. Choubey3 and B. P. Sahariah1*
	1Chhattisgarh Swami Vivekanand Technical University, Bhilai (C.G) India, 491107
	2National Institute of Technology Raipur (C.G) India, 491020
	3Raipur Institute of Technology Raipur (C.G) India, 492001
	*Corresponding author, Email: biju.sahariah@gmail.com
Generated at: 2019/10/21 03:41:13
mirDIP version: 4.1.11.1.
Database version: 4.1.0.3
Gene Symbol - CDH1
ZNF17
CDK19
RNASE4
AXIN2
PXYLP1
ASB13
MAGEE1
SNUPN
THNSL1
CCDC34
NUPL2
AGGF1
TIA1
CCDC25
CBX2
ANKRA2
CCDC117
GMCL1
KLHL12
ZBED8
FANCL
OGT
NREP
FAM64A
PHF21A
ZNF30
MCEE
RNFT2
LGR4
C17orf58
CKAP2
AP3M2
PHLDB1
SUOX
OIP5
STK36
IDH1
FAM120B
RSPRY1
AFAP1L2
MUM1
SLC35E3
ZNF512
TSEN2
C1orf131
RBM4B
HNRNPA0
AURKA
POC1A
OARD1
UNC50
CXXC5
CDCA8
DCBLD1
TOP2A
HOXC8
GSPT2
GID8
SKP2
IMP3
RAB40B
MALSU1
TMEM2
ANG
LACTB
PDE7B
HSPA2
GEMIN6
EPDR1
MSRB1
CPSF4
TMEM203
CENPF
MED20
FAM217B
PDXK
FAM83D
MIR503HG
KIF20A
SRSF5
BAAT
FZD2
TNS3
MAT2A
Micro RNA -
Minimum Score - Low
Gene Symbols input verification: (1)
Provided Gene Symbol	Suggestion	Updated Symbol at Database	Correct HUGO notation	HUGO Symbol ID	Approved Gene Symbol (HUGO)	Previous Gene Symbol (HUGO)	Gene Symbol Synonyms (HUGO)
FAM64A	try updated symbol	PIMREG
Note: Suggested Gene Symbols may not be found in database.
Results (210471)
Gene Symbol	Uniprot	Pseudogene	MicroRNA	Integrated Score	Number of Sources	Score Class	Sources
HOXC8	P31273		hsa-miR-196a-5p	0.967043	20	Very High	BCmicrO|BiTargeting|CoMeTa|Cupid|DIANA|ElMMo3|MAMI|microrna.org|MirAncesTar|mirbase|miRDB|MirMAP|MirTar|Mirza-G|MultiMiTar|PACCMIT|PicTar|RepTar|TargetRank|TargetScan
OGT	O15294		hsa-miR-107	0.954354	23	Very High	BCmicrO|BiTargeting|CoMeTa|Cupid|DIANA|ElMMo3|GenMir++|MBStar|MAMI|microrna.org|MirAncesTar|mirbase|miRcode|miRDB|MirMAP|miRTar2GO|Mirza-G|MultiMiTar|PACCMIT|PicTar|RepTar|TargetRank|TargetScan
OGT	O15294		hsa-miR-103a-3p	0.951855	22	Very High	BCmicrO|BiTargeting|CoMeTa|Cupid|DIANA|ElMMo3|GenMir++|MBStar|MAMI|microrna.org|MirAncesTar|miRcode|miRDB|MirMAP|miRTar2GO|Mirza-G|MultiMiTar|PACCMIT|PicTar|RepTar|TargetRank|TargetScan
AXIN2	Q9Y2T1		hsa-miR-107	0.95099	24	Very High	BCmicrO|BiTargeting|Cupid|DIANA|ElMMo3|MBStar|MAMI|microrna.org|MirAncesTar|miRcode|miRDB|MirMAP|MirSNP|MirTar|miRTar2GO|Mirza-G|MultiMiTar|PACCMIT|PicTar|RepTar|RNAhybrid|TargetRank|TargetScan|TargetSpy
HOXC8	P31273		hsa-miR-196b-5p	0.946976	20	Very High	BiTargeting|CoMeTa|Cupid|DIANA|ElMMo3|MAMI|microrna.org|MirAncesTar|mirbase|mirCoX|miRDB|MirMAP|MirTar|Mirza-G|MultiMiTar|PACCMIT|PicTar|RepTar|TargetRank|TargetScan
AXIN2	Q9Y2T1		hsa-miR-103a-3p	0.945391	22	Very High	BCmicrO|BiTargeting|Cupid|DIANA|ElMMo3|MAMI|microrna.org|MirAncesTar|mirbase|miRcode|miRDB|MirMAP|MirSNP|MirTar|Mirza-G|MultiMiTar|PACCMIT|PicTar|RepTar|RNAhybrid|TargetRank|TargetScan
OGT	O15294		hsa-miR-195-5p	0.937904	21	Very High	BCmicrO|BiTargeting|CoMeTa|Cupid|DIANA|ElMMo3|GenMir++|MAMI|microrna.org|MirAncesTar|miRcode|miRDB|MirMAP|miRTar2GO|Mirza-G|MultiMiTar|PACCMIT|PicTar|RepTar|TargetRank|TargetScan
OGT	O15294		hsa-miR-16-5p	0.937722	21	Very High	BCmicrO|CoMeTa|Cupid|DIANA|ElMMo3|GenMir++|MAMI|microrna.org|MirAncesTar|miRcode|miRDB|MirMAP|miRTar2GO|Mirza-G|MultiMiTar|PACCMIT|PicTar|PITA|RepTar|TargetRank|TargetScan
CDK19	Q9BWU1		hsa-miR-152-3p	0.933457	23	Very High	BCmicrO|BiTargeting|CoMeTa|Cupid|DIANA|ElMMo3|MBStar|MAMI|microrna.org|MirAncesTar|miRcode|mirCoX|miRDB|MirMAP|MirTar|miRTar2GO|Mirza-G|MultiMiTar|PACCMIT|RepTar|RNAhybrid|TargetRank|TargetScan
AXIN2	Q9Y2T1		hsa-miR-195-5p	0.933106	22	Very High	BCmicrO|Cupid|DIANA|ElMMo3|MBStar|MAMI|microrna.org|MirAncesTar|miRcode|miRDB|MirMAP|MirSNP|MirTar|miRTar2GO|Mirza-G|MultiMiTar|PACCMIT|PicTar|RepTar|RNAhybrid|TargetRank|TargetScan
OGT	O15294		hsa-miR-7-5p	0.925358	21	Very High	BCmicrO|BiTargeting|CoMeTa|Cupid|DIANA|ElMMo3|GenMir++|MBStar|MAMI|microrna.org|MirAncesTar|miRcode|miRDB|MirMAP|MultiMiTar|PACCMIT|PicTar|PITA|RepTar|TargetRank|TargetScan
CDK19	Q9BWU1		hsa-miR-18a-5p	0.925291	22	Very High	BCmicrO|BiTargeting|CoMeTa|DIANA|ElMMo3|MBStar|MAMI|microrna.org|MirAncesTar|miRDB|MirMAP|MirSNP|MirTar|miRTar2GO|Mirza-G|MultiMiTar|PACCMIT|PicTar|RepTar|RNAhybrid|TargetRank|TargetScan
PDE7B	Q9NP56		hsa-miR-27b-3p	0.925045	21	Very High	BCmicrO|BiTargeting|CoMeTa|Cupid|DIANA|ElMMo3|MBStar|MAMI|microrna.org|MirAncesTar|miRDB|MirMAP|MirTar|Mirza-G|MultiMiTar|PACCMIT|PicTar|RepTar|RNAhybrid|TargetRank|TargetScan
AXIN2	Q9Y2T1		hsa-miR-16-5p	0.92455	22	Very High	BCmicrO|BiTargeting|Cupid|DIANA|ElMMo3|MBStar|MAMI|microrna.org|MirAncesTar|miRcode|miRDB|MirMAP|MirSNP|MirTar|Mirza-G|MultiMiTar|PACCMIT|PicTar|RepTar|RNAhybrid|TargetRank|TargetScan
ANKRA2	Q9H9E1		hsa-miR-30b-5p	0.924323	20	Very High	BCmicrO|CoMeTa|Cupid|DIANA|ElMMo3|MBStar|MAMI|microrna.org|MirAncesTar|mirbase|miRDB|MirMAP|MirTar|miRTar2GO|Mirza-G|PACCMIT|RepTar|RNAhybrid|TargetRank|TargetScan
LGR4	Q9BXB1		hsa-miR-34a-5p	0.923134	24	Very High	BCmicrO|BiTargeting|CoMeTa|Cupid|DIANA|ElMMo3|MBStar|MAMI|microrna.org|MirAncesTar|mirbase|miRDB|MirMAP|MirSNP|MirTar|miRTar2GO|Mirza-G|MultiMiTar|PACCMIT|PicTar|RepTar|RNAhybrid|TargetRank|TargetScan
OGT	O15294		hsa-miR-15b-5p	0.922887	19	Very High	BCmicrO|CoMeTa|Cupid|DIANA|ElMMo3|GenMir++|MAMI|microrna.org|MirAncesTar|miRDB|MirMAP|miRTar2GO|Mirza-G|MultiMiTar|PACCMIT|PicTar|RepTar|TargetRank|TargetScan
TIA1	P31483		hsa-miR-19b-3p	0.920237	19	Very High	BCmicrO|CoMeTa|Cupid|DIANA|ElMMo3|MBStar|MAMI|microrna.org|MirAncesTar|miRDB|MirMAP|miRTar2GO|Mirza-G|MultiMiTar|PicTar|RepTar|RNAhybrid|TargetRank|TargetScan
LGR4	Q9BXB1		hsa-miR-98-5p	0.919952	21	Very High	BCmicrO|CoMeTa|Cupid|DIANA|ElMMo3|MBStar|MAMI|microrna.org|MirAncesTar|miRcode|miRDB|MirMAP|MirTar|miRTar2GO|Mirza-G|MultiMiTar|PACCMIT|PicTar|RepTar|RNAhybrid|TargetScan
LGR4	Q9BXB1		hsa-miR-34c-5p	0.91978	24	Very High	BCmicrO|BiTargeting|CoMeTa|Cupid|DIANA|ElMMo3|MBStar|MAMI|microrna.org|MirAncesTar|miRDB|MirMAP|MirSNP|MirTar|miRTar2GO|Mirza-G|MultiMiTar|PACCMIT|PicTar|RepTar|RNAhybrid|TargetRank|TargetScan|TargetSpy
HOXC8	P31273		hsa-miR-152-3p	0.918348	23	Very High	BCmicrO|CoMeTa|Cupid|DIANA|ElMMo3|MBStar|MAMI|microrna.org|MirAncesTar|miRcode|mirCoX|miRDB|MirMAP|MirSNP|MirTar|miRTar2GO|Mirza-G|MultiMiTar|PACCMIT|PicTar|RepTar|TargetRank|TargetScan
CDK19	Q9BWU1		hsa-miR-148b-3p	0.916079	21	Very High	BCmicrO|CoMeTa|Cupid|DIANA|ElMMo3|MBStar|MAMI|microrna.org|MirAncesTar|mirCoX|miRDB|MirMAP|MirTar|miRTar2GO|Mirza-G|MultiMiTar|PACCMIT|RepTar|RNAhybrid|TargetRank|TargetScan
ANKRA2	Q9H9E1		hsa-miR-30d-5p	0.91528	20	Very High	BCmicrO|CoMeTa|Cupid|DIANA|ElMMo3|MBStar|MAMI|microrna.org|MirAncesTar|mirbase|miRDB|MirMAP|MirTar|miRTar2GO|Mirza-G|PACCMIT|RepTar|RNAhybrid|TargetRank|TargetScan
NREP	Q16612		hsa-miR-137	0.913782	20	Very High	BCmicrO|BiTargeting|CoMeTa|Cupid|DIANA|ElMMo3|MBStar|MAMI|microrna.org|MirAncesTar|miRcode|miRDB|MirMAP|Mirza-G|PACCMIT|PicTar|RNAhybrid|TargetRank|TargetScan|TargetSpy
AXIN2	Q9Y2T1		hsa-miR-15b-5p	0.913673	20	Very High	BCmicrO|Cupid|DIANA|ElMMo3|MBStar|MAMI|microrna.org|MirAncesTar|miRDB|MirMAP|MirTar|miRTar2GO|Mirza-G|MultiMiTar|PACCMIT|PicTar|RepTar|RNAhybrid|TargetRank|TargetScan
TIA1	P31483		hsa-miR-19a-3p	0.912473	18	Very High	BCmicrO|CoMeTa|Cupid|DIANA|ElMMo3|MBStar|microrna.org|MirAncesTar|miRDB|MirMAP|miRTar2GO|Mirza-G|MultiMiTar|PicTar|RepTar|RNAhybrid|TargetRank|TargetScan
PDE7B	Q9NP56		hsa-miR-128-3p	0.911984	22	Very High	BCmicrO|CoMeTa|DIANA|ElMMo3|MBStar|MAMI|microrna.org|MirAncesTar|miRcode|miRDB|MirMAP|MirTar|miRTar2GO|Mirza-G|MultiMiTar|PACCMIT|PicTar|PITA|RepTar|RNAhybrid|TargetRank|TargetScan
LGR4	Q9BXB1		hsa-miR-218-5p	0.911404	21	Very High	BCmicrO|CoMeTa|Cupid|ElMMo3|MBStar|MAMI|microrna.org|MirAncesTar|mirbase|miRcode|miRDB|MirMAP|MirTar|Mirza-G|MultiMiTar|PACCMIT|PicTar|RepTar|RNAhybrid|TargetRank|TargetScan
OGT	O15294		hsa-miR-15a-5p	0.908921	17	Very High	CoMeTa|Cupid|DIANA|ElMMo3|GenMir++|MAMI|microrna.org|MirAncesTar|miRDB|MirMAP|miRTar2GO|Mirza-G|MultiMiTar|PACCMIT|PicTar|TargetRank|TargetScan
PDE7B	Q9NP56		hsa-miR-138-5p	0.906353	23	Very High	BCmicrO|BiTargeting|CoMeTa|DIANA|ElMMo3|MBStar|MAMI|microrna.org|MirAncesTar|miRcode|miRDB|MirMAP|MirTar|miRTar2GO|Mirza-G|MultiMiTar|PACCMIT|PicTar|PITA|RepTar|RNAhybrid|TargetRank|TargetScan
NREP	Q16612		hsa-miR-128-3p	0.905504	21	Very High	BCmicrO|CoMeTa|Cupid|DIANA|ElMMo3|MBStar|MAMI|microrna.org|MirAncesTar|miRcode|miRDB|MirMAP|miRTar2GO|Mirza-G|MultiMiTar|PACCMIT|PicTar|RepTar|RNAhybrid|TargetRank|TargetScan
TMEM2	Q9UHN6		hsa-miR-98-5p	0.904697	21	Very High	BCmicrO|BiTargeting|CoMeTa|Cupid|DIANA|ElMMo3|MBStar|MAMI|microrna.org|MirAncesTar|miRcode|miRDB|MirMAP|MirTar|Mirza-G|MultiMiTar|PACCMIT|RepTar|RNAhybrid|TargetRank|TargetScan
CDK19	Q9BWU1		hsa-miR-148a-3p	0.904391	20	Very High	BCmicrO|CoMeTa|Cupid|DIANA|ElMMo3|MBStar|MAMI|microrna.org|MirAncesTar|mirCoX|miRDB|MirMAP|MirTar|Mirza-G|MultiMiTar|PACCMIT|RepTar|RNAhybrid|TargetRank|TargetScan
HOXC8	P31273		hsa-miR-148a-3p	0.90342	22	Very High	BCmicrO|CoMeTa|Cupid|DIANA|ElMMo3|MBStar|MAMI|microrna.org|MirAncesTar|mirCoX|miRDB|MirMAP|MirSNP|MirTar|miRTar2GO|Mirza-G|MultiMiTar|PACCMIT|PicTar|RepTar|TargetRank|TargetScan
CDK19	Q9BWU1		hsa-miR-205-5p	0.903013	18	Very High	CoMeTa|DIANA|ElMMo3|MBStar|MAMI|microrna.org|MirAncesTar|miRcode|miRDB|MirMAP|MirTar|miRTar2GO|Mirza-G|PACCMIT|RepTar|RNAhybrid|TargetRank|TargetScan
HOXC8	P31273		hsa-miR-148b-3p	0.902342	22	Very High	BCmicrO|CoMeTa|Cupid|DIANA|ElMMo3|MBStar|MAMI|microrna.org|MirAncesTar|mirCoX|miRDB|MirMAP|MirSNP|MirTar|miRTar2GO|Mirza-G|MultiMiTar|PACCMIT|PicTar|RepTar|TargetRank|TargetScan
LGR4	Q9BXB1		hsa-let-7g-5p	0.901913	20	Very High	BCmicrO|CoMeTa|Cupid|DIANA|ElMMo3|MBStar|MAMI|microrna.org|MirAncesTar|miRDB|MirMAP|MirTar|miRTar2GO|Mirza-G|MultiMiTar|PACCMIT|PicTar|RepTar|RNAhybrid|TargetScan
LGR4	Q9BXB1		hsa-let-7c-5p	0.89974	20	Very High	BCmicrO|BiTargeting|CoMeTa|Cupid|DIANA|ElMMo3|MBStar|MAMI|microrna.org|MirAncesTar|miRDB|MirMAP|MirTar|miRTar2GO|Mirza-G|MultiMiTar|PACCMIT|PicTar|RNAhybrid|TargetScan
LGR4	Q9BXB1		hsa-let-7f-5p	0.898976	19	Very High	BCmicrO|CoMeTa|Cupid|DIANA|ElMMo3|MBStar|MAMI|microrna.org|MirAncesTar|miRDB|MirMAP|MirTar|miRTar2GO|Mirza-G|MultiMiTar|PACCMIT|PicTar|RNAhybrid|TargetScan
CDK19	Q9BWU1		hsa-miR-130a-3p	0.898946	21	Very High	BCmicrO|BiTargeting|CoMeTa|Cupid|DIANA|ElMMo3|MBStar|MAMI|microrna.org|MirAncesTar|miRDB|MirMAP|MirTar|miRTar2GO|Mirza-G|MultiMiTar|PACCMIT|RepTar|RNAhybrid|TargetRank|TargetScan
TMEM2	Q9UHN6		hsa-let-7g-5p	0.898824	22	Very High	BCmicrO|BiTargeting|CoMeTa|Cupid|DIANA|ElMMo3|MBStar|MAMI|microrna.org|MirAncesTar|mirbase|miRDB|MirMAP|MirTar|miRTar2GO|Mirza-G|MultiMiTar|PACCMIT|RepTar|RNAhybrid|TargetRank|TargetScan
LGR4	Q9BXB1		hsa-let-7b-5p	0.898191	19	Very High	BCmicrO|CoMeTa|Cupid|DIANA|ElMMo3|MBStar|MAMI|microrna.org|MirAncesTar|miRDB|MirMAP|MirTar|miRTar2GO|Mirza-G|MultiMiTar|PACCMIT|PicTar|RNAhybrid|TargetScan
PDE7B	Q9NP56		hsa-miR-27a-3p	0.897855	21	Very High	BCmicrO|BiTargeting|CoMeTa|Cupid|DIANA|ElMMo3|MBStar|MAMI|microrna.org|MirAncesTar|miRcode|miRDB|MirMAP|MirTar|Mirza-G|MultiMiTar|PACCMIT|RepTar|RNAhybrid|TargetRank|TargetScan
AXIN2	Q9Y2T1		hsa-miR-15a-5p	0.897384	18	Very High	Cupid|DIANA|ElMMo3|MBStar|MAMI|microrna.org|MirAncesTar|miRDB|MirMAP|MirTar|miRTar2GO|Mirza-G|MultiMiTar|PACCMIT|PicTar|RNAhybrid|TargetRank|TargetScan
TMEM2	Q9UHN6		hsa-let-7f-5p	0.897109	22	Very High	BCmicrO|BiTargeting|CoMeTa|Cupid|DIANA|ElMMo3|MBStar|MAMI|microrna.org|MirAncesTar|mirbase|miRDB|MirMAP|MirTar|miRTar2GO|Mirza-G|MultiMiTar|PACCMIT|RepTar|RNAhybrid|TargetRank|TargetScan
ANKRA2	Q9H9E1		hsa-miR-30c-5p	0.896678	18	Very High	BCmicrO|CoMeTa|Cupid|DIANA|ElMMo3|MBStar|MAMI|MirAncesTar|miRDB|MirMAP|MirTar|miRTar2GO|Mirza-G|PACCMIT|RepTar|RNAhybrid|TargetRank|TargetScan
TMEM2	Q9UHN6		hsa-let-7i-5p	0.895658	22	Very High	BCmicrO|BiTargeting|CoMeTa|Cupid|DIANA|ElMMo3|MBStar|MAMI|microrna.org|MirAncesTar|mirbase|miRDB|MirMAP|MirTar|miRTar2GO|Mirza-G|MultiMiTar|PACCMIT|RepTar|RNAhybrid|TargetRank|TargetScan
TMEM2	Q9UHN6		hsa-let-7c-5p	0.895514	22	Very High	BCmicrO|BiTargeting|CoMeTa|Cupid|DIANA|ElMMo3|MBStar|MAMI|microrna.org|MirAncesTar|mirbase|miRDB|MirMAP|MirTar|miRTar2GO|Mirza-G|MultiMiTar|PACCMIT|RepTar|RNAhybrid|TargetRank|TargetScan
TMEM2	Q9UHN6		hsa-miR-26a-5p	0.895299	21	Very High	BCmicrO|BiTargeting|CoMeTa|Cupid|DIANA|ElMMo3|MBStar|MAMI|MirAncesTar|miRDB|MirMAP|MirTar|miRTar2GO|Mirza-G|MultiMiTar|PACCMIT|PicTar|RepTar|RNAhybrid|TargetRank|TargetScan
LGR4	Q9BXB1		hsa-let-7i-5p	0.89468	19	Very High	BCmicrO|CoMeTa|Cupid|DIANA|ElMMo3|MBStar|MAMI|microrna.org|MirAncesTar|miRDB|MirMAP|MirTar|miRTar2GO|Mirza-G|MultiMiTar|PACCMIT|PicTar|RNAhybrid|TargetScan
CDK19	Q9BWU1		hsa-miR-301a-3p	0.89149	20	Very High	BCmicrO|CoMeTa|Cupid|DIANA|ElMMo3|MBStar|MAMI|microrna.org|MirAncesTar|miRDB|MirMAP|MirTar|miRTar2GO|Mirza-G|MultiMiTar|PACCMIT|RepTar|RNAhybrid|TargetRank|TargetScan
TMEM2	Q9UHN6		hsa-let-7e-5p	0.891176	20	Very High	BCmicrO|BiTargeting|CoMeTa|Cupid|DIANA|ElMMo3|MBStar|MAMI|microrna.org|MirAncesTar|miRDB|MirMAP|MirTar|miRTar2GO|Mirza-G|MultiMiTar|PACCMIT|RNAhybrid|TargetRank|TargetScan
HOXC8	P31273		hsa-miR-16-5p	0.890821	20	Very High	BCmicrO|CoMeTa|Cupid|DIANA|ElMMo3|MBStar|MAMI|microrna.org|MirAncesTar|miRcode|miRDB|MirMAP|MirSNP|MirTar|Mirza-G|MultiMiTar|PACCMIT|PicTar|RepTar|TargetScan
ANKRA2	Q9H9E1		hsa-miR-30a-5p	0.890312	20	Very High	CoMeTa|Cupid|DIANA|ElMMo3|MBStar|MAMI|microrna.org|MirAncesTar|mirbase|miRDB|MirMAP|MirTar|miRTar2GO|Mirza-G|PACCMIT|RepTar|RNAhybrid|TargetRank|TargetScan|TargetSpy
PDE7B	Q9NP56		hsa-miR-144-3p	0.889367	21	Very High	BCmicrO|CoMeTa|Cupid|DIANA|ElMMo3|MBStar|MAMI|microrna.org|MirAncesTar|miRcode|mirCoX|miRDB|MirMAP|miRTar2GO|Mirza-G|MultiMiTar|PACCMIT|PicTar|RNAhybrid|TargetRank|TargetScan
AXIN2	Q9Y2T1		hsa-miR-424-5p	0.88879	22	Very High	BCmicrO|BiTargeting|Cupid|DIANA|ElMMo3|MBStar|MAMI|microrna.org|MirAncesTar|mirbase|miRcode|miRDB|MirMAP|MirTar|miRTar2GO|Mirza-G|MultiMiTar|PACCMIT|RepTar|RNAhybrid|TargetRank|TargetScan
NREP	Q16612		hsa-miR-27b-3p	0.887035	20	Very High	BCmicrO|BiTargeting|CoMeTa|Cupid|DIANA|ElMMo3|MBStar|MAMI|microrna.org|MirAncesTar|mirbase|miRDB|MirMAP|miRTar2GO|Mirza-G|PACCMIT|PicTar|RepTar|RNAhybrid|TargetScan
CDK19	Q9BWU1		hsa-miR-130b-3p	0.88668	20	Very High	BCmicrO|BiTargeting|CoMeTa|Cupid|DIANA|ElMMo3|MBStar|MAMI|microrna.org|MirAncesTar|miRDB|MirMAP|MirTar|Mirza-G|MultiMiTar|PACCMIT|RepTar|RNAhybrid|TargetRank|TargetScan
LGR4	Q9BXB1		hsa-let-7a-5p	0.884855	18	Very High	CoMeTa|Cupid|DIANA|ElMMo3|MBStar|MAMI|microrna.org|MirAncesTar|miRDB|MirMAP|MirTar|miRTar2GO|Mirza-G|MultiMiTar|PACCMIT|PicTar|RNAhybrid|TargetScan
TMEM2	Q9UHN6		hsa-let-7a-5p	0.88466	21	Very High	BiTargeting|CoMeTa|Cupid|DIANA|ElMMo3|MBStar|MAMI|microrna.org|MirAncesTar|mirbase|miRDB|MirMAP|MirTar|miRTar2GO|Mirza-G|MultiMiTar|PACCMIT|RepTar|RNAhybrid|TargetRank|TargetScan
OGT	O15294		hsa-miR-101-3p	0.883944	18	Very High	BiTargeting|CoMeTa|DIANA|ElMMo3|GenMir++|MBStar|MAMI|microrna.org|MirAncesTar|miRcode|miRDB|MirMAP|Mirza-G|MultiMiTar|PACCMIT|PicTar|RepTar|TargetRank
TMEM2	Q9UHN6		hsa-miR-26b-5p	0.883706	22	Very High	BCmicrO|CoMeTa|Cupid|DIANA|ElMMo3|MBStar|MAMI|microrna.org|MirAncesTar|mirCoX|miRDB|MirMAP|MirTar|miRTar2GO|Mirza-G|MultiMiTar|PACCMIT|PicTar|RepTar|RNAhybrid|TargetRank|TargetScan
TMEM2	Q9UHN6		hsa-miR-23b-3p	0.882958	18	Very High	BCmicrO|CoMeTa|Cupid|DIANA|ElMMo3|MBStar|MAMI|microrna.org|MirAncesTar|miRcode|miRDB|MirMAP|MirTar|PACCMIT|PicTar|RNAhybrid|TargetRank|TargetScan
LGR4	Q9BXB1		hsa-miR-144-3p	0.8827	20	Very High	BCmicrO|CoMeTa|Cupid|DIANA|ElMMo3|MBStar|MAMI|microrna.org|MirAncesTar|miRcode|mirCoX|miRDB|MirMAP|miRTar2GO|Mirza-G|PACCMIT|PicTar|RNAhybrid|TargetRank|TargetScan
NREP	Q16612		hsa-miR-7-5p	0.88263	19	Very High	BCmicrO|CoMeTa|Cupid|ElMMo3|MBStar|MAMI|microrna.org|MirAncesTar|miRcode|miRDB|MirMAP|miRTar2GO|Mirza-G|MultiMiTar|PACCMIT|RepTar|RNAhybrid|TargetRank|TargetScan
LGR4	Q9BXB1		hsa-let-7d-5p	0.881027	19	Very High	BCmicrO|CoMeTa|Cupid|DIANA|ElMMo3|MBStar|MAMI|microrna.org|MirAncesTar|miRDB|MirMAP|MirTar|miRTar2GO|Mirza-G|MultiMiTar|PACCMIT|PicTar|RNAhybrid|TargetScan
HOXC8	P31273		hsa-miR-195-5p	0.880169	19	Very High	BCmicrO|CoMeTa|Cupid|DIANA|ElMMo3|MBStar|MAMI|microrna.org|MirAncesTar|miRcode|miRDB|MirMAP|MirSNP|Mirza-G|MultiMiTar|PACCMIT|PicTar|RepTar|TargetScan
CDK19	Q9BWU1		hsa-miR-301b-3p	0.879407	20	Very High	BCmicrO|BiTargeting|CoMeTa|Cupid|DIANA|ElMMo3|MBStar|microrna.org|MirAncesTar|miRcode|miRDB|MirMAP|MirTar|Mirza-G|MultiMiTar|PACCMIT|RepTar|RNAhybrid|TargetRank|TargetScan
NREP	Q16612		hsa-miR-29c-3p	0.878348	19	Very High	BCmicrO|BiTargeting|CoMeTa|Cupid|ElMMo3|MBStar|microrna.org|MirAncesTar|mirbase|miRDB|MirMAP|MirTar|Mirza-G|PACCMIT|PicTar|RepTar|RNAhybrid|TargetRank|TargetScan
TIA1	P31483		hsa-miR-30b-5p	0.87194	17	Very High	BCmicrO|CoMeTa|Cupid|DIANA|ElMMo3|MBStar|MAMI|microrna.org|MirAncesTar|miRDB|MirMAP|MirTar|Mirza-G|PACCMIT|RNAhybrid|TargetRank|TargetScan
CXXC5	Q7LFL8		hsa-miR-25-3p	0.871872	16	Very High	BCmicrO|Cupid|DIANA|ElMMo3|MBStar|MAMI|microrna.org|MirAncesTar|miRcode|MirMAP|miRTar2GO|PACCMIT|PicTar|RepTar|RNAhybrid|TargetScan
PHF21A	Q96BD5		hsa-miR-26b-5p	0.871777	19	Very High	BCmicrO|CoMeTa|Cupid|DIANA|ElMMo3|MBStar|MAMI|microrna.org|MirAncesTar|mirCoX|MirMAP|miRTar2GO|Mirza-G|MultiMiTar|PicTar|RepTar|RNAhybrid|TargetRank|TargetScan
NREP	Q16612		hsa-miR-212-3p	0.871315	21	Very High	BCmicrO|CoMeTa|Cupid|ElMMo3|MBStar|microrna.org|MirAncesTar|miRcode|mirCoX|miRDB|MirMAP|MirTar|miRTar2GO|Mirza-G|MultiMiTar|PACCMIT|PicTar|RepTar|RNAhybrid|TargetRank|TargetScan
CDK19	Q9BWU1		hsa-miR-18b-5p	0.871195	21	Very High	BCmicrO|BiTargeting|CoMeTa|DIANA|ElMMo3|MBStar|MAMI|microrna.org|MirAncesTar|miRDB|MirMAP|MirSNP|MirTar|miRTar2GO|Mirza-G|MultiMiTar|PACCMIT|RepTar|RNAhybrid|TargetRank|TargetScan
TMEM2	Q9UHN6		hsa-let-7b-5p	0.869702	20	Very High	BCmicrO|BiTargeting|CoMeTa|DIANA|ElMMo3|MBStar|MAMI|microrna.org|MirAncesTar|mirbase|miRDB|MirMAP|MirTar|Mirza-G|MultiMiTar|PACCMIT|RepTar|RNAhybrid|TargetRank|TargetScan
CDK19	Q9BWU1		hsa-miR-454-3p	0.868307	19	Very High	BCmicrO|CoMeTa|Cupid|DIANA|ElMMo3|MBStar|microrna.org|MirAncesTar|miRcode|miRDB|MirMAP|MirTar|miRTar2GO|Mirza-G|PACCMIT|RepTar|RNAhybrid|TargetRank|TargetScan
CXXC5	Q7LFL8		hsa-miR-32-5p	0.867695	14	Very High	Cupid|DIANA|ElMMo3|MAMI|microrna.org|MirAncesTar|miRcode|MirMAP|miRTar2GO|PACCMIT|PicTar|RepTar|RNAhybrid|TargetScan
NREP	Q16612		hsa-miR-29b-3p	0.866501	18	Very High	BiTargeting|CoMeTa|Cupid|ElMMo3|MBStar|microrna.org|MirAncesTar|mirbase|miRDB|MirMAP|MirTar|Mirza-G|PACCMIT|PicTar|RepTar|RNAhybrid|TargetRank|TargetScan
HNRNPA0	Q13151		hsa-miR-194-5p	0.865209	15	Very High	BCmicrO|Cupid|DIANA|ElMMo3|GenMir++|MBStar|MAMI|MirAncesTar|miRcode|MirMAP|miRTar2GO|Mirza-G|PicTar|RepTar|TargetScan
ANKRA2	Q9H9E1		hsa-miR-30e-5p	0.862666	18	Very High	CoMeTa|Cupid|DIANA|ElMMo3|MBStar|microrna.org|MirAncesTar|mirbase|miRDB|MirMAP|MirTar|miRTar2GO|Mirza-G|PACCMIT|RepTar|RNAhybrid|TargetRank|TargetScan
OGT	O15294		hsa-miR-181a-5p	0.862578	15	Very High	BCmicrO|CoMeTa|Cupid|ElMMo3|GenMir++|MAMI|MirAncesTar|miRDB|MirMAP|Mirza-G|PACCMIT|PicTar|RepTar|TargetRank|TargetScan
NREP	Q16612		hsa-miR-29a-3p	0.862567	18	Very High	BiTargeting|CoMeTa|Cupid|ElMMo3|MBStar|microrna.org|MirAncesTar|mirCoX|miRDB|MirMAP|MirTar|Mirza-G|PACCMIT|PicTar|RepTar|RNAhybrid|TargetRank|TargetScan
HOXC8	P31273		hsa-miR-15b-5p	0.861736	19	Very High	BCmicrO|CoMeTa|Cupid|DIANA|ElMMo3|MBStar|MAMI|microrna.org|MirAncesTar|miRDB|MirMAP|MirSNP|MirTar|Mirza-G|MultiMiTar|PACCMIT|PicTar|RepTar|TargetScan
PHF21A	Q96BD5		hsa-miR-9-5p	0.860948	18	Very High	BCmicrO|BiTargeting|CoMeTa|Cupid|DIANA|ElMMo3|MBStar|MAMI|MirAncesTar|miRcode|MirMAP|miRTar2GO|Mirza-G|MultiMiTar|PicTar|RepTar|RNAhybrid|TargetScan
NREP	Q16612		hsa-miR-132-3p	0.86053	19	Very High	CoMeTa|Cupid|ElMMo3|MBStar|microrna.org|MirAncesTar|miRcode|miRDB|MirMAP|MirTar|miRTar2GO|Mirza-G|MultiMiTar|PACCMIT|PicTar|RepTar|RNAhybrid|TargetRank|TargetScan
OGT	O15294		hsa-miR-181c-5p	0.859628	15	Very High	BCmicrO|CoMeTa|Cupid|ElMMo3|GenMir++|MAMI|microrna.org|MirAncesTar|miRDB|MirMAP|Mirza-G|PACCMIT|PicTar|TargetRank|TargetScan
PHF21A	Q96BD5		hsa-miR-7-5p	0.859552	19	Very High	BCmicrO|BiTargeting|CoMeTa|Cupid|DIANA|ElMMo3|MBStar|MAMI|microrna.org|MirAncesTar|miRcode|MirMAP|Mirza-G|MultiMiTar|PACCMIT|PicTar|RepTar|RNAhybrid|TargetScan
TIA1	P31483		hsa-miR-30c-5p	0.857834	16	Very High	BCmicrO|CoMeTa|Cupid|DIANA|ElMMo3|MBStar|MAMI|MirAncesTar|miRDB|MirMAP|MirTar|Mirza-G|PACCMIT|RNAhybrid|TargetRank|TargetScan
OGT	O15294		hsa-miR-96-5p	0.855219	18	Very High	BCmicrO|BiTargeting|CoMeTa|Cupid|DIANA|ElMMo3|MAMI|microrna.org|MirAncesTar|miRcode|miRDB|MirMAP|miRTar2GO|Mirza-G|PACCMIT|RepTar|TargetRank|TargetScan
PHF21A	Q96BD5		hsa-miR-26a-5p	0.854958	17	Very High	BCmicrO|CoMeTa|Cupid|DIANA|ElMMo3|MBStar|MAMI|MirAncesTar|MirMAP|miRTar2GO|Mirza-G|MultiMiTar|PicTar|RepTar|RNAhybrid|TargetRank|TargetScan
OGT	O15294		hsa-miR-181b-5p	0.85445	15	Very High	BCmicrO|CoMeTa|Cupid|ElMMo3|GenMir++|MAMI|MirAncesTar|miRDB|MirMAP|Mirza-G|PACCMIT|PicTar|RepTar|TargetRank|TargetScan
PHF21A	Q96BD5		hsa-miR-182-5p	0.853822	20	Very High	BCmicrO|BiTargeting|CoMeTa|DIANA|ElMMo3|MBStar|microrna.org|MirAncesTar|mirbase|miRcode|MirMAP|MirSNP|miRTar2GO|Mirza-G|MultiMiTar|PACCMIT|PicTar|RNAhybrid|TargetRank|TargetScan
TNS3	Q68CZ2		hsa-miR-96-5p	0.850958	18	Very High	BCmicrO|CoMeTa|Cupid|DIANA|ElMMo3|MBStar|MAMI|microrna.org|MirAncesTar|miRcode|miRDB|MirMAP|miRTar2GO|Mirza-G|MultiMiTar|RNAhybrid|TargetRank|TargetScan
MAT2A	P31153		hsa-miR-22-3p	0.850862	21	Very High	BCmicrO|CoMeTa|Cupid|DIANA|ElMMo3|MAMI|microrna.org|MirAncesTar|mirbase|miRcode|mirCoX|miRDB|MirMAP|MirTar|miRTar2GO|Mirza-G|MultiMiTar|RepTar|RNAhybrid|TargetRank|TargetScan
CDK19	Q9BWU1		hsa-miR-212-3p	0.849941	20	Very High	BCmicrO|CoMeTa|Cupid|DIANA|ElMMo3|MBStar|microrna.org|MirAncesTar|miRcode|mirCoX|miRDB|MirMAP|MirSNP|MirTar|Mirza-G|MultiMiTar|RepTar|RNAhybrid|TargetRank|TargetScan
PDE7B	Q9NP56		hsa-miR-182-5p	0.849916	17	Very High	BCmicrO|CoMeTa|DIANA|ElMMo3|MBStar|MAMI|microrna.org|MirAncesTar|miRcode|MirMAP|miRTar2GO|Mirza-G|MultiMiTar|PicTar|RepTar|RNAhybrid|TargetScan
LGR4	Q9BXB1		hsa-miR-449a	0.848728	22	Very High	BCmicrO|BiTargeting|CoMeTa|Cupid|DIANA|ElMMo3|MBStar|microrna.org|MirAncesTar|miRDB|MirMAP|MirSNP|MirTar|miRTar2GO|Mirza-G|MultiMiTar|PACCMIT|RepTar|RNAhybrid|TargetRank|TargetScan|TargetSpy
TNS3	Q68CZ2		hsa-miR-182-5p	0.846763	15	Very High	BCmicrO|CoMeTa|Cupid|DIANA|ElMMo3|MAMI|MirAncesTar|miRcode|MirMAP|miRTar2GO|Mirza-G|MultiMiTar|RepTar|RNAhybrid|TargetScan
OGT	O15294		hsa-miR-24-3p	0.845851	18	Very High	BCmicrO|CoMeTa|Cupid|DIANA|ElMMo3|GenMir++|MBStar|MAMI|microrna.org|MirAncesTar|miRcode|miRDB|MirMAP|miRTar2GO|MultiMiTar|PACCMIT|RepTar|TargetScan
CCDC117	Q8IWD4		hsa-miR-30d-5p	0.845089	16	Very High	BCmicrO|Cupid|DIANA|ElMMo3|MAMI|microrna.org|MirAncesTar|miRDB|MirMAP|MirTar|miRTar2GO|Mirza-G|PACCMIT|RepTar|RNAhybrid|TargetScan
HOXC8	P31273		hsa-miR-15a-5p	0.844765	17	Very High	CoMeTa|Cupid|DIANA|ElMMo3|MBStar|MAMI|microrna.org|MirAncesTar|miRDB|MirMAP|MirSNP|MirTar|MultiMiTar|PACCMIT|PicTar|RepTar|TargetScan
LACTB	P83111		hsa-miR-125b-5p	0.84396	16	Very High	BCmicrO|Cupid|ElMMo3|MAMI|microrna.org|MirAncesTar|mirbase|miRcode|MirMAP|MirTar|miRTar2GO|Mirza-G|PACCMIT|RepTar|RNAhybrid|TargetRank
OGT	O15294		hsa-miR-140-5p	0.843244	19	Very High	BCmicrO|CoMeTa|DIANA|ElMMo3|GenMir++|MBStar|MAMI|microrna.org|MirAncesTar|miRcode|mirCoX|miRDB|MirMAP|miRTar2GO|Mirza-G|MultiMiTar|RepTar|TargetScan|TargetSpy
HOXC8	P31273		hsa-miR-130a-3p	0.842254	17	Very High	BCmicrO|CoMeTa|Cupid|DIANA|ElMMo3|microrna.org|MirAncesTar|miRDB|MirMAP|MirSNP|MirTar|miRTar2GO|Mirza-G|MultiMiTar|PicTar|RepTar|TargetScan
NREP	Q16612		hsa-miR-27a-3p	0.840493	19	Very High	BCmicrO|BiTargeting|CoMeTa|Cupid|DIANA|ElMMo3|MBStar|MAMI|microrna.org|MirAncesTar|miRcode|miRDB|MirMAP|miRTar2GO|Mirza-G|PACCMIT|RepTar|RNAhybrid|TargetScan
LACTB	P83111		hsa-miR-125a-5p	0.839931	18	Very High	BCmicrO|Cupid|ElMMo3|MAMI|microrna.org|MirAncesTar|mirbase|miRcode|mirCoX|MirMAP|MirTar|miRTar2GO|Mirza-G|PACCMIT|RepTar|RNAhybrid|TargetRank|TargetSpy
CCDC117	Q8IWD4		hsa-miR-30a-5p	0.837806	16	Very High	Cupid|DIANA|ElMMo3|MAMI|microrna.org|MirAncesTar|miRDB|MirMAP|MirTar|miRTar2GO|Mirza-G|PACCMIT|RepTar|RNAhybrid|TargetScan|TargetSpy
CXXC5	Q7LFL8		hsa-miR-92a-3p	0.837616	13	Very High	BCmicrO|Cupid|DIANA|ElMMo3|MAMI|microrna.org|MirAncesTar|MirMAP|miRTar2GO|PACCMIT|PicTar|RNAhybrid|TargetScan
LGR4	Q9BXB1		hsa-let-7e-5p	0.836302	18	Very High	BCmicrO|CoMeTa|Cupid|DIANA|ElMMo3|MBStar|MAMI|microrna.org|MirAncesTar|miRDB|MirMAP|MirTar|miRTar2GO|Mirza-G|MultiMiTar|PACCMIT|RNAhybrid|TargetScan
HOXC8	P31273		hsa-miR-301a-3p	0.835766	16	Very High	BCmicrO|CoMeTa|Cupid|DIANA|ElMMo3|microrna.org|MirAncesTar|miRDB|MirMAP|MirTar|miRTar2GO|Mirza-G|MultiMiTar|PicTar|RepTar|TargetScan
NREP	Q16612		hsa-miR-18a-5p	0.834122	17	Very High	BCmicrO|CoMeTa|Cupid|DIANA|ElMMo3|MBStar|MAMI|microrna.org|MirAncesTar|MirMAP|miRTar2GO|Mirza-G|MultiMiTar|PicTar|RNAhybrid|TargetRank|TargetScan
HOXC8	P31273		hsa-miR-181a-5p	0.834108	17	Very High	BCmicrO|CoMeTa|Cupid|ElMMo3|MBStar|MAMI|MirAncesTar|miRDB|MirMAP|MirSNP|MirTar|miRTar2GO|Mirza-G|PACCMIT|RepTar|TargetRank|TargetScan
HOXC8	P31273		hsa-miR-181b-5p	0.833116	17	Very High	BCmicrO|CoMeTa|Cupid|ElMMo3|MBStar|MAMI|MirAncesTar|miRDB|MirMAP|MirSNP|MirTar|miRTar2GO|Mirza-G|PACCMIT|RepTar|TargetRank|TargetScan
CPSF4	O95639		hsa-miR-23b-3p	0.83289	22	Very High	BCmicrO|BiTargeting|CoMeTa|Cupid|DIANA|ElMMo3|MBStar|MAMI|microrna.org|MirAncesTar|mirbase|miRcode|miRDB|MirMAP|MirTar|miRTar2GO|Mirza-G|PACCMIT|RepTar|RNAhybrid|TargetRank|TargetScan
CCDC117	Q8IWD4		hsa-miR-30b-5p	0.832839	16	Very High	BCmicrO|BiTargeting|DIANA|ElMMo3|MAMI|microrna.org|MirAncesTar|miRDB|MirMAP|MirTar|miRTar2GO|Mirza-G|PACCMIT|RepTar|RNAhybrid|TargetScan
LGR4	Q9BXB1		hsa-miR-449b-5p	0.83178	20	Very High	BCmicrO|CoMeTa|Cupid|DIANA|ElMMo3|MBStar|microrna.org|MirAncesTar|miRDB|MirMAP|MirSNP|MirTar|miRTar2GO|Mirza-G|MultiMiTar|PACCMIT|RepTar|RNAhybrid|TargetRank|TargetScan
CXXC5	Q7LFL8		hsa-miR-363-3p	0.830581	15	Very High	BCmicrO|Cupid|DIANA|ElMMo3|MAMI|microrna.org|MirAncesTar|mirbase|miRcode|MirMAP|miRTar2GO|PACCMIT|RepTar|RNAhybrid|TargetScan
PXYLP1	Q8TE99		hsa-miR-29c-3p	0.830302	19	Very High	BCmicrO|BiTargeting|Cupid|DIANA|ElMMo3|MBStar|MAMI|microrna.org|MirAncesTar|miRDB|MirMAP|MirTar|miRTar2GO|Mirza-G|MultiMiTar|RepTar|RNAhybrid|TargetRank|TargetScan
PXYLP1	Q8TE99		hsa-miR-93-5p	0.830066	19	Very High	BiTargeting|ElMMo3|MBStar|MAMI|microrna.org|MirAncesTar|mirbase|miRcode|miRDB|MirMAP|MirTar|miRTar2GO|Mirza-G|MultiMiTar|PACCMIT|RepTar|RNAhybrid|TargetRank|TargetScan
CDK19	Q9BWU1		hsa-miR-132-3p	0.829684	17	Very High	CoMeTa|Cupid|DIANA|ElMMo3|MBStar|microrna.org|MirAncesTar|miRcode|miRDB|MirMAP|MirTar|Mirza-G|MultiMiTar|RepTar|RNAhybrid|TargetRank|TargetScan
IDH1	O75874		hsa-miR-92a-3p	0.829597	19	Very High	BCmicrO|CoMeTa|Cupid|DIANA|ElMMo3|MBStar|MAMI|microrna.org|MirAncesTar|mirbase|miRDB|MirMAP|MirTar|miRTar2GO|Mirza-G|RepTar|RNAhybrid|TargetRank|TargetScan
HOXC8	P31273		hsa-miR-181c-5p	0.82833	16	Very High	BCmicrO|CoMeTa|Cupid|ElMMo3|MBStar|MAMI|microrna.org|MirAncesTar|miRDB|MirMAP|MirSNP|MirTar|Mirza-G|PACCMIT|TargetRank|TargetScan
AXIN2	Q9Y2T1		hsa-miR-144-3p	0.825057	19	Very High	BCmicrO|Cupid|DIANA|ElMMo3|MBStar|microrna.org|MirAncesTar|miRcode|mirCoX|miRDB|MirMAP|MirTar|miRTar2GO|Mirza-G|MultiMiTar|RepTar|RNAhybrid|TargetRank|TargetScan
RAB40B	Q12829		hsa-miR-9-5p	0.822297	15	Very High	BCmicrO|CoMeTa|DIANA|ElMMo3|GenMir++|MBStar|MAMI|microrna.org|MirAncesTar|miRcode|MirMAP|Mirza-G|PicTar|RepTar|RNAhybrid
HOXC8	P31273		hsa-miR-181d-5p	0.822141	17	Very High	BCmicrO|CoMeTa|Cupid|ElMMo3|MBStar|microrna.org|MirAncesTar|miRDB|MirMAP|MirSNP|MirTar|miRTar2GO|Mirza-G|PACCMIT|RepTar|TargetRank|TargetScan
TIA1	P31483		hsa-miR-30d-5p	0.821089	18	Very High	BCmicrO|CoMeTa|Cupid|DIANA|ElMMo3|MBStar|microrna.org|MirAncesTar|mirbase|miRDB|MirMAP|MirTar|Mirza-G|PACCMIT|RepTar|RNAhybrid|TargetRank|TargetScan
HOXC8	P31273		hsa-miR-130b-3p	0.819917	15	Very High	BCmicrO|CoMeTa|Cupid|DIANA|ElMMo3|microrna.org|MirAncesTar|miRDB|MirMAP|MirTar|Mirza-G|MultiMiTar|PicTar|RepTar|TargetScan
CCDC117	Q8IWD4		hsa-miR-30c-5p	0.81826	15	Very High	BCmicrO|Cupid|DIANA|ElMMo3|MAMI|MirAncesTar|miRDB|MirMAP|MirTar|miRTar2GO|Mirza-G|PACCMIT|RepTar|RNAhybrid|TargetScan
IDH1	O75874		hsa-miR-32-5p	0.817227	18	Very High	CoMeTa|Cupid|DIANA|ElMMo3|MBStar|microrna.org|MirAncesTar|mirbase|miRcode|miRDB|MirMAP|MirTar|miRTar2GO|Mirza-G|RepTar|RNAhybrid|TargetRank|TargetScan
AXIN2	Q9Y2T1		hsa-miR-497-5p	0.817014	18	Very High	BCmicrO|Cupid|DIANA|ElMMo3|MBStar|microrna.org|MirAncesTar|miRcode|miRDB|MirMAP|MirTar|miRTar2GO|Mirza-G|PACCMIT|RepTar|RNAhybrid|TargetRank|TargetScan
OGT	O15294		hsa-miR-200a-3p	0.814798	18	Very High	BCmicrO|BiTargeting|CoMeTa|DIANA|ElMMo3|GenMir++|MBStar|MAMI|microrna.org|MirAncesTar|miRcode|miRDB|MirMAP|miRTar2GO|Mirza-G|PACCMIT|RepTar|TargetScan
PXYLP1	Q8TE99		hsa-miR-29a-3p	0.81461	19	Very High	BiTargeting|Cupid|DIANA|ElMMo3|MBStar|MAMI|microrna.org|MirAncesTar|mirCoX|miRDB|MirMAP|MirTar|miRTar2GO|Mirza-G|MultiMiTar|RepTar|RNAhybrid|TargetRank|TargetScan
PDE7B	Q9NP56		hsa-miR-9-5p	0.81448	20	Very High	BCmicrO|BiTargeting|CoMeTa|Cupid|DIANA|ElMMo3|MBStar|MAMI|microrna.org|MirAncesTar|miRcode|miRDB|MirMAP|miRTar2GO|Mirza-G|MultiMiTar|PACCMIT|RepTar|RNAhybrid|TargetScan
PXYLP1	Q8TE99		hsa-miR-106a-5p	0.812163	20	Very High	BCmicrO|BiTargeting|Cupid|DIANA|ElMMo3|MBStar|microrna.org|MirAncesTar|miRcode|miRDB|MirMAP|MirTar|miRTar2GO|Mirza-G|MultiMiTar|PACCMIT|RepTar|RNAhybrid|TargetRank|TargetScan
PXYLP1	Q8TE99		hsa-miR-29b-3p	0.812153	18	Very High	BiTargeting|Cupid|DIANA|ElMMo3|MBStar|MAMI|microrna.org|MirAncesTar|miRDB|MirMAP|MirTar|miRTar2GO|Mirza-G|MultiMiTar|RepTar|RNAhybrid|TargetRank|TargetScan
CPSF4	O95639		hsa-miR-23a-3p	0.811831	21	Very High	BCmicrO|BiTargeting|CoMeTa|Cupid|DIANA|ElMMo3|MBStar|MAMI|microrna.org|MirAncesTar|mirbase|miRDB|MirMAP|MirTar|miRTar2GO|Mirza-G|PACCMIT|RepTar|RNAhybrid|TargetRank|TargetScan
PXYLP1	Q8TE99		hsa-miR-20b-5p	0.810478	21	Very High	BCmicrO|BiTargeting|ElMMo3|MBStar|MAMI|microrna.org|MirAncesTar|mirbase|miRcode|mirCoX|miRDB|MirMAP|MirTar|miRTar2GO|Mirza-G|MultiMiTar|PACCMIT|RepTar|RNAhybrid|TargetRank|TargetScan
TMEM2	Q9UHN6		hsa-miR-18a-5p	0.808232	19	Very High	BCmicrO|BiTargeting|CoMeTa|Cupid|DIANA|ElMMo3|MBStar|microrna.org|MirAncesTar|miRDB|MirMAP|MirTar|miRTar2GO|Mirza-G|MultiMiTar|RepTar|RNAhybrid|TargetRank|TargetScan
OGT	O15294		hsa-miR-182-5p	0.808228	14	Very High	BCmicrO|CoMeTa|DIANA|ElMMo3|GenMir++|MBStar|MAMI|microrna.org|MirAncesTar|miRcode|MirMAP|miRTar2GO|RepTar|TargetScan
RBM4B	Q9BQ04		hsa-miR-494-3p	0.808112	17	Very High	BCmicrO|CoMeTa|DIANA|ElMMo3|MAMI|microrna.org|MirAncesTar|mirbase|miRDB|MirMAP|MirSNP|MirTar|miRTar2GO|Mirza-G|PACCMIT|RNAhybrid|TargetRank
PXYLP1	Q8TE99		hsa-miR-17-5p	0.807792	21	Very High	BCmicrO|BiTargeting|Cupid|ElMMo3|MBStar|microrna.org|MirAncesTar|mirbase|miRcode|miRDB|MirMAP|MirTar|miRTar2GO|Mirza-G|MultiMiTar|PACCMIT|PITA|RepTar|RNAhybrid|TargetRank|TargetScan
TIA1	P31483		hsa-miR-338-3p	0.805845	20	Very High	BCmicrO|CoMeTa|Cupid|DIANA|ElMMo3|MBStar|MAMI|microrna.org|MirAncesTar|mirbase|miRcode|miRDB|MirMAP|Mirza-G|MultiMiTar|RepTar|RNAhybrid|TargetRank|TargetScan|TargetSpy
PDE7B	Q9NP56		hsa-miR-96-5p	0.805295	14	Very High	BCmicrO|CoMeTa|Cupid|DIANA|ElMMo3|MirAncesTar|miRcode|MirMAP|miRTar2GO|Mirza-G|MultiMiTar|PicTar|RNAhybrid|TargetScan
TMEM2	Q9UHN6		hsa-let-7d-5p	0.805052	18	Very High	BCmicrO|BiTargeting|CoMeTa|DIANA|ElMMo3|MBStar|MAMI|microrna.org|MirAncesTar|miRDB|MirMAP|MirTar|Mirza-G|MultiMiTar|PACCMIT|RNAhybrid|TargetRank|TargetScan
IDH1	O75874		hsa-miR-23b-3p	0.805031	18	Very High	BCmicrO|CoMeTa|Cupid|DIANA|ElMMo3|MBStar|MAMI|microrna.org|MirAncesTar|miRcode|miRDB|MirMAP|MirTar|Mirza-G|PACCMIT|RNAhybrid|TargetRank|TargetScan
RAB40B	Q12829		hsa-miR-182-5p	0.804629	15	Very High	BCmicrO|CoMeTa|DIANA|ElMMo3|GenMir++|MBStar|MAMI|microrna.org|MirAncesTar|miRcode|MirMAP|Mirza-G|MultiMiTar|PicTar|RNAhybrid
OGT	O15294		hsa-miR-217	0.804165	9	Very High	BCmicrO|CoMeTa|GenMir++|MBStar|MAMI|microrna.org|MirAncesTar|miRcode|PicTar
HNRNPA0	Q13151		hsa-miR-222-3p	0.80347	16	Very High	BCmicrO|Cupid|DIANA|GenMir++|MBStar|MAMI|MirAncesTar|mirbase|miRcode|mirCoX|MirMAP|miRTar2GO|Mirza-G|RepTar|TargetRank|TargetScan
PXYLP1	Q8TE99		hsa-miR-106b-5p	0.803306	20	Very High	BCmicrO|BiTargeting|DIANA|ElMMo3|MBStar|MAMI|microrna.org|MirAncesTar|mirbase|miRDB|MirMAP|MirTar|miRTar2GO|Mirza-G|MultiMiTar|PACCMIT|RepTar|RNAhybrid|TargetRank|TargetScan
IDH1	O75874		hsa-miR-25-3p	0.80297	18	Very High	BCmicrO|CoMeTa|Cupid|DIANA|ElMMo3|MBStar|microrna.org|MirAncesTar|miRcode|miRDB|MirMAP|MirTar|miRTar2GO|Mirza-G|RepTar|RNAhybrid|TargetRank|TargetScan
IDH1	O75874		hsa-miR-30d-5p	0.80141	16	Very High	BCmicrO|CoMeTa|Cupid|DIANA|ElMMo3|MBStar|MAMI|microrna.org|MirAncesTar|MirMAP|miRTar2GO|Mirza-G|RepTar|RNAhybrid|TargetRank|TargetScan
CCDC117	Q8IWD4		hsa-miR-30e-5p	0.800682	15	Very High	BiTargeting|Cupid|DIANA|ElMMo3|microrna.org|MirAncesTar|miRDB|MirMAP|MirTar|miRTar2GO|Mirza-G|PACCMIT|RepTar|RNAhybrid|TargetScan
PDE7B	Q9NP56		hsa-miR-212-3p	0.800581	19	Very High	BCmicrO|CoMeTa|DIANA|ElMMo3|MBStar|microrna.org|MirAncesTar|miRcode|mirCoX|miRDB|MirMAP|miRTar2GO|Mirza-G|MultiMiTar|PicTar|RepTar|RNAhybrid|TargetRank|TargetScan
TMEM2	Q9UHN6		hsa-miR-18b-5p	0.8005	18	Very High	BCmicrO|CoMeTa|Cupid|DIANA|ElMMo3|MBStar|microrna.org|MirAncesTar|miRDB|MirMAP|MirTar|miRTar2GO|Mirza-G|MultiMiTar|RepTar|RNAhybrid|TargetRank|TargetScan
IDH1	O75874		hsa-miR-363-3p	0.800497	18	Very High	BCmicrO|CoMeTa|Cupid|DIANA|ElMMo3|MBStar|microrna.org|MirAncesTar|miRcode|miRDB|MirMAP|MirTar|miRTar2GO|Mirza-G|RepTar|RNAhybrid|TargetRank|TargetScan
TMEM2	Q9UHN6		hsa-miR-23a-3p	0.800013	17	Very High	BCmicrO|CoMeTa|Cupid|DIANA|ElMMo3|MBStar|MAMI|microrna.org|MirAncesTar|miRDB|MirMAP|MirTar|PACCMIT|RepTar|RNAhybrid|TargetRank|TargetScan
IDH1	O75874		hsa-miR-30a-5p	0.799832	16	Very High	CoMeTa|Cupid|DIANA|ElMMo3|MBStar|MAMI|microrna.org|MirAncesTar|MirMAP|miRTar2GO|Mirza-G|RepTar|RNAhybrid|TargetRank|TargetScan|TargetSpy
BAAT	Q14032		hsa-miR-199b-5p	0.799438	21	Very High	BCmicrO|BiTargeting|CoMeTa|DIANA|ElMMo3|GenMir++|MBStar|MAMI|microrna.org|MirAncesTar|mirCoX|miRDB|MirMAP|MirTar|Mirza-G|MultiMiTar|RepTar|RNAhybrid|TargetRank|TargetScan|TargetSpy
AGGF1	Q8N302		hsa-miR-27b-3p	0.798734	16	Very High	BCmicrO|BiTargeting|CoMeTa|Cupid|DIANA|ElMMo3|MBStar|MAMI|microrna.org|MirAncesTar|MirMAP|miRTar2GO|Mirza-G|PicTar|RNAhybrid|TargetScan
CDK19	Q9BWU1		hsa-miR-144-3p	0.798559	23	Very High	BCmicrO|BiTargeting|CoMeTa|DIANA|ElMMo3|MBStar|MAMI|microrna.org|MirAncesTar|miRcode|mirCoX|miRDB|MirMAP|MirSNP|MirTar|miRTar2GO|Mirza-G|MultiMiTar|PACCMIT|RepTar|RNAhybrid|TargetRank|TargetScan
NREP	Q16612		hsa-miR-181c-5p	0.798221	13	Very High	BCmicrO|CoMeTa|Cupid|ElMMo3|MBStar|microrna.org|MirAncesTar|miRDB|MirMAP|Mirza-G|PicTar|RNAhybrid|TargetScan
PHF21A	Q96BD5		hsa-miR-495-3p	0.797922	17	Very High	BCmicrO|CoMeTa|Cupid|DIANA|ElMMo3|MBStar|microrna.org|MirAncesTar|mirbase|MirMAP|MirTar|Mirza-G|PACCMIT|RepTar|RNAhybrid|TargetRank|TargetScan
HOXC8	P31273		hsa-miR-454-3p	0.79765	17	Very High	BCmicrO|CoMeTa|Cupid|DIANA|ElMMo3|microrna.org|MirAncesTar|mirbase|miRcode|miRDB|MirMAP|MirSNP|MirTar|miRTar2GO|Mirza-G|RepTar|TargetScan
OGT	O15294		hsa-miR-194-5p	0.795111	10	Very High	BCmicrO|CoMeTa|GenMir++|MBStar|MAMI|MirAncesTar|miRcode|MirMAP|miRTar2GO|PicTar
OGT	O15294		hsa-miR-211-5p	0.794811	16	Very High	BCmicrO|CoMeTa|ElMMo3|GenMir++|MBStar|MAMI|microrna.org|MirAncesTar|miRcode|mirCoX|miRDB|MirMAP|Mirza-G|RepTar|TargetRank|TargetScan
MAT2A	P31153		hsa-miR-30d-5p	0.794605	16	Very High	BCmicrO|CoMeTa|Cupid|DIANA|ElMMo3|MAMI|microrna.org|MirAncesTar|miRDB|MirMAP|MirTar|Mirza-G|RepTar|RNAhybrid|TargetRank|TargetScan
CDK19	Q9BWU1		hsa-miR-520f-3p	0.794505	16	Very High	BCmicrO|CoMeTa|DIANA|ElMMo3|MBStar|MirAncesTar|miRDB|MirMAP|MirTar|Mirza-G|MultiMiTar|PACCMIT|RepTar|RNAhybrid|TargetRank|TargetScan
TIA1	P31483		hsa-miR-30a-5p	0.79434	16	Very High	CoMeTa|Cupid|DIANA|ElMMo3|MBStar|microrna.org|MirAncesTar|miRDB|MirMAP|MirTar|Mirza-G|PACCMIT|RNAhybrid|TargetRank|TargetScan|TargetSpy
MAT2A	P31153		hsa-miR-30b-5p	0.793229	16	Very High	BCmicrO|CoMeTa|Cupid|DIANA|ElMMo3|MAMI|microrna.org|MirAncesTar|miRDB|MirMAP|MirTar|Mirza-G|RepTar|RNAhybrid|TargetRank|TargetScan
IDH1	O75874		hsa-miR-92b-3p	0.789662	18	Very High	BCmicrO|CoMeTa|Cupid|DIANA|ElMMo3|MBStar|microrna.org|MirAncesTar|mirbase|miRDB|MirMAP|MirTar|miRTar2GO|Mirza-G|RepTar|RNAhybrid|TargetRank|TargetScan
GID8	Q9NWU2		hsa-miR-29b-3p	0.789603	17	Very High	CoMeTa|Cupid|DIANA|ElMMo3|MAMI|microrna.org|MirAncesTar|miRDB|MirMAP|MirSNP|miRTar2GO|Mirza-G|MultiMiTar|PACCMIT|RepTar|TargetRank|TargetScan
CDK19	Q9BWU1		hsa-miR-369-3p	0.789362	18	Very High	BCmicrO|CoMeTa|Cupid|DIANA|ElMMo3|MBStar|MAMI|MirAncesTar|miRDB|MirMAP|MirTar|Mirza-G|PACCMIT|RepTar|RNAhybrid|TargetRank|TargetScan|TargetSpy
PDE7B	Q9NP56		hsa-miR-19b-3p	0.789321	18	Very High	BCmicrO|CoMeTa|Cupid|DIANA|ElMMo3|MBStar|MAMI|microrna.org|MirAncesTar|miRDB|MirMAP|miRTar2GO|Mirza-G|MultiMiTar|PACCMIT|RepTar|RNAhybrid|TargetScan
CDK19	Q9BWU1		hsa-miR-372-3p	0.788835	16	Very High	CoMeTa|DIANA|ElMMo3|MBStar|MAMI|MirAncesTar|miRcode|miRDB|MirMAP|miRTar2GO|Mirza-G|MultiMiTar|PACCMIT|RepTar|RNAhybrid|TargetScan
TIA1	P31483		hsa-miR-30e-5p	0.787458	16	Very High	CoMeTa|Cupid|DIANA|ElMMo3|MBStar|microrna.org|MirAncesTar|mirbase|miRDB|MirMAP|MirTar|Mirza-G|PACCMIT|RNAhybrid|TargetRank|TargetScan
IDH1	O75874		hsa-miR-30b-5p	0.787419	15	Very High	BCmicrO|CoMeTa|Cupid|DIANA|ElMMo3|MBStar|MAMI|microrna.org|MirAncesTar|MirMAP|miRTar2GO|Mirza-G|RNAhybrid|TargetRank|TargetScan
OGT	O15294		hsa-miR-124-3p	0.787088	8	Very High	CoMeTa|GenMir++|MBStar|MAMI|miRcode|miRTar2GO|MultiMiTar|PicTar
TIA1	P31483		hsa-miR-23a-3p	0.786167	18	Very High	BCmicrO|CoMeTa|Cupid|DIANA|ElMMo3|MBStar|MAMI|microrna.org|MirAncesTar|mirbase|miRDB|MirMAP|Mirza-G|PACCMIT|RepTar|RNAhybrid|TargetRank|TargetScan
HSPA2	P54652		hsa-miR-96-5p	0.784877	16	Very High	BCmicrO|BiTargeting|CoMeTa|DIANA|ElMMo3|MAMI|microrna.org|MirAncesTar|mirbase|miRcode|miRDB|MirMAP|MirTar|Mirza-G|RepTar|TargetScan
GMCL1	Q96IK5		hsa-miR-153-3p	0.782266	16	Very High	BCmicrO|CoMeTa|Cupid|DIANA|ElMMo3|MBStar|microrna.org|MirAncesTar|mirbase|miRcode|miRDB|MirMAP|Mirza-G|PACCMIT|TargetRank|TargetScan
PDE7B	Q9NP56		hsa-miR-132-3p	0.780382	17	Very High	CoMeTa|DIANA|ElMMo3|MBStar|microrna.org|MirAncesTar|miRcode|miRDB|MirMAP|miRTar2GO|Mirza-G|MultiMiTar|PicTar|RepTar|RNAhybrid|TargetRank|TargetScan
OGT	O15294		hsa-miR-130b-3p	0.77797	12	Very High	BCmicrO|CoMeTa|DIANA|ElMMo3|GenMir++|MBStar|MAMI|microrna.org|MirAncesTar|MirMAP|MultiMiTar|PicTar
CBX2	Q14781		hsa-miR-124-3p	0.774776	15	Very High	CoMeTa|Cupid|DIANA|ElMMo3|microrna.org|MirAncesTar|miRcode|miRDB|MirMAP|MirSNP|miRTar2GO|Mirza-G|MultiMiTar|RepTar|TargetRank
MAT2A	P31153		hsa-miR-30a-5p	0.774396	15	Very High	CoMeTa|Cupid|DIANA|ElMMo3|MAMI|microrna.org|MirAncesTar|miRDB|MirMAP|MirTar|Mirza-G|RepTar|RNAhybrid|TargetRank|TargetScan
OGT	O15294		hsa-miR-183-5p	0.772603	8	Very High	CoMeTa|GenMir++|MBStar|MAMI|microrna.org|MirAncesTar|miRcode|PicTar
IDH1	O75874		hsa-miR-30c-5p	0.772535	14	Very High	BCmicrO|CoMeTa|Cupid|DIANA|ElMMo3|MBStar|MAMI|MirAncesTar|MirMAP|miRTar2GO|Mirza-G|RNAhybrid|TargetRank|TargetScan
OGT	O15294		hsa-miR-424-5p	0.771905	16	Very High	BCmicrO|CoMeTa|Cupid|DIANA|ElMMo3|microrna.org|MirAncesTar|miRcode|miRDB|MirMAP|miRTar2GO|Mirza-G|MultiMiTar|PACCMIT|TargetRank|TargetScan
CDK19	Q9BWU1		hsa-miR-302d-3p	0.771493	17	Very High	BCmicrO|CoMeTa|Cupid|DIANA|ElMMo3|MBStar|MAMI|MirAncesTar|miRDB|MirMAP|miRTar2GO|Mirza-G|MultiMiTar|PACCMIT|RepTar|RNAhybrid|TargetScan
HOXC8	P31273		hsa-miR-424-5p	0.771431	18	Very High	BCmicrO|CoMeTa|Cupid|DIANA|ElMMo3|MBStar|microrna.org|MirAncesTar|miRcode|miRDB|MirMAP|MirSNP|MirTar|Mirza-G|MultiMiTar|PACCMIT|RepTar|TargetScan
HOXC8	P31273		hsa-miR-204-5p	0.771394	16	Very High	BCmicrO|CoMeTa|Cupid|ElMMo3|microrna.org|MirAncesTar|miRcode|miRDB|MirMAP|MirTar|miRTar2GO|Mirza-G|PACCMIT|RepTar|TargetRank|TargetScan
CCDC117	Q8IWD4		hsa-miR-29c-3p	0.770784	17	Very High	BCmicrO|BiTargeting|Cupid|DIANA|ElMMo3|microrna.org|MirAncesTar|mirbase|miRDB|MirMAP|miRTar2GO|Mirza-G|MultiMiTar|PACCMIT|RepTar|RNAhybrid|TargetScan
CDK19	Q9BWU1		hsa-miR-221-3p	0.770647	19	Very High	BCmicrO|BiTargeting|CoMeTa|Cupid|DIANA|ElMMo3|MAMI|microrna.org|MirAncesTar|miRcode|mirCoX|miRDB|MirMAP|MirTar|Mirza-G|PACCMIT|RepTar|RNAhybrid|TargetRank
FAM83D	Q9H4H8		hsa-miR-19a-3p	0.770072	18	Very High	BCmicrO|BiTargeting|DIANA|ElMMo3|MAMI|microrna.org|MirAncesTar|mirbase|miRDB|MirMAP|MirTar|miRTar2GO|Mirza-G|MultiMiTar|PACCMIT|RepTar|TargetRank|TargetScan
IDH1	O75874		hsa-miR-367-3p	0.767858	16	Very High	CoMeTa|Cupid|DIANA|ElMMo3|MBStar|microrna.org|MirAncesTar|miRcode|miRDB|MirMAP|MirTar|Mirza-G|RepTar|RNAhybrid|TargetRank|TargetScan
OGT	O15294		hsa-miR-130a-3p	0.767358	12	Very High	BCmicrO|BiTargeting|CoMeTa|DIANA|ElMMo3|GenMir++|MBStar|MAMI|MirAncesTar|MirMAP|MultiMiTar|PicTar
GID8	Q9NWU2		hsa-miR-29a-3p	0.766438	16	Very High	CoMeTa|DIANA|ElMMo3|MAMI|microrna.org|MirAncesTar|mirCoX|miRDB|MirMAP|MirSNP|miRTar2GO|Mirza-G|MultiMiTar|PACCMIT|TargetRank|TargetScan
CDH1	P12830		hsa-miR-338-3p	0.765843	18	Very High	BCmicrO|BiTargeting|CoMeTa|DIANA|ElMMo3|MAMI|microrna.org|MirAncesTar|miRcode|miRDB|MirMAP|MirSNP|MirTar|Mirza-G|PACCMIT|RNAhybrid|TargetRank|TargetScan
MAT2A	P31153		hsa-miR-30c-5p	0.76174	15	Very High	BCmicrO|CoMeTa|Cupid|DIANA|ElMMo3|MAMI|MirAncesTar|miRDB|MirMAP|MirSNP|MirTar|Mirza-G|RNAhybrid|TargetRank|TargetScan
PDXK	O00764		hsa-miR-124-3p	0.761219	15	Very High	CoMeTa|DIANA|ElMMo3|GenMir++|MAMI|MirAncesTar|miRcode|miRDB|MirMAP|miRTar2GO|Mirza-G|MultiMiTar|RepTar|RNAhybrid|TargetRank
IDH1	O75874		hsa-miR-23a-3p	0.761082	16	Very High	BCmicrO|CoMeTa|DIANA|ElMMo3|MBStar|MAMI|microrna.org|MirAncesTar|miRDB|MirMAP|MirTar|Mirza-G|PACCMIT|RNAhybrid|TargetRank|TargetScan
CDK19	Q9BWU1		hsa-miR-222-3p	0.760802	19	Very High	BCmicrO|BiTargeting|CoMeTa|Cupid|DIANA|ElMMo3|MAMI|microrna.org|MirAncesTar|miRcode|mirCoX|miRDB|MirMAP|MirTar|Mirza-G|PACCMIT|RepTar|RNAhybrid|TargetRank
HNRNPA0	Q13151		hsa-miR-376b-3p	0.760132	17	Very High	BCmicrO|BiTargeting|DIANA|ElMMo3|MBStar|MAMI|microrna.org|MirAncesTar|mirbase|miRDB|MirMAP|MirTar|Mirza-G|MultiMiTar|PACCMIT|TargetRank|TargetScan
PXYLP1	Q8TE99		hsa-miR-20a-5p	0.759888	18	Very High	BiTargeting|Cupid|DIANA|ElMMo3|MBStar|microrna.org|MirAncesTar|miRDB|MirMAP|MirTar|miRTar2GO|Mirza-G|MultiMiTar|PACCMIT|RepTar|RNAhybrid|TargetRank|TargetScan
HNRNPA0	Q13151		hsa-miR-221-3p	0.759717	13	Very High	BCmicrO|Cupid|DIANA|GenMir++|MAMI|MirAncesTar|miRcode|mirCoX|MirMAP|Mirza-G|RepTar|TargetRank|TargetScan
FAM83D	Q9H4H8		hsa-miR-19b-3p	0.75905	17	Very High	BCmicrO|DIANA|ElMMo3|MAMI|microrna.org|MirAncesTar|mirbase|miRDB|MirMAP|MirTar|miRTar2GO|Mirza-G|MultiMiTar|PACCMIT|RepTar|TargetRank|TargetScan
CDK19	Q9BWU1		hsa-miR-373-3p	0.759039	17	Very High	BCmicrO|CoMeTa|Cupid|DIANA|ElMMo3|MBStar|MAMI|MirAncesTar|miRcode|miRDB|MirMAP|Mirza-G|MultiMiTar|PACCMIT|RepTar|RNAhybrid|TargetScan
CDK19	Q9BWU1		hsa-miR-448	0.758627	18	Very High	BCmicrO|CoMeTa|DIANA|ElMMo3|MBStar|microrna.org|MirAncesTar|miRDB|MirMAP|MirTar|miRTar2GO|Mirza-G|MultiMiTar|PACCMIT|RNAhybrid|TargetRank|TargetScan|TargetSpy
OGT	O15294		hsa-miR-18a-5p	0.758571	11	Very High	BCmicrO|BiTargeting|GenMir++|MBStar|MAMI|microrna.org|MirAncesTar|miRTar2GO|MultiMiTar|PicTar|RepTar
TIA1	P31483		hsa-miR-23b-3p	0.758414	18	Very High	BCmicrO|CoMeTa|Cupid|DIANA|ElMMo3|MBStar|microrna.org|MirAncesTar|mirbase|miRcode|miRDB|MirMAP|Mirza-G|PACCMIT|RepTar|RNAhybrid|TargetRank|TargetScan
CDK19	Q9BWU1		hsa-miR-19a-3p	0.757847	17	Very High	BCmicrO|CoMeTa|Cupid|DIANA|ElMMo3|MBStar|microrna.org|MirAncesTar|miRDB|MirMAP|miRTar2GO|MultiMiTar|PACCMIT|RepTar|RNAhybrid|TargetRank|TargetScan
MAT2A	P31153		hsa-miR-153-3p	0.757237	16	Very High	BCmicrO|BiTargeting|CoMeTa|Cupid|DIANA|ElMMo3|MAMI|microrna.org|MirAncesTar|miRcode|miRDB|MirMAP|miRTar2GO|Mirza-G|RNAhybrid|TargetScan
CDK19	Q9BWU1		hsa-miR-4295	0.756913	14	Very High	Cupid|DIANA|ElMMo3|MBStar|MirAncesTar|miRcode|miRDB|MirMAP|MirTar|Mirza-G|PACCMIT|RepTar|RNAhybrid|TargetScan
PDE7B	Q9NP56		hsa-miR-19a-3p	0.756681	18	Very High	BCmicrO|CoMeTa|Cupid|DIANA|ElMMo3|MBStar|MAMI|microrna.org|MirAncesTar|miRDB|MirMAP|miRTar2GO|Mirza-G|MultiMiTar|PACCMIT|RepTar|RNAhybrid|TargetScan
CCDC117	Q8IWD4		hsa-miR-29a-3p	0.754698	16	Very High	BiTargeting|Cupid|DIANA|ElMMo3|microrna.org|MirAncesTar|mirCoX|miRDB|MirMAP|miRTar2GO|Mirza-G|MultiMiTar|PACCMIT|RepTar|RNAhybrid|TargetScan
PXYLP1	Q8TE99		hsa-miR-372-3p	0.754576	17	Very High	BiTargeting|DIANA|ElMMo3|MBStar|MAMI|microrna.org|MirAncesTar|miRcode|miRDB|MirMAP|miRTar2GO|Mirza-G|MultiMiTar|PACCMIT|RepTar|RNAhybrid|TargetScan
OGT	O15294		hsa-miR-301a-3p	0.75341	11	Very High	BCmicrO|CoMeTa|DIANA|ElMMo3|GenMir++|MBStar|MAMI|MirAncesTar|MirMAP|MultiMiTar|PicTar
IDH1	O75874		hsa-miR-30e-5p	0.752312	14	Very High	CoMeTa|Cupid|DIANA|ElMMo3|MBStar|microrna.org|MirAncesTar|MirMAP|miRTar2GO|Mirza-G|RepTar|RNAhybrid|TargetRank|TargetScan
CXXC5	Q7LFL8		hsa-miR-219a-5p	0.752286	8	Very High	MAMI|mirbase|miRcode|MirMAP|PACCMIT|PicTar|RNAhybrid|TargetScan
HOXC8	P31273		hsa-miR-301b-3p	0.751681	16	Very High	BCmicrO|CoMeTa|Cupid|DIANA|ElMMo3|microrna.org|MirAncesTar|miRcode|miRDB|MirMAP|MirSNP|MirTar|Mirza-G|MultiMiTar|RepTar|TargetScan
CDK19	Q9BWU1		hsa-miR-520a-3p	0.750444	16	Very High	CoMeTa|Cupid|DIANA|ElMMo3|MBStar|MirAncesTar|miRDB|MirMAP|miRTar2GO|Mirza-G|MultiMiTar|PACCMIT|RepTar|RNAhybrid|TargetScan|TargetSpy
PHLDB1	Q86UU1		hsa-miR-143-3p	0.750166	19	Very High	BCmicrO|BiTargeting|CoMeTa|DIANA|ElMMo3|MBStar|MAMI|microrna.org|MirAncesTar|miRcode|mirCoX|miRDB|MirMAP|Mirza-G|PACCMIT|RepTar|RNAhybrid|TargetRank|TargetScan
CDK19	Q9BWU1		hsa-miR-19b-3p	0.747482	17	Very High	BCmicrO|CoMeTa|Cupid|DIANA|ElMMo3|MBStar|microrna.org|MirAncesTar|miRDB|MirMAP|miRTar2GO|MultiMiTar|PACCMIT|RepTar|RNAhybrid|TargetRank|TargetScan
LGR4	Q9BXB1		hsa-miR-27a-3p	0.745171	20	Very High	BCmicrO|BiTargeting|CoMeTa|Cupid|DIANA|ElMMo3|MBStar|microrna.org|MirAncesTar|miRcode|miRDB|MirMAP|MirTar|miRTar2GO|Mirza-G|MultiMiTar|RepTar|RNAhybrid|TargetRank|TargetScan
MAT2A	P31153		hsa-miR-124-3p	0.745152	14	Very High	CoMeTa|DIANA|ElMMo3|MAMI|microrna.org|MirAncesTar|miRcode|miRDB|MirMAP|miRTar2GO|Mirza-G|MultiMiTar|RepTar|RNAhybrid
OGT	O15294		hsa-miR-26a-5p	0.745017	14	Very High	BCmicrO|CoMeTa|Cupid|DIANA|ElMMo3|GenMir++|MBStar|MAMI|MirAncesTar|MirMAP|miRTar2GO|Mirza-G|MultiMiTar|TargetRank
CCDC117	Q8IWD4		hsa-miR-182-5p	0.744974	17	Very High	BCmicrO|DIANA|ElMMo3|MAMI|microrna.org|MirAncesTar|miRcode|miRDB|MirMAP|MirTar|miRTar2GO|Mirza-G|MultiMiTar|PACCMIT|RepTar|RNAhybrid|TargetScan
TNS3	Q68CZ2		hsa-miR-543	0.744732	17	Very High	BCmicrO|CoMeTa|DIANA|ElMMo3|MBStar|microrna.org|MirAncesTar|miRDB|MirMAP|MirSNP|MirTar|Mirza-G|RepTar|RNAhybrid|TargetRank|TargetScan|TargetSpy
PXYLP1	Q8TE99		hsa-miR-301a-3p	0.744474	19	Very High	BCmicrO|BiTargeting|DIANA|ElMMo3|MBStar|MAMI|microrna.org|MirAncesTar|mirbase|miRDB|MirMAP|MirTar|miRTar2GO|Mirza-G|MultiMiTar|RepTar|RNAhybrid|TargetRank|TargetScan
OGT	O15294		hsa-miR-153-3p	0.742919	8	Very High	BCmicrO|BiTargeting|CoMeTa|GenMir++|MAMI|MirAncesTar|miRcode|PicTar
CDK19	Q9BWU1		hsa-miR-3666	0.742722	13	Very High	Cupid|DIANA|ElMMo3|MBStar|MirAncesTar|miRcode|miRDB|MirMAP|MirTar|Mirza-G|PACCMIT|RNAhybrid|TargetScan
PXYLP1	Q8TE99		hsa-miR-519d-3p	0.742423	18	Very High	BCmicrO|BiTargeting|DIANA|ElMMo3|MBStar|microrna.org|MirAncesTar|miRcode|miRDB|MirMAP|MirTar|miRTar2GO|Mirza-G|PACCMIT|RepTar|RNAhybrid|TargetRank|TargetScan
CXXC5	Q7LFL8		hsa-miR-199a-3p	0.741363	9	Very High	BCmicrO|DIANA|MAMI|mirbase|MirMAP|PACCMIT|PicTar|RNAhybrid|TargetScan
TIA1	P31483		hsa-miR-433-3p	0.741078	16	Very High	BCmicrO|CoMeTa|Cupid|DIANA|ElMMo3|MBStar|microrna.org|MirAncesTar|miRDB|MirMAP|MirTar|Mirza-G|PACCMIT|RNAhybrid|TargetRank|TargetScan
PHF21A	Q96BD5		hsa-miR-194-5p	0.740606	12	Very High	BCmicrO|CoMeTa|DIANA|ElMMo3|MAMI|MirAncesTar|miRcode|MirMAP|Mirza-G|PicTar|RNAhybrid|TargetScan
PDE7B	Q9NP56		hsa-miR-135a-5p	0.740459	18	Very High	BCmicrO|CoMeTa|Cupid|DIANA|ElMMo3|MBStar|microrna.org|MirAncesTar|miRcode|miRDB|MirMAP|miRTar2GO|Mirza-G|MultiMiTar|PACCMIT|RepTar|RNAhybrid|TargetScan
HNRNPA0	Q13151		hsa-miR-376a-3p	0.738933	16	Very High	BCmicrO|BiTargeting|Cupid|DIANA|ElMMo3|MBStar|MAMI|MirAncesTar|miRDB|MirMAP|MirTar|Mirza-G|MultiMiTar|PACCMIT|TargetRank|TargetScan
CCDC117	Q8IWD4		hsa-miR-29b-3p	0.738911	14	Very High	Cupid|DIANA|ElMMo3|microrna.org|MirAncesTar|miRDB|MirMAP|miRTar2GO|Mirza-G|MultiMiTar|PACCMIT|RepTar|RNAhybrid|TargetScan
MAT2A	P31153		hsa-miR-23b-3p	0.737451	15	Very High	BCmicrO|CoMeTa|DIANA|ElMMo3|MAMI|microrna.org|MirAncesTar|miRcode|miRDB|MirMAP|miRTar2GO|Mirza-G|RNAhybrid|TargetRank|TargetScan
TNS3	Q68CZ2		hsa-miR-200a-3p	0.736801	17	Very High	BCmicrO|CoMeTa|Cupid|DIANA|ElMMo3|MBStar|MAMI|microrna.org|MirAncesTar|miRcode|miRDB|MirMAP|Mirza-G|PACCMIT|RepTar|RNAhybrid|TargetScan
PHLDB1	Q86UU1		hsa-miR-182-5p	0.736755	14	Very High	BCmicrO|CoMeTa|Cupid|DIANA|ElMMo3|MBStar|MAMI|MirAncesTar|miRcode|MirMAP|Mirza-G|RepTar|RNAhybrid|TargetScan
AGGF1	Q8N302		hsa-miR-27a-3p	0.73624	16	Very High	BCmicrO|BiTargeting|CoMeTa|Cupid|DIANA|ElMMo3|MBStar|MAMI|microrna.org|MirAncesTar|miRcode|MirMAP|miRTar2GO|Mirza-G|RNAhybrid|TargetScan
GID8	Q9NWU2		hsa-miR-29c-3p	0.734861	17	Very High	BCmicrO|CoMeTa|Cupid|DIANA|ElMMo3|microrna.org|MirAncesTar|miRDB|MirMAP|MirSNP|miRTar2GO|Mirza-G|MultiMiTar|PACCMIT|RepTar|TargetRank|TargetScan
CDK19	Q9BWU1		hsa-miR-520c-3p	0.734687	15	Very High	BCmicrO|CoMeTa|DIANA|ElMMo3|MBStar|MirAncesTar|miRDB|MirMAP|miRTar2GO|Mirza-G|MultiMiTar|PACCMIT|RepTar|RNAhybrid|TargetScan
CDK19	Q9BWU1		hsa-miR-520d-3p	0.734329	16	Very High	BCmicrO|CoMeTa|Cupid|DIANA|ElMMo3|MBStar|MirAncesTar|miRDB|MirMAP|Mirza-G|MultiMiTar|PACCMIT|RepTar|RNAhybrid|TargetScan|TargetSpy
CDK19	Q9BWU1		hsa-miR-655-3p	0.733135	17	Very High	BCmicrO|BiTargeting|CoMeTa|Cupid|DIANA|ElMMo3|MBStar|MirAncesTar|miRDB|MirMAP|MirTar|Mirza-G|PACCMIT|RepTar|RNAhybrid|TargetRank|TargetScan
SRSF5	Q13243		hsa-miR-520d-5p	0.732492	18	Very High	BCmicrO|BiTargeting|CoMeTa|Cupid|DIANA|ElMMo3|MAMI|MirAncesTar|mirbase|miRDB|MirMAP|MirSNP|MirTar|Mirza-G|PACCMIT|RepTar|RNAhybrid|TargetRank
GID8	Q9NWU2		hsa-miR-124-3p	0.732089	13	Very High	CoMeTa|Cupid|ElMMo3|MBStar|MAMI|microrna.org|MirAncesTar|miRDB|Mirza-G|MultiMiTar|PACCMIT|RepTar|TargetRank
OGT	O15294		hsa-miR-206	0.732077	13	Very High	BCmicrO|CoMeTa|DIANA|GenMir++|MBStar|MAMI|microrna.org|MirAncesTar|miRcode|mirCoX|MirMAP|miRTar2GO|MultiMiTar
PDE7B	Q9NP56		hsa-miR-34c-5p	0.731996	20	Very High	BCmicrO|BiTargeting|CoMeTa|Cupid|DIANA|ElMMo3|MBStar|microrna.org|MirAncesTar|miRDB|MirMAP|MirTar|miRTar2GO|Mirza-G|MultiMiTar|RepTar|RNAhybrid|TargetRank|TargetScan|TargetSpy
CDK19	Q9BWU1		hsa-miR-93-5p	0.731943	9	Very High	CoMeTa|MBStar|MAMI|MirAncesTar|miRcode|miRTar2GO|MultiMiTar|PicTar|RNAhybrid
KIF20A	O95235		hsa-miR-369-3p	0.731618	15	Very High	BCmicrO|CoMeTa|ElMMo3|MBStar|MAMI|MirAncesTar|mirbase|miRDB|MirMAP|MirTar|Mirza-G|RNAhybrid|TargetRank|TargetScan|TargetSpy
CBX2	Q14781		hsa-miR-30b-5p	0.730737	13	Very High	BCmicrO|CoMeTa|DIANA|ElMMo3|MBStar|microrna.org|MirAncesTar|miRDB|MirMAP|MirTar|Mirza-G|RepTar|TargetScan
TNS3	Q68CZ2		hsa-miR-143-3p	0.730709	18	Very High	BCmicrO|CoMeTa|DIANA|ElMMo3|MBStar|microrna.org|MirAncesTar|miRcode|mirCoX|miRDB|MirMAP|MirTar|miRTar2GO|MultiMiTar|RepTar|RNAhybrid|TargetRank|TargetScan
CCDC117	Q8IWD4		hsa-miR-375	0.730618	14	Very High	BCmicrO|BiTargeting|Cupid|DIANA|ElMMo3|MAMI|MirAncesTar|mirbase|miRcode|MirMAP|Mirza-G|RepTar|RNAhybrid|TargetScan
PHF21A	Q96BD5		hsa-miR-186-5p	0.730291	17	Very High	BCmicrO|BiTargeting|CoMeTa|DIANA|ElMMo3|MBStar|MAMI|microrna.org|MirAncesTar|mirbase|MirMAP|MirTar|Mirza-G|RepTar|RNAhybrid|TargetRank|TargetScan
TNS3	Q68CZ2		hsa-miR-28-5p	0.730031	18	Very High	BCmicrO|CoMeTa|DIANA|ElMMo3|MBStar|microrna.org|MirAncesTar|miRDB|MirMAP|miRTar2GO|Mirza-G|MultiMiTar|PACCMIT|RepTar|RNAhybrid|TargetRank|TargetScan|TargetSpy
GID8	Q9NWU2		hsa-miR-143-3p	0.728506	18	Very High	BCmicrO|CoMeTa|ElMMo3|MBStar|MAMI|microrna.org|MirAncesTar|miRcode|mirCoX|miRDB|MirMAP|miRTar2GO|Mirza-G|MultiMiTar|PACCMIT|RepTar|TargetRank|TargetScan
CDK19	Q9BWU1		hsa-miR-802	0.728316	16	Very High	BCmicrO|CoMeTa|Cupid|ElMMo3|MBStar|MirAncesTar|miRDB|MirMAP|MirTar|Mirza-G|MultiMiTar|RepTar|RNAhybrid|TargetRank|TargetScan|TargetSpy
CDK19	Q9BWU1		hsa-miR-513b-5p	0.727915	15	Very High	BCmicrO|CoMeTa|DIANA|ElMMo3|MBStar|MirAncesTar|miRDB|MirMAP|MirSNP|MirTar|Mirza-G|MultiMiTar|PACCMIT|RepTar|RNAhybrid
TNS3	Q68CZ2		hsa-miR-144-3p	0.727914	19	Very High	BCmicrO|BiTargeting|CoMeTa|DIANA|ElMMo3|MBStar|MAMI|microrna.org|MirAncesTar|miRcode|mirCoX|miRDB|MirMAP|MirTar|Mirza-G|RepTar|RNAhybrid|TargetRank|TargetScan
CDK19	Q9BWU1		hsa-miR-520b	0.72785	15	Very High	CoMeTa|DIANA|ElMMo3|MBStar|MirAncesTar|miRDB|MirMAP|miRTar2GO|Mirza-G|MultiMiTar|PACCMIT|RepTar|RNAhybrid|TargetScan|TargetSpy
GMCL1	Q96IK5		hsa-miR-320a	0.727265	17	Very High	BCmicrO|BiTargeting|CoMeTa|Cupid|DIANA|ElMMo3|MBStar|microrna.org|MirAncesTar|mirbase|miRDB|MirMAP|miRTar2GO|Mirza-G|RepTar|TargetScan|TargetSpy
BAAT	Q14032		hsa-miR-199a-5p	0.726983	19	Very High	BCmicrO|CoMeTa|DIANA|ElMMo3|MBStar|MAMI|microrna.org|MirAncesTar|miRDB|MirMAP|MirSNP|MirTar|Mirza-G|MultiMiTar|RepTar|RNAhybrid|TargetRank|TargetScan|TargetSpy
LGR4	Q9BXB1		hsa-miR-137	0.726765	19	Very High	BCmicrO|BiTargeting|CoMeTa|DIANA|ElMMo3|MBStar|MAMI|microrna.org|MirAncesTar|miRcode|miRDB|MirMAP|MirTar|Mirza-G|PACCMIT|RepTar|RNAhybrid|TargetRank|TargetSpy
CCDC25	Q86WR0		hsa-miR-145-5p	0.725935	17	Very High	BCmicrO|BiTargeting|CoMeTa|Cupid|DIANA|ElMMo3|MBStar|MAMI|microrna.org|MirAncesTar|miRcode|miRDB|MirMAP|Mirza-G|PACCMIT|RNAhybrid|TargetScan
FAM217B	Q9NTX9		hsa-miR-27a-3p	0.725732	15	Very High	BCmicrO|Cupid|DIANA|ElMMo3|MBStar|microrna.org|MirAncesTar|miRcode|MirMAP|MirTar|miRTar2GO|Mirza-G|RepTar|TargetRank|TargetScan
NREP	Q16612		hsa-miR-18b-5p	0.725371	16	Very High	BCmicrO|CoMeTa|Cupid|DIANA|ElMMo3|MBStar|MAMI|microrna.org|MirAncesTar|MirMAP|miRTar2GO|Mirza-G|MultiMiTar|RNAhybrid|TargetRank|TargetScan
CDK19	Q9BWU1		hsa-miR-125b-5p	0.724445	15	Very High	BCmicrO|CoMeTa|DIANA|ElMMo3|MAMI|MirAncesTar|miRcode|miRDB|MirMAP|Mirza-G|PACCMIT|RepTar|RNAhybrid|TargetRank|TargetScan
NREP	Q16612		hsa-miR-107	0.723525	16	Very High	BCmicrO|CoMeTa|Cupid|ElMMo3|MBStar|microrna.org|MirAncesTar|miRcode|miRDB|MirMAP|miRTar2GO|Mirza-G|MultiMiTar|RepTar|RNAhybrid|TargetScan
TIA1	P31483		hsa-miR-98-5p	0.722136	14	Very High	BCmicrO|Cupid|DIANA|ElMMo3|MBStar|microrna.org|MirAncesTar|miRcode|miRDB|MirMAP|miRTar2GO|Mirza-G|RNAhybrid|TargetScan
OGT	O15294		hsa-miR-141-3p	0.721563	18	Very High	BCmicrO|BiTargeting|CoMeTa|Cupid|DIANA|ElMMo3|MBStar|microrna.org|MirAncesTar|miRcode|mirCoX|miRDB|MirMAP|miRTar2GO|Mirza-G|PACCMIT|RepTar|TargetScan
HNRNPA0	Q13151		hsa-miR-32-5p	0.721296	13	Very High	Cupid|DIANA|ElMMo3|GenMir++|MBStar|MAMI|MirAncesTar|miRcode|MirMAP|Mirza-G|MultiMiTar|RepTar|TargetScan
CDK19	Q9BWU1		hsa-miR-302a-3p	0.720944	16	Very High	BCmicrO|DIANA|ElMMo3|MBStar|MAMI|MirAncesTar|miRDB|MirMAP|MirSNP|miRTar2GO|Mirza-G|MultiMiTar|PACCMIT|RepTar|RNAhybrid|TargetScan
HOXC8	P31273		hsa-miR-4262	0.720867	12	Very High	Cupid|ElMMo3|MBStar|MirAncesTar|miRcode|miRDB|MirMAP|MirTar|Mirza-G|PACCMIT|RepTar|TargetScan
MAT2A	P31153		hsa-miR-26b-5p	0.720841	17	Very High	BCmicrO|CoMeTa|DIANA|ElMMo3|MBStar|microrna.org|MirAncesTar|mirCoX|miRDB|MirMAP|MirTar|Mirza-G|MultiMiTar|RepTar|RNAhybrid|TargetRank|TargetScan
SRSF5	Q13243		hsa-miR-655-3p	0.720804	15	Very High	BCmicrO|BiTargeting|CoMeTa|Cupid|DIANA|ElMMo3|MirAncesTar|miRDB|MirMAP|MirTar|Mirza-G|PACCMIT|RNAhybrid|TargetRank|TargetScan
SRSF5	Q13243		hsa-miR-524-5p	0.720761	18	Very High	BCmicrO|BiTargeting|CoMeTa|Cupid|DIANA|ElMMo3|MAMI|MirAncesTar|mirbase|miRDB|MirMAP|MirSNP|MirTar|Mirza-G|PACCMIT|RepTar|RNAhybrid|TargetRank
CDK19	Q9BWU1		hsa-miR-139-5p	0.720554	21	Very High	BCmicrO|CoMeTa|ElMMo3|MBStar|MAMI|microrna.org|MirAncesTar|miRcode|mirCoX|miRDB|MirMAP|MirSNP|MirTar|miRTar2GO|Mirza-G|MultiMiTar|PACCMIT|RepTar|RNAhybrid|TargetRank|TargetSpy
SRSF5	Q13243		hsa-miR-495-3p	0.720428	15	Very High	BCmicrO|CoMeTa|DIANA|ElMMo3|MAMI|microrna.org|MirAncesTar|mirbase|miRDB|MirMAP|MirTar|PACCMIT|RNAhybrid|TargetRank|TargetScan
MAT2A	P31153		hsa-miR-30e-5p	0.719344	14	Very High	CoMeTa|Cupid|DIANA|ElMMo3|microrna.org|MirAncesTar|miRDB|MirMAP|MirTar|Mirza-G|RepTar|RNAhybrid|TargetRank|TargetScan
CPSF4	O95639		hsa-miR-98-5p	0.718938	15	Very High	BCmicrO|CoMeTa|ElMMo3|MBStar|MAMI|microrna.org|MirAncesTar|miRcode|miRDB|MirMAP|miRTar2GO|PACCMIT|RepTar|RNAhybrid|TargetScan
AXIN2	Q9Y2T1		hsa-miR-205-5p	0.718635	11	Very High	DIANA|ElMMo3|MBStar|MAMI|microrna.org|miRcode|MirMAP|Mirza-G|PicTar|RNAhybrid|TargetScan
NREP	Q16612		hsa-miR-30e-5p	0.718445	10	Very High	CoMeTa|Cupid|ElMMo3|MBStar|MirAncesTar|MirMAP|Mirza-G|PicTar|RNAhybrid|TargetScan
HNRNPA0	Q13151		hsa-miR-186-5p	0.717802	15	Very High	BCmicrO|Cupid|DIANA|ElMMo3|MBStar|microrna.org|MirAncesTar|miRDB|MirMAP|MirSNP|MirTar|Mirza-G|RepTar|TargetRank|TargetScan
PHLDB1	Q86UU1		hsa-miR-124-3p	0.717795	15	Very High	BiTargeting|CoMeTa|Cupid|DIANA|ElMMo3|MAMI|MirAncesTar|mirbase|miRcode|miRDB|MirMAP|MultiMiTar|PACCMIT|RepTar|RNAhybrid
GMCL1	Q96IK5		hsa-miR-17-5p	0.716898	14	Very High	BCmicrO|CoMeTa|Cupid|ElMMo3|MBStar|microrna.org|MirAncesTar|miRcode|miRDB|MirMAP|Mirza-G|MultiMiTar|RepTar|TargetScan
TIA1	P31483		hsa-miR-506-3p	0.716656	13	Very High	CoMeTa|Cupid|DIANA|ElMMo3|MBStar|microrna.org|MirAncesTar|miRcode|MirMAP|Mirza-G|RNAhybrid|TargetRank|TargetScan
OGT	O15294		hsa-miR-497-5p	0.716305	15	Very High	BCmicrO|BiTargeting|CoMeTa|DIANA|ElMMo3|microrna.org|MirAncesTar|miRcode|miRDB|MirMAP|miRTar2GO|Mirza-G|PACCMIT|TargetRank|TargetScan
CPSF4	O95639		hsa-miR-214-3p	0.716077	19	Very High	BiTargeting|CoMeTa|Cupid|DIANA|ElMMo3|microrna.org|MirAncesTar|mirbase|miRcode|miRDB|MirMAP|MirTar|miRTar2GO|Mirza-G|MultiMiTar|PACCMIT|RepTar|RNAhybrid|TargetRank
PXYLP1	Q8TE99		hsa-miR-130a-3p	0.715877	19	Very High	BCmicrO|DIANA|ElMMo3|MBStar|MAMI|microrna.org|MirAncesTar|mirbase|miRDB|MirMAP|MirSNP|MirTar|miRTar2GO|Mirza-G|MultiMiTar|RepTar|RNAhybrid|TargetRank|TargetScan
PHLDB1	Q86UU1		hsa-miR-9-5p	0.71569	14	Very High	BCmicrO|BiTargeting|CoMeTa|Cupid|DIANA|ElMMo3|MAMI|MirAncesTar|miRcode|MirMAP|Mirza-G|RepTar|RNAhybrid|TargetScan
GMCL1	Q96IK5		hsa-miR-106a-5p	0.714932	14	Very High	BCmicrO|CoMeTa|Cupid|DIANA|ElMMo3|MBStar|microrna.org|MirAncesTar|miRcode|miRDB|MirMAP|Mirza-G|MultiMiTar|TargetScan
PDE7B	Q9NP56		hsa-miR-374a-5p	0.714928	16	Very High	BCmicrO|CoMeTa|DIANA|ElMMo3|MBStar|microrna.org|MirAncesTar|miRDB|MirMAP|MirSNP|MirTar|Mirza-G|PACCMIT|RNAhybrid|TargetRank|TargetScan
CDK19	Q9BWU1		hsa-miR-125a-5p	0.714865	16	Very High	BCmicrO|CoMeTa|DIANA|ElMMo3|MAMI|MirAncesTar|miRcode|mirCoX|miRDB|MirMAP|Mirza-G|PACCMIT|RepTar|RNAhybrid|TargetRank|TargetScan
AURKA	O14965		hsa-miR-32-5p	0.714473	16	Very High	CoMeTa|DIANA|ElMMo3|MBStar|MAMI|microrna.org|MirAncesTar|mirbase|miRcode|miRDB|MirMAP|miRTar2GO|Mirza-G|RepTar|RNAhybrid|TargetScan
OGT	O15294		hsa-miR-204-5p	0.713744	15	Very High	BCmicrO|CoMeTa|ElMMo3|MBStar|MAMI|microrna.org|MirAncesTar|miRcode|miRDB|MirMAP|Mirza-G|PITA|RepTar|TargetRank|TargetScan
NREP	Q16612		hsa-miR-543	0.713376	16	Very High	BCmicrO|CoMeTa|Cupid|DIANA|ElMMo3|MBStar|microrna.org|MirAncesTar|miRDB|MirMAP|MirTar|Mirza-G|PACCMIT|RepTar|RNAhybrid|TargetRank
TNS3	Q68CZ2		hsa-miR-708-5p	0.712807	18	Very High	BCmicrO|BiTargeting|CoMeTa|DIANA|ElMMo3|MBStar|microrna.org|MirAncesTar|miRDB|MirMAP|miRTar2GO|Mirza-G|MultiMiTar|PACCMIT|RepTar|RNAhybrid|TargetRank|TargetScan
PHF21A	Q96BD5		hsa-miR-603	0.710816	14	Very High	BCmicrO|CoMeTa|Cupid|DIANA|ElMMo3|MirAncesTar|mirbase|MirMAP|MirTar|Mirza-G|PACCMIT|RepTar|RNAhybrid|TargetRank
GMCL1	Q96IK5		hsa-miR-20b-5p	0.710797	15	Very High	BCmicrO|BiTargeting|CoMeTa|Cupid|ElMMo3|MBStar|microrna.org|MirAncesTar|miRcode|mirCoX|miRDB|MirMAP|Mirza-G|MultiMiTar|TargetScan
CBX2	Q14781		hsa-miR-30d-5p	0.70836	13	Very High	BCmicrO|CoMeTa|DIANA|ElMMo3|MBStar|microrna.org|MirAncesTar|miRDB|MirMAP|MirSNP|MirTar|Mirza-G|TargetScan
LGR4	Q9BXB1		hsa-miR-582-5p	0.708058	17	Very High	BCmicrO|CoMeTa|Cupid|DIANA|ElMMo3|MBStar|MirAncesTar|miRDB|MirMAP|MirTar|miRTar2GO|Mirza-G|MultiMiTar|PACCMIT|RNAhybrid|TargetRank|TargetScan
CCDC117	Q8IWD4		hsa-miR-133b	0.707857	14	Very High	BCmicrO|BiTargeting|Cupid|DIANA|ElMMo3|MAMI|microrna.org|MirAncesTar|miRDB|MirMAP|Mirza-G|RepTar|RNAhybrid|TargetScan
PDE7B	Q9NP56		hsa-miR-374b-5p	0.707782	16	Very High	BCmicrO|CoMeTa|DIANA|ElMMo3|MBStar|microrna.org|MirAncesTar|miRDB|MirMAP|MirSNP|MirTar|Mirza-G|PACCMIT|RNAhybrid|TargetRank|TargetScan
AURKA	O14965		hsa-miR-25-3p	0.707675	16	Very High	BCmicrO|CoMeTa|DIANA|ElMMo3|MAMI|microrna.org|MirAncesTar|mirbase|miRcode|miRDB|MirMAP|miRTar2GO|Mirza-G|RepTar|RNAhybrid|TargetScan
TMEM2	Q9UHN6		hsa-miR-1297	0.70759	15	Very High	BCmicrO|CoMeTa|ElMMo3|MBStar|microrna.org|MirAncesTar|miRcode|miRDB|MirMAP|MirTar|Mirza-G|PACCMIT|RepTar|RNAhybrid|TargetScan
TIA1	P31483		hsa-miR-31-5p	0.70759	15	Very High	BCmicrO|BiTargeting|CoMeTa|DIANA|ElMMo3|MBStar|microrna.org|MirAncesTar|miRcode|miRDB|MirMAP|Mirza-G|MultiMiTar|RNAhybrid|TargetScan
TMEM2	Q9UHN6		hsa-miR-224-5p	0.706933	18	Very High	BCmicrO|CoMeTa|Cupid|ElMMo3|MBStar|microrna.org|MirAncesTar|miRDB|MirMAP|MirSNP|miRTar2GO|Mirza-G|MultiMiTar|PACCMIT|RepTar|RNAhybrid|TargetRank|TargetScan
GMCL1	Q96IK5		hsa-miR-106b-5p	0.706726	15	Very High	BCmicrO|BiTargeting|CoMeTa|Cupid|DIANA|ElMMo3|MBStar|microrna.org|MirAncesTar|miRDB|MirMAP|Mirza-G|MultiMiTar|RepTar|TargetScan
MAT2A	P31153		hsa-miR-29c-3p	0.706507	15	Very High	BCmicrO|CoMeTa|Cupid|DIANA|ElMMo3|MBStar|microrna.org|MirAncesTar|miRDB|MirMAP|miRTar2GO|MultiMiTar|RepTar|RNAhybrid|TargetScan
KIF20A	O95235		hsa-miR-153-3p	0.706312	15	Very High	BCmicrO|CoMeTa|ElMMo3|microrna.org|MirAncesTar|mirbase|miRcode|miRDB|MirMAP|MirTar|miRTar2GO|Mirza-G|MultiMiTar|RNAhybrid|TargetScan
UNC50	Q53HI1		hsa-miR-206	0.706122	17	Very High	BCmicrO|Cupid|DIANA|ElMMo3|MBStar|microrna.org|MirAncesTar|mirbase|miRcode|mirCoX|miRDB|MirMAP|MultiMiTar|PACCMIT|RepTar|RNAhybrid|TargetScan
AGGF1	Q8N302		hsa-miR-125a-5p	0.706011	18	Very High	BCmicrO|CoMeTa|Cupid|DIANA|ElMMo3|microrna.org|MirAncesTar|mirbase|miRcode|mirCoX|miRDB|MirMAP|MirSNP|MirTar|Mirza-G|RepTar|RNAhybrid|TargetScan
PDE7B	Q9NP56		hsa-miR-449b-5p	0.705913	19	Very High	BCmicrO|BiTargeting|CoMeTa|Cupid|DIANA|ElMMo3|MBStar|microrna.org|MirAncesTar|miRDB|MirMAP|MirTar|miRTar2GO|Mirza-G|MultiMiTar|RepTar|RNAhybrid|TargetRank|TargetScan
LGR4	Q9BXB1		hsa-miR-23b-3p	0.705857	17	Very High	BCmicrO|CoMeTa|Cupid|DIANA|ElMMo3|MBStar|microrna.org|MirAncesTar|miRcode|miRDB|MirMAP|MirTar|Mirza-G|PACCMIT|RepTar|RNAhybrid|TargetRank
TNS3	Q68CZ2		hsa-miR-141-3p	0.704957	17	Very High	BCmicrO|CoMeTa|Cupid|DIANA|ElMMo3|MBStar|microrna.org|MirAncesTar|miRcode|mirCoX|miRDB|MirMAP|Mirza-G|PACCMIT|RepTar|RNAhybrid|TargetScan
MAT2A	P31153		hsa-miR-1297	0.704023	16	Very High	BCmicrO|CoMeTa|DIANA|ElMMo3|MBStar|microrna.org|MirAncesTar|miRcode|miRDB|MirMAP|MirTar|Mirza-G|RepTar|RNAhybrid|TargetScan|TargetSpy
PXYLP1	Q8TE99		hsa-miR-373-3p	0.703765	17	Very High	BCmicrO|BiTargeting|Cupid|DIANA|ElMMo3|MBStar|microrna.org|MirAncesTar|miRcode|miRDB|MirMAP|miRTar2GO|Mirza-G|MultiMiTar|PACCMIT|RNAhybrid|TargetScan
MAT2A	P31153		hsa-miR-26a-5p	0.703215	15	Very High	BCmicrO|CoMeTa|DIANA|ElMMo3|MirAncesTar|miRDB|MirMAP|MirTar|miRTar2GO|Mirza-G|MultiMiTar|RepTar|RNAhybrid|TargetRank|TargetScan
CDK19	Q9BWU1		hsa-miR-577	0.702207	16	Very High	BCmicrO|CoMeTa|Cupid|DIANA|ElMMo3|MBStar|MirAncesTar|miRDB|MirMAP|MirSNP|MirTar|Mirza-G|PACCMIT|RNAhybrid|TargetRank|TargetSpy
HOXC8	P31273		hsa-miR-497-5p	0.701784	16	Very High	BCmicrO|CoMeTa|Cupid|DIANA|ElMMo3|MBStar|microrna.org|MirAncesTar|miRcode|miRDB|MirMAP|MirSNP|MirTar|PACCMIT|RepTar|TargetScan
CDK19	Q9BWU1		hsa-miR-520e	0.700862	15	Very High	BCmicrO|CoMeTa|DIANA|ElMMo3|MBStar|MirAncesTar|miRDB|MirMAP|Mirza-G|MultiMiTar|PACCMIT|RepTar|RNAhybrid|TargetScan|TargetSpy
HOXC8	P31273		hsa-miR-211-5p	0.700555	15	Very High	BCmicrO|CoMeTa|ElMMo3|microrna.org|MirAncesTar|miRcode|mirCoX|miRDB|MirMAP|MirTar|Mirza-G|PACCMIT|RepTar|TargetRank|TargetScan
NREP	Q16612		hsa-miR-103a-3p	0.700351	15	Very High	BCmicrO|Cupid|ElMMo3|MBStar|microrna.org|MirAncesTar|miRcode|miRDB|MirMAP|miRTar2GO|Mirza-G|MultiMiTar|RepTar|RNAhybrid|TargetScan
GMCL1	Q96IK5		hsa-miR-93-5p	0.699505	13	Very High	CoMeTa|Cupid|ElMMo3|MBStar|microrna.org|MirAncesTar|miRcode|miRDB|MirMAP|Mirza-G|MultiMiTar|RepTar|TargetScan
PXYLP1	Q8TE99		hsa-miR-130b-3p	0.699196	19	Very High	BCmicrO|BiTargeting|DIANA|ElMMo3|MBStar|microrna.org|MirAncesTar|mirbase|miRDB|MirMAP|MirSNP|MirTar|miRTar2GO|Mirza-G|MultiMiTar|RepTar|RNAhybrid|TargetRank|TargetScan
PDE7B	Q9NP56		hsa-miR-135b-5p	0.698822	17	Very High	BCmicrO|CoMeTa|Cupid|DIANA|ElMMo3|MBStar|microrna.org|MirAncesTar|miRDB|MirMAP|miRTar2GO|Mirza-G|MultiMiTar|PACCMIT|RepTar|RNAhybrid|TargetScan
PHF21A	Q96BD5		hsa-miR-129-5p	0.698768	17	Very High	BCmicrO|CoMeTa|DIANA|ElMMo3|MBStar|microrna.org|MirAncesTar|miRcode|MirMAP|miRTar2GO|Mirza-G|PACCMIT|RepTar|RNAhybrid|TargetRank|TargetScan|TargetSpy
CDK19	Q9BWU1		hsa-miR-302b-3p	0.6987	14	Very High	BCmicrO|DIANA|ElMMo3|MBStar|MAMI|MirAncesTar|miRDB|MirMAP|miRTar2GO|Mirza-G|MultiMiTar|PACCMIT|RNAhybrid|TargetScan
AURKA	O14965		hsa-miR-363-3p	0.698686	18	Very High	BCmicrO|BiTargeting|CoMeTa|DIANA|ElMMo3|MAMI|microrna.org|MirAncesTar|mirbase|miRcode|miRDB|MirMAP|MirSNP|miRTar2GO|Mirza-G|RepTar|RNAhybrid|TargetScan
AFAP1L2	Q8N4X5		hsa-miR-30b-5p	0.697133	14	Very High	BCmicrO|Cupid|DIANA|ElMMo3|MBStar|MAMI|microrna.org|MirAncesTar|miRDB|MirMAP|Mirza-G|PACCMIT|RNAhybrid|TargetScan
CBX2	Q14781		hsa-miR-30a-5p	0.69697	13	Very High	CoMeTa|DIANA|ElMMo3|MBStar|microrna.org|MirAncesTar|miRDB|MirMAP|MirSNP|MirTar|Mirza-G|TargetScan|TargetSpy
LGR4	Q9BXB1		hsa-miR-372-3p	0.696873	16	Very High	CoMeTa|Cupid|DIANA|ElMMo3|MBStar|microrna.org|MirAncesTar|miRcode|miRDB|MirMAP|MirTar|miRTar2GO|Mirza-G|MultiMiTar|RNAhybrid|TargetScan
HOXC8	P31273		hsa-miR-153-3p	0.696566	15	Very High	BCmicrO|CoMeTa|Cupid|DIANA|ElMMo3|MBStar|MAMI|microrna.org|MirAncesTar|miRcode|MirMAP|Mirza-G|MultiMiTar|PITA|TargetScan
MAT2A	P31153		hsa-miR-135a-5p	0.696183	16	Very High	BCmicrO|CoMeTa|Cupid|DIANA|ElMMo3|MAMI|microrna.org|MirAncesTar|miRcode|miRDB|MirMAP|MirSNP|miRTar2GO|Mirza-G|MultiMiTar|RNAhybrid
CPSF4	O95639		hsa-let-7b-5p	0.695895	16	Very High	BCmicrO|BiTargeting|CoMeTa|ElMMo3|MBStar|MAMI|microrna.org|MirAncesTar|miRDB|MirMAP|miRTar2GO|Mirza-G|PACCMIT|RepTar|RNAhybrid|TargetScan
MAT2A	P31153		hsa-miR-23a-3p	0.695556	14	Very High	BCmicrO|CoMeTa|DIANA|ElMMo3|MAMI|microrna.org|MirAncesTar|miRDB|MirMAP|miRTar2GO|Mirza-G|RNAhybrid|TargetRank|TargetScan
C17orf58	Q2M2W7		hsa-miR-22-3p	0.695199	18	Very High	BCmicrO|BiTargeting|DIANA|ElMMo3|MBStar|microrna.org|MirAncesTar|mirbase|miRcode|mirCoX|miRDB|MirMAP|Mirza-G|MultiMiTar|RepTar|RNAhybrid|TargetRank|TargetScan
OGT	O15294		hsa-miR-145-5p	0.69454	12	Very High	BCmicrO|GenMir++|MBStar|MAMI|microrna.org|MirAncesTar|miRcode|MirMAP|Mirza-G|RepTar|TargetRank|TargetScan
MAT2A	P31153		hsa-miR-185-5p	0.694369	14	Very High	BCmicrO|CoMeTa|DIANA|ElMMo3|microrna.org|MirAncesTar|miRDB|MirMAP|miRTar2GO|Mirza-G|MultiMiTar|RNAhybrid|TargetRank|TargetScan
MAT2A	P31153		hsa-miR-222-3p	0.694344	17	Very High	BCmicrO|CoMeTa|Cupid|DIANA|ElMMo3|microrna.org|MirAncesTar|miRcode|mirCoX|miRDB|MirMAP|MirSNP|MirTar|miRTar2GO|Mirza-G|RNAhybrid|TargetRank
CDK19	Q9BWU1		hsa-miR-138-5p	0.69392	18	Very High	BCmicrO|CoMeTa|DIANA|ElMMo3|MBStar|microrna.org|MirAncesTar|miRcode|miRDB|MirMAP|miRTar2GO|Mirza-G|MultiMiTar|PACCMIT|PITA|RepTar|RNAhybrid|TargetScan
BAAT	Q14032		hsa-miR-145-5p	0.693724	14	Very High	BCmicrO|CoMeTa|ElMMo3|GenMir++|MBStar|MAMI|microrna.org|MirAncesTar|miRcode|miRDB|MirMAP|Mirza-G|RNAhybrid|TargetRank
CDK19	Q9BWU1		hsa-miR-548k	0.693691	16	Very High	BCmicrO|BiTargeting|CoMeTa|Cupid|DIANA|ElMMo3|MBStar|MirAncesTar|miRDB|MirMAP|MirTar|Mirza-G|PACCMIT|RepTar|RNAhybrid|TargetSpy
LGR4	Q9BXB1		hsa-miR-520a-3p	0.693272	18	Very High	BiTargeting|CoMeTa|Cupid|DIANA|ElMMo3|MBStar|microrna.org|MirAncesTar|miRDB|MirMAP|MirTar|miRTar2GO|Mirza-G|MultiMiTar|RepTar|RNAhybrid|TargetScan|TargetSpy
PDE7B	Q9NP56		hsa-miR-449a	0.692209	19	Very High	BCmicrO|BiTargeting|CoMeTa|DIANA|ElMMo3|MBStar|microrna.org|MirAncesTar|miRDB|MirMAP|MirTar|miRTar2GO|Mirza-G|MultiMiTar|RepTar|RNAhybrid|TargetRank|TargetScan|TargetSpy
AURKA	O14965		hsa-miR-92a-3p	0.691738	15	Very High	BCmicrO|CoMeTa|DIANA|ElMMo3|MAMI|microrna.org|MirAncesTar|mirbase|miRDB|MirMAP|miRTar2GO|Mirza-G|RepTar|RNAhybrid|TargetScan
PHF21A	Q96BD5		hsa-miR-200a-3p	0.691666	10	Very High	BCmicrO|CoMeTa|DIANA|ElMMo3|MirAncesTar|miRcode|MirMAP|PicTar|RNAhybrid|TargetScan
GSPT2	Q8IYD1		hsa-miR-27a-3p	0.691596	13	Very High	BCmicrO|CoMeTa|Cupid|DIANA|ElMMo3|microrna.org|MirAncesTar|mirbase|miRcode|miRDB|MirMAP|RepTar|TargetScan
CXXC5	Q7LFL8		hsa-miR-367-3p	0.690703	11	Very High	DIANA|ElMMo3|MBStar|MAMI|microrna.org|MirAncesTar|miRcode|MirMAP|PACCMIT|RNAhybrid|TargetScan
GMCL1	Q96IK5		hsa-miR-320c	0.690629	15	Very High	BCmicrO|CoMeTa|Cupid|DIANA|ElMMo3|MBStar|microrna.org|MirAncesTar|miRDB|MirMAP|miRTar2GO|Mirza-G|RepTar|TargetScan|TargetSpy
PHF21A	Q96BD5		hsa-miR-362-3p	0.690161	16	Very High	BCmicrO|CoMeTa|Cupid|DIANA|ElMMo3|MBStar|MirAncesTar|MirMAP|MirSNP|miRTar2GO|Mirza-G|PACCMIT|RepTar|RNAhybrid|TargetRank|TargetScan
CBX2	Q14781		hsa-miR-506-3p	0.689888	13	Very High	CoMeTa|Cupid|DIANA|ElMMo3|microrna.org|MirAncesTar|miRcode|miRDB|MirMAP|MirSNP|Mirza-G|RepTar|TargetRank
FAM217B	Q9NTX9		hsa-miR-27b-3p	0.689351	14	Very High	BCmicrO|Cupid|DIANA|ElMMo3|MBStar|microrna.org|MirAncesTar|MirMAP|MirTar|miRTar2GO|Mirza-G|RepTar|TargetRank|TargetScan
HOXC8	P31273		hsa-miR-92a-3p	0.68927	13	Very High	BCmicrO|CoMeTa|Cupid|DIANA|ElMMo3|MBStar|microrna.org|MirMAP|miRTar2GO|Mirza-G|MultiMiTar|TargetRank|TargetScan
GMCL1	Q96IK5		hsa-miR-320b	0.689254	15	Very High	BCmicrO|CoMeTa|Cupid|DIANA|ElMMo3|MBStar|microrna.org|MirAncesTar|miRDB|MirMAP|miRTar2GO|Mirza-G|RepTar|TargetScan|TargetSpy
AFAP1L2	Q8N4X5		hsa-miR-30d-5p	0.689055	14	Very High	BCmicrO|Cupid|DIANA|ElMMo3|MBStar|MAMI|microrna.org|MirAncesTar|miRDB|MirMAP|Mirza-G|PACCMIT|RNAhybrid|TargetScan
MAT2A	P31153		hsa-miR-134-5p	0.688937	16	Very High	BCmicrO|CoMeTa|DIANA|ElMMo3|microrna.org|MirAncesTar|miRDB|MirMAP|MirSNP|miRTar2GO|Mirza-G|MultiMiTar|RepTar|RNAhybrid|TargetRank|TargetScan
AGGF1	Q8N302		hsa-miR-32-5p	0.688833	14	Very High	CoMeTa|Cupid|DIANA|ElMMo3|MBStar|MAMI|microrna.org|MirAncesTar|miRcode|MirMAP|miRTar2GO|Mirza-G|RNAhybrid|TargetScan
MAT2A	P31153		hsa-miR-29b-3p	0.688545	14	Very High	CoMeTa|Cupid|DIANA|ElMMo3|MBStar|microrna.org|MirAncesTar|miRDB|MirMAP|miRTar2GO|MultiMiTar|RepTar|RNAhybrid|TargetScan
LGR4	Q9BXB1		hsa-miR-361-5p	0.688499	15	Very High	BCmicrO|CoMeTa|Cupid|DIANA|ElMMo3|MBStar|microrna.org|MirAncesTar|miRDB|MirMAP|MirTar|Mirza-G|PACCMIT|RNAhybrid|TargetRank
MAT2A	P31153		hsa-miR-29a-3p	0.687856	15	Very High	CoMeTa|Cupid|DIANA|ElMMo3|MBStar|microrna.org|MirAncesTar|mirCoX|miRDB|MirMAP|miRTar2GO|MultiMiTar|RepTar|RNAhybrid|TargetScan
CXXC5	Q7LFL8		hsa-miR-92b-3p	0.687513	11	Very High	BCmicrO|Cupid|DIANA|ElMMo3|microrna.org|MirAncesTar|MirMAP|miRTar2GO|PACCMIT|RNAhybrid|TargetScan
CPSF4	O95639		hsa-let-7g-5p	0.68739	16	Very High	BCmicrO|BiTargeting|CoMeTa|ElMMo3|MBStar|MAMI|microrna.org|MirAncesTar|miRDB|MirMAP|miRTar2GO|Mirza-G|PACCMIT|RepTar|RNAhybrid|TargetScan
AFAP1L2	Q8N4X5		hsa-miR-219a-5p	0.68731	13	Very High	Cupid|ElMMo3|MBStar|MAMI|microrna.org|MirAncesTar|miRcode|miRDB|MirMAP|PACCMIT|PITA|RNAhybrid|TargetScan
PDE7B	Q9NP56		hsa-miR-454-3p	0.686983	14	Very High	BCmicrO|CoMeTa|Cupid|DIANA|ElMMo3|MBStar|MirAncesTar|miRcode|MirMAP|miRTar2GO|Mirza-G|RepTar|RNAhybrid|TargetScan
EPDR1	Q9UM22		hsa-miR-30e-5p	0.686741	14	Very High	DIANA|ElMMo3|MBStar|MAMI|microrna.org|MirAncesTar|miRDB|MirMAP|MirTar|miRTar2GO|Mirza-G|RepTar|RNAhybrid|TargetRank
CDK19	Q9BWU1		hsa-miR-153-3p	0.686536	15	Very High	BCmicrO|CoMeTa|Cupid|DIANA|ElMMo3|MBStar|MAMI|MirAncesTar|miRcode|MirMAP|miRTar2GO|Mirza-G|MultiMiTar|RNAhybrid|TargetRank
PHF21A	Q96BD5		hsa-miR-16-5p	0.686393	13	Very High	BCmicrO|CoMeTa|DIANA|ElMMo3|MBStar|MirAncesTar|miRcode|MirMAP|MultiMiTar|PACCMIT|RepTar|RNAhybrid|TargetScan
AXIN2	Q9Y2T1		hsa-miR-222-3p	0.686301	14	Very High	BCmicrO|DIANA|ElMMo3|microrna.org|MirAncesTar|miRcode|mirCoX|miRDB|MirMAP|MirSNP|PACCMIT|RepTar|RNAhybrid|TargetScan
LGR4	Q9BXB1		hsa-miR-520e	0.685743	18	Very High	BCmicrO|BiTargeting|CoMeTa|Cupid|DIANA|ElMMo3|MBStar|microrna.org|MirAncesTar|mirbase|miRDB|MirMAP|MirTar|Mirza-G|MultiMiTar|RepTar|RNAhybrid|TargetScan
NREP	Q16612		hsa-miR-582-5p	0.685469	14	Very High	BCmicrO|CoMeTa|Cupid|ElMMo3|MBStar|MirAncesTar|miRDB|MirMAP|miRTar2GO|Mirza-G|PACCMIT|RNAhybrid|TargetRank|TargetScan
TIA1	P31483		hsa-miR-548c-3p	0.685354	12	Very High	BCmicrO|CoMeTa|DIANA|ElMMo3|MBStar|MirAncesTar|miRDB|MirMAP|MirTar|Mirza-G|RNAhybrid|TargetRank
PHF21A	Q96BD5		hsa-miR-1297	0.685311	14	Very High	BCmicrO|CoMeTa|DIANA|ElMMo3|MBStar|microrna.org|MirAncesTar|miRcode|MirMAP|Mirza-G|RepTar|RNAhybrid|TargetScan|TargetSpy
GMCL1	Q96IK5		hsa-miR-372-3p	0.68471	14	Very High	BiTargeting|CoMeTa|Cupid|DIANA|ElMMo3|microrna.org|MirAncesTar|miRcode|miRDB|MirMAP|Mirza-G|MultiMiTar|RepTar|TargetScan
LGR4	Q9BXB1		hsa-miR-27b-3p	0.684503	19	Very High	BCmicrO|BiTargeting|CoMeTa|Cupid|DIANA|ElMMo3|MBStar|microrna.org|MirAncesTar|miRDB|MirMAP|MirTar|miRTar2GO|Mirza-G|MultiMiTar|RepTar|RNAhybrid|TargetRank|TargetScan
HNRNPA0	Q13151		hsa-miR-25-3p	0.684353	11	Very High	BCmicrO|Cupid|DIANA|GenMir++|MBStar|MAMI|miRcode|MirMAP|Mirza-G|MultiMiTar|TargetScan
AFAP1L2	Q8N4X5		hsa-miR-30a-5p	0.684085	13	Very High	Cupid|DIANA|ElMMo3|MBStar|MAMI|microrna.org|MirAncesTar|miRDB|MirMAP|Mirza-G|PACCMIT|RNAhybrid|TargetScan
TIA1	P31483		hsa-miR-561-3p	0.684071	13	Very High	BCmicrO|CoMeTa|Cupid|ElMMo3|MBStar|MirAncesTar|miRDB|MirMAP|MirTar|Mirza-G|PACCMIT|RNAhybrid|TargetRank
PXYLP1	Q8TE99		hsa-miR-454-3p	0.683838	16	Very High	BCmicrO|BiTargeting|DIANA|ElMMo3|microrna.org|MirAncesTar|miRcode|miRDB|MirMAP|MirTar|miRTar2GO|Mirza-G|RepTar|RNAhybrid|TargetRank|TargetScan
CENPF	P49454		hsa-miR-205-5p	0.683763	17	Very High	BiTargeting|CoMeTa|DIANA|ElMMo3|microrna.org|MirAncesTar|mirbase|miRcode|miRDB|MirMAP|MirTar|Mirza-G|RepTar|RNA22|RNAhybrid|TargetRank|TargetScan
HOXC8	P31273		hsa-miR-92b-3p	0.683419	13	Very High	BCmicrO|CoMeTa|Cupid|DIANA|ElMMo3|MBStar|microrna.org|MirMAP|miRTar2GO|Mirza-G|MultiMiTar|TargetRank|TargetScan
PHF21A	Q96BD5		hsa-miR-429	0.683064	13	Very High	CoMeTa|Cupid|DIANA|ElMMo3|MirAncesTar|miRcode|MirMAP|Mirza-G|PACCMIT|RepTar|RNAhybrid|TargetScan|TargetSpy
CCDC117	Q8IWD4		hsa-miR-24-3p	0.682742	15	Very High	BCmicrO|Cupid|DIANA|ElMMo3|microrna.org|MirAncesTar|miRcode|miRDB|MirMAP|miRTar2GO|Mirza-G|MultiMiTar|RepTar|RNAhybrid|TargetScan
CBX2	Q14781		hsa-miR-30e-5p	0.682541	12	Very High	CoMeTa|DIANA|ElMMo3|MBStar|microrna.org|MirAncesTar|miRDB|MirMAP|MirSNP|MirTar|Mirza-G|TargetScan
LGR4	Q9BXB1		hsa-miR-26b-5p	0.681889	15	Very High	BCmicrO|CoMeTa|DIANA|ElMMo3|MBStar|microrna.org|MirAncesTar|mirCoX|miRDB|MirMAP|miRTar2GO|Mirza-G|MultiMiTar|RNAhybrid|TargetRank
CPSF4	O95639		hsa-let-7f-5p	0.681772	14	Very High	BCmicrO|CoMeTa|ElMMo3|MBStar|MAMI|microrna.org|MirAncesTar|miRDB|MirMAP|miRTar2GO|PACCMIT|RepTar|RNAhybrid|TargetScan
CBX2	Q14781		hsa-miR-98-5p	0.681323	14	Very High	BCmicrO|CoMeTa|DIANA|ElMMo3|MirAncesTar|miRcode|miRDB|MirMAP|MirSNP|miRTar2GO|Mirza-G|MultiMiTar|RepTar|TargetScan
MAT2A	P31153		hsa-miR-221-3p	0.680801	16	Very High	BCmicrO|CoMeTa|DIANA|ElMMo3|microrna.org|MirAncesTar|miRcode|mirCoX|miRDB|MirMAP|MirSNP|MirTar|miRTar2GO|Mirza-G|RNAhybrid|TargetRank
PXYLP1	Q8TE99		hsa-miR-520c-3p	0.680781	18	Very High	BCmicrO|BiTargeting|Cupid|DIANA|ElMMo3|MBStar|microrna.org|MirAncesTar|miRDB|MirMAP|miRTar2GO|Mirza-G|MultiMiTar|PACCMIT|RepTar|RNAhybrid|TargetScan|TargetSpy
PHLDB1	Q86UU1		hsa-miR-149-5p	0.680763	17	Very High	BCmicrO|CoMeTa|DIANA|ElMMo3|MBStar|microrna.org|MirAncesTar|mirCoX|miRDB|MirMAP|Mirza-G|MultiMiTar|PACCMIT|RepTar|RNAhybrid|TargetRank|TargetScan
OGT	O15294		hsa-miR-1-3p	0.68061	11	Very High	BCmicrO|CoMeTa|DIANA|GenMir++|MBStar|MAMI|microrna.org|MirAncesTar|MirMAP|miRTar2GO|MultiMiTar
GMCL1	Q96IK5		hsa-miR-520e	0.680395	14	Very High	BCmicrO|CoMeTa|Cupid|DIANA|ElMMo3|microrna.org|MirAncesTar|mirbase|miRDB|MirMAP|Mirza-G|MultiMiTar|TargetScan|TargetSpy
GMCL1	Q96IK5		hsa-miR-520d-3p	0.680371	15	Very High	BCmicrO|BiTargeting|CoMeTa|Cupid|DIANA|ElMMo3|microrna.org|MirAncesTar|mirbase|miRDB|MirMAP|Mirza-G|MultiMiTar|TargetScan|TargetSpy
GID8	Q9NWU2		hsa-miR-342-3p	0.680292	16	Very High	BCmicrO|CoMeTa|DIANA|ElMMo3|microrna.org|MirAncesTar|miRDB|MirMAP|MirSNP|MirTar|miRTar2GO|Mirza-G|RepTar|TargetRank|TargetScan|TargetSpy
LGR4	Q9BXB1		hsa-miR-520c-3p	0.680231	18	Very High	BCmicrO|BiTargeting|CoMeTa|Cupid|DIANA|ElMMo3|MBStar|microrna.org|MirAncesTar|miRDB|MirMAP|MirTar|Mirza-G|MultiMiTar|RepTar|RNAhybrid|TargetScan|TargetSpy
PHF21A	Q96BD5		hsa-miR-195-5p	0.680166	13	Very High	BCmicrO|CoMeTa|DIANA|ElMMo3|MBStar|MirAncesTar|miRcode|MirMAP|MultiMiTar|PACCMIT|RepTar|RNAhybrid|TargetScan
HOXC8	P31273		hsa-miR-32-5p	0.679811	11	Very High	CoMeTa|Cupid|DIANA|ElMMo3|MBStar|microrna.org|miRcode|MirMAP|MultiMiTar|TargetRank|TargetScan
UNC50	Q53HI1		hsa-miR-1-3p	0.679513	16	Very High	BCmicrO|Cupid|DIANA|ElMMo3|MBStar|MAMI|microrna.org|MirAncesTar|mirbase|miRDB|MirMAP|MultiMiTar|PACCMIT|RepTar|RNAhybrid|TargetScan
CDK19	Q9BWU1		hsa-miR-4735-3p	0.679455	12	Very High	DIANA|MBStar|MirAncesTar|miRcode|miRDB|MirMAP|MirSNP|MirTar|Mirza-G|PACCMIT|RNAhybrid|TargetScan
CPSF4	O95639		hsa-let-7c-5p	0.679245	15	Very High	BCmicrO|BiTargeting|CoMeTa|ElMMo3|MBStar|MAMI|microrna.org|MirAncesTar|miRDB|MirMAP|miRTar2GO|Mirza-G|PACCMIT|RNAhybrid|TargetScan
NREP	Q16612		hsa-miR-606	0.679223	14	Very High	BCmicrO|CoMeTa|Cupid|ElMMo3|MBStar|MirAncesTar|miRDB|MirMAP|MirTar|Mirza-G|PACCMIT|RNAhybrid|TargetRank|TargetSpy
ZNF512	Q96ME7		hsa-miR-31-5p	0.678514	16	Very High	BCmicrO|DIANA|ElMMo3|MBStar|microrna.org|MirAncesTar|miRcode|miRDB|MirMAP|MirTar|Mirza-G|MultiMiTar|PITA|RepTar|RNAhybrid|TargetRank
PXYLP1	Q8TE99		hsa-miR-301b-3p	0.678492	18	Very High	BCmicrO|DIANA|ElMMo3|MBStar|microrna.org|MirAncesTar|mirbase|miRcode|miRDB|MirMAP|MirSNP|MirTar|Mirza-G|MultiMiTar|RepTar|RNAhybrid|TargetRank|TargetScan
SRSF5	Q13243		hsa-miR-205-5p	0.678223	7	Very High	CoMeTa|DIANA|MAMI|microrna.org|miRcode|PicTar|RNAhybrid
GMCL1	Q96IK5		hsa-miR-20a-5p	0.67732	12	Very High	CoMeTa|Cupid|DIANA|ElMMo3|MBStar|microrna.org|MirAncesTar|miRDB|MirMAP|Mirza-G|MultiMiTar|TargetScan
OGT	O15294		hsa-miR-1271-5p	0.676941	13	Very High	CoMeTa|Cupid|DIANA|ElMMo3|microrna.org|MirAncesTar|miRcode|miRDB|MirMAP|Mirza-G|PACCMIT|RepTar|TargetScan
LGR4	Q9BXB1		hsa-miR-373-3p	0.676572	17	Very High	BCmicrO|CoMeTa|Cupid|DIANA|ElMMo3|MBStar|microrna.org|MirAncesTar|miRcode|miRDB|MirMAP|MirTar|Mirza-G|MultiMiTar|RepTar|RNAhybrid|TargetScan
CDK19	Q9BWU1		hsa-miR-376a-3p	0.676106	17	Very High	BCmicrO|CoMeTa|DIANA|ElMMo3|MBStar|MirAncesTar|miRDB|MirMAP|MirSNP|MirTar|miRTar2GO|Mirza-G|MultiMiTar|RepTar|RNAhybrid|TargetRank|TargetScan
PHLDB1	Q86UU1		hsa-miR-429	0.675208	13	Very High	CoMeTa|Cupid|DIANA|ElMMo3|microrna.org|MirAncesTar|miRcode|miRDB|MirMAP|PACCMIT|RepTar|RNAhybrid|TargetScan
CDK19	Q9BWU1		hsa-miR-361-5p	0.6752	17	Very High	BCmicrO|CoMeTa|DIANA|ElMMo3|MBStar|microrna.org|MirAncesTar|miRDB|MirMAP|MirSNP|Mirza-G|MultiMiTar|RepTar|RNAhybrid|TargetRank|TargetScan|TargetSpy
GSPT2	Q8IYD1		hsa-miR-144-3p	0.675152	14	Very High	BCmicrO|CoMeTa|Cupid|DIANA|ElMMo3|MBStar|microrna.org|MirAncesTar|miRcode|mirCoX|miRDB|MirMAP|RepTar|TargetScan
TOP2A	P11388		hsa-miR-144-3p	0.674734	15	Very High	BCmicrO|CoMeTa|DIANA|ElMMo3|microrna.org|MirAncesTar|miRcode|mirCoX|miRDB|MirMAP|MirTar|miRTar2GO|Mirza-G|RNAhybrid|TargetScan
PHLDB1	Q86UU1		hsa-miR-200b-3p	0.673734	13	Very High	BCmicrO|CoMeTa|Cupid|DIANA|ElMMo3|MAMI|microrna.org|MirAncesTar|miRDB|MirMAP|PACCMIT|RNAhybrid|TargetScan
GMCL1	Q96IK5		hsa-miR-373-3p	0.673629	13	Very High	BCmicrO|CoMeTa|Cupid|DIANA|ElMMo3|microrna.org|MirAncesTar|miRcode|miRDB|MirMAP|Mirza-G|MultiMiTar|TargetScan
TMEM2	Q9UHN6		hsa-miR-320a	0.673321	15	Very High	BCmicrO|CoMeTa|Cupid|DIANA|ElMMo3|MBStar|microrna.org|MirAncesTar|miRDB|MirMAP|Mirza-G|PACCMIT|RNAhybrid|TargetRank|TargetScan
CPSF4	O95639		hsa-let-7e-5p	0.673211	14	Very High	BCmicrO|CoMeTa|DIANA|ElMMo3|MBStar|MAMI|microrna.org|MirAncesTar|miRDB|MirMAP|miRTar2GO|PACCMIT|RNAhybrid|TargetScan
OGT	O15294		hsa-miR-876-5p	0.672799	16	Very High	BCmicrO|CoMeTa|Cupid|DIANA|ElMMo3|MBStar|microrna.org|MirAncesTar|miRDB|MirMAP|Mirza-G|PACCMIT|RepTar|TargetRank|TargetScan|TargetSpy
CCDC25	Q86WR0		hsa-miR-20b-5p	0.67258	18	Very High	BCmicrO|BiTargeting|CoMeTa|Cupid|DIANA|ElMMo3|MBStar|microrna.org|MirAncesTar|miRcode|mirCoX|miRDB|MirMAP|Mirza-G|RepTar|RNAhybrid|TargetRank|TargetScan
LGR4	Q9BXB1		hsa-miR-23a-3p	0.672207	16	Very High	BCmicrO|CoMeTa|Cupid|DIANA|ElMMo3|MBStar|microrna.org|MirAncesTar|miRDB|MirMAP|MirTar|Mirza-G|PACCMIT|RepTar|RNAhybrid|TargetRank
CDK19	Q9BWU1		hsa-miR-512-3p	0.671575	15	Very High	BCmicrO|CoMeTa|Cupid|DIANA|ElMMo3|MBStar|MirAncesTar|miRDB|MirMAP|Mirza-G|MultiMiTar|RepTar|RNAhybrid|TargetRank|TargetSpy
CDK19	Q9BWU1		hsa-miR-513a-3p	0.671435	14	Very High	BCmicrO|CoMeTa|DIANA|ElMMo3|MBStar|MirAncesTar|miRDB|MirMAP|MirTar|Mirza-G|RepTar|RNAhybrid|TargetRank|TargetSpy
GMCL1	Q96IK5		hsa-miR-520c-3p	0.671057	14	Very High	BCmicrO|CoMeTa|Cupid|DIANA|ElMMo3|microrna.org|MirAncesTar|mirbase|miRDB|MirMAP|Mirza-G|MultiMiTar|TargetScan|TargetSpy
ZNF512	Q96ME7		hsa-miR-28-5p	0.670714	17	Very High	BCmicrO|BiTargeting|Cupid|DIANA|ElMMo3|MBStar|MAMI|microrna.org|MirAncesTar|miRDB|MirMAP|MirSNP|Mirza-G|MultiMiTar|RepTar|RNAhybrid|TargetRank
NREP	Q16612		hsa-miR-181d-5p	0.670191	12	Very High	BCmicrO|CoMeTa|Cupid|ElMMo3|MBStar|microrna.org|MirAncesTar|miRDB|MirMAP|Mirza-G|RNAhybrid|TargetScan
RAB40B	Q12829		hsa-miR-96-5p	0.669981	12	Very High	BCmicrO|CoMeTa|DIANA|ElMMo3|microrna.org|MirAncesTar|miRcode|MirMAP|Mirza-G|MultiMiTar|PicTar|RNAhybrid
CPSF4	O95639		hsa-let-7i-5p	0.669923	15	Very High	BCmicrO|BiTargeting|CoMeTa|ElMMo3|MBStar|MAMI|microrna.org|MirAncesTar|miRDB|MirMAP|miRTar2GO|Mirza-G|PACCMIT|RNAhybrid|TargetScan
PHF21A	Q96BD5		hsa-miR-942-5p	0.669759	16	Very High	BCmicrO|BiTargeting|CoMeTa|DIANA|ElMMo3|MBStar|MirAncesTar|mirbase|MirMAP|MirSNP|MirTar|Mirza-G|PACCMIT|RepTar|RNAhybrid|TargetRank
CENPF	P49454		hsa-miR-520f-3p	0.669236	18	Very High	BCmicrO|BiTargeting|CoMeTa|DIANA|ElMMo3|MBStar|MAMI|MirAncesTar|mirbase|miRDB|MirMAP|MirSNP|Mirza-G|RepTar|RNA22|RNAhybrid|TargetRank|TargetScan
OGT	O15294		hsa-miR-26b-5p	0.66873	15	Very High	BCmicrO|CoMeTa|Cupid|DIANA|ElMMo3|MBStar|MAMI|microrna.org|MirAncesTar|mirCoX|MirMAP|miRTar2GO|Mirza-G|MultiMiTar|TargetRank
CCDC25	Q86WR0		hsa-miR-17-5p	0.668608	18	Very High	BCmicrO|BiTargeting|CoMeTa|Cupid|DIANA|ElMMo3|MBStar|microrna.org|MirAncesTar|miRcode|miRDB|MirMAP|Mirza-G|PITA|RepTar|RNAhybrid|TargetRank|TargetScan
HOXC8	P31273		hsa-miR-25-3p	0.668342	13	Very High	BCmicrO|CoMeTa|Cupid|DIANA|ElMMo3|MBStar|microrna.org|miRcode|MirMAP|miRTar2GO|MultiMiTar|TargetRank|TargetScan
MAT2A	P31153		hsa-miR-299-5p	0.668336	14	Very High	CoMeTa|DIANA|ElMMo3|MBStar|MirAncesTar|miRDB|MirMAP|miRTar2GO|Mirza-G|RepTar|RNAhybrid|TargetRank|TargetScan|TargetSpy
AFAP1L2	Q8N4X5		hsa-miR-30c-5p	0.668029	13	Very High	BCmicrO|Cupid|DIANA|ElMMo3|MBStar|MAMI|MirAncesTar|miRDB|MirMAP|Mirza-G|PACCMIT|RNAhybrid|TargetScan
OGT	O15294		hsa-miR-340-5p	0.667995	12	Very High	Cupid|DIANA|MBStar|microrna.org|MirAncesTar|miRDB|MirMAP|MirTar|miRTar2GO|Mirza-G|PACCMIT|TargetScan
MAT2A	P31153		hsa-miR-330-3p	0.667957	15	Very High	BCmicrO|CoMeTa|DIANA|ElMMo3|MirAncesTar|miRDB|MirMAP|MirTar|Mirza-G|MultiMiTar|RepTar|RNAhybrid|TargetRank|TargetScan|TargetSpy
GMCL1	Q96IK5		hsa-miR-520a-3p	0.66794	14	Very High	BiTargeting|CoMeTa|Cupid|DIANA|ElMMo3|microrna.org|MirAncesTar|mirbase|miRDB|MirMAP|Mirza-G|MultiMiTar|TargetScan|TargetSpy
OGT	O15294		hsa-miR-181d-5p	0.667327	13	Very High	BCmicrO|CoMeTa|Cupid|ElMMo3|microrna.org|MirAncesTar|miRDB|MirMAP|miRTar2GO|Mirza-G|PACCMIT|TargetRank|TargetScan
PXYLP1	Q8TE99		hsa-miR-548c-3p	0.667001	14	Very High	BCmicrO|Cupid|DIANA|ElMMo3|MBStar|MirAncesTar|miRDB|MirMAP|MirTar|Mirza-G|MultiMiTar|PACCMIT|RNAhybrid|TargetRank
LGR4	Q9BXB1		hsa-miR-302d-3p	0.666743	17	Very High	BCmicrO|BiTargeting|CoMeTa|DIANA|ElMMo3|MBStar|microrna.org|MirAncesTar|mirbase|miRDB|MirMAP|miRTar2GO|Mirza-G|MultiMiTar|RepTar|RNAhybrid|TargetScan
PHF21A	Q96BD5		hsa-miR-200b-3p	0.666043	12	Very High	BCmicrO|CoMeTa|DIANA|ElMMo3|MAMI|MirAncesTar|MirMAP|Mirza-G|PACCMIT|RepTar|RNAhybrid|TargetScan
CBX2	Q14781		hsa-miR-30c-5p	0.666015	11	Very High	BCmicrO|CoMeTa|DIANA|ElMMo3|MBStar|MirAncesTar|miRDB|MirMAP|MirTar|Mirza-G|TargetScan
PHLDB1	Q86UU1		hsa-miR-185-5p	0.665789	18	Very High	BCmicrO|BiTargeting|CoMeTa|DIANA|ElMMo3|MBStar|microrna.org|MirAncesTar|miRDB|MirMAP|Mirza-G|MultiMiTar|PACCMIT|PITA|RepTar|RNAhybrid|TargetRank|TargetScan
GMCL1	Q96IK5		hsa-miR-519d-3p	0.665775	14	Very High	BCmicrO|BiTargeting|CoMeTa|DIANA|ElMMo3|MBStar|microrna.org|MirAncesTar|mirbase|miRcode|miRDB|MirMAP|Mirza-G|TargetScan
ANKRA2	Q9H9E1		hsa-miR-98-5p	0.665511	16	Very High	BCmicrO|CoMeTa|Cupid|DIANA|ElMMo3|MBStar|microrna.org|MirAncesTar|mirbase|miRcode|MirMAP|miRTar2GO|Mirza-G|MultiMiTar|RepTar|RNAhybrid
PDE7B	Q9NP56		hsa-miR-34a-5p	0.665215	18	Very High	BCmicrO|BiTargeting|CoMeTa|DIANA|ElMMo3|MBStar|microrna.org|MirAncesTar|miRDB|MirMAP|MirTar|miRTar2GO|Mirza-G|MultiMiTar|RepTar|RNAhybrid|TargetRank|TargetScan
AGGF1	Q8N302		hsa-miR-125b-5p	0.664961	17	Very High	BCmicrO|CoMeTa|Cupid|DIANA|ElMMo3|microrna.org|MirAncesTar|mirbase|miRcode|miRDB|MirMAP|MirSNP|MirTar|Mirza-G|RepTar|RNAhybrid|TargetScan
CDK19	Q9BWU1		hsa-miR-383-5p	0.664886	16	Very High	BCmicrO|CoMeTa|Cupid|ElMMo3|MBStar|microrna.org|MirAncesTar|miRcode|miRDB|MirMAP|miRTar2GO|Mirza-G|MultiMiTar|PACCMIT|RepTar|RNAhybrid
NREP	Q16612		hsa-miR-24-3p	0.664397	15	Very High	BCmicrO|CoMeTa|ElMMo3|MBStar|microrna.org|MirAncesTar|miRcode|miRDB|MirMAP|MirSNP|Mirza-G|MultiMiTar|RepTar|RNAhybrid|TargetScan
MAT2A	P31153		hsa-miR-320a	0.664326	15	Very High	BCmicrO|CoMeTa|DIANA|ElMMo3|MBStar|microrna.org|MirAncesTar|miRDB|MirMAP|MirTar|Mirza-G|RepTar|RNAhybrid|TargetRank|TargetScan
PDE7B	Q9NP56		hsa-miR-369-3p	0.664041	16	Very High	BCmicrO|CoMeTa|Cupid|DIANA|ElMMo3|MBStar|MAMI|MirAncesTar|miRDB|MirMAP|Mirza-G|PACCMIT|RNAhybrid|TargetRank|TargetScan|TargetSpy
CDCA8	Q53HL2		hsa-miR-98-5p	0.663952	15	Very High	BCmicrO|CoMeTa|Cupid|DIANA|ElMMo3|microrna.org|MirAncesTar|miRcode|miRDB|MirMAP|miRTar2GO|RepTar|RNA22|RNAhybrid|TargetScan
PHF21A	Q96BD5		hsa-miR-200c-3p	0.663943	12	Very High	BCmicrO|CoMeTa|DIANA|ElMMo3|MAMI|MirAncesTar|MirMAP|Mirza-G|PACCMIT|RepTar|RNAhybrid|TargetScan
TMEM2	Q9UHN6		hsa-miR-320c	0.662629	16	Very High	BCmicrO|CoMeTa|Cupid|DIANA|ElMMo3|MBStar|microrna.org|MirAncesTar|miRDB|MirMAP|Mirza-G|PACCMIT|RepTar|RNAhybrid|TargetScan|TargetSpy
PHF21A	Q96BD5		hsa-miR-138-5p	0.662343	15	Very High	BCmicrO|CoMeTa|DIANA|ElMMo3|microrna.org|MirAncesTar|miRcode|MirMAP|miRTar2GO|MultiMiTar|PACCMIT|PITA|RepTar|RNAhybrid|TargetScan
SRSF5	Q13243		hsa-miR-16-5p	0.661448	8	Very High	BCmicrO|CoMeTa|MAMI|microrna.org|miRcode|MirMAP|PicTar|RNAhybrid
AFAP1L2	Q8N4X5		hsa-miR-203a-3p	0.6613	17	Very High	BCmicrO|BiTargeting|Cupid|ElMMo3|MBStar|MAMI|microrna.org|MirAncesTar|miRcode|miRDB|MirMAP|MirTar|Mirza-G|MultiMiTar|PACCMIT|RepTar|RNAhybrid
HOXC8	P31273		hsa-miR-363-3p	0.660806	13	Very High	BCmicrO|CoMeTa|Cupid|DIANA|MBStar|microrna.org|MirAncesTar|miRcode|MirMAP|miRTar2GO|MultiMiTar|TargetRank|TargetScan
SRSF5	Q13243		hsa-miR-195-5p	0.660061	8	Very High	BCmicrO|CoMeTa|MAMI|microrna.org|miRcode|MirMAP|PicTar|RNAhybrid
IDH1	O75874		hsa-miR-137	0.659978	13	Very High	BCmicrO|CoMeTa|Cupid|DIANA|ElMMo3|MBStar|microrna.org|MirAncesTar|miRcode|MirMAP|Mirza-G|RNAhybrid|TargetScan
CDK19	Q9BWU1		hsa-miR-376b-3p	0.659813	17	Very High	BCmicrO|CoMeTa|DIANA|ElMMo3|MBStar|microrna.org|MirAncesTar|miRDB|MirMAP|MirSNP|MirTar|Mirza-G|MultiMiTar|RepTar|RNAhybrid|TargetRank|TargetScan
OGT	O15294		hsa-miR-548c-3p	0.659476	12	Very High	BCmicrO|CoMeTa|DIANA|ElMMo3|MBStar|MirAncesTar|miRDB|MirMAP|MirTar|Mirza-G|PACCMIT|TargetRank
OGT	O15294		hsa-miR-579-3p	0.658718	14	Very High	BCmicrO|BiTargeting|CoMeTa|Cupid|DIANA|ElMMo3|MBStar|MirAncesTar|miRDB|MirMAP|Mirza-G|PACCMIT|RepTar|TargetRank
PHF21A	Q96BD5		hsa-miR-145-5p	0.658327	15	Very High	BCmicrO|CoMeTa|DIANA|ElMMo3|MBStar|microrna.org|MirAncesTar|miRcode|MirMAP|Mirza-G|MultiMiTar|PACCMIT|RepTar|RNAhybrid|TargetScan
MAT2A	P31153		hsa-miR-139-5p	0.657986	17	Very High	BCmicrO|CoMeTa|ElMMo3|MBStar|MAMI|microrna.org|MirAncesTar|miRcode|mirCoX|miRDB|MirMAP|MirTar|Mirza-G|MultiMiTar|RepTar|RNAhybrid|TargetSpy
CPSF4	O95639		hsa-let-7d-5p	0.6579	16	Very High	BCmicrO|BiTargeting|CoMeTa|ElMMo3|MBStar|MAMI|microrna.org|MirAncesTar|miRDB|MirMAP|miRTar2GO|Mirza-G|PACCMIT|RepTar|RNAhybrid|TargetScan
ANKRA2	Q9H9E1		hsa-let-7g-5p	0.657148	16	Very High	BCmicrO|CoMeTa|Cupid|DIANA|ElMMo3|MBStar|MAMI|microrna.org|MirAncesTar|mirbase|MirMAP|miRTar2GO|Mirza-G|MultiMiTar|RepTar|RNAhybrid
NREP	Q16612		hsa-miR-181a-5p	0.6571	11	Very High	BCmicrO|CoMeTa|Cupid|ElMMo3|MBStar|MirAncesTar|miRDB|MirMAP|Mirza-G|RNAhybrid|TargetScan
PXYLP1	Q8TE99		hsa-miR-520b	0.656885	17	Very High	BiTargeting|Cupid|DIANA|ElMMo3|MBStar|microrna.org|MirAncesTar|miRDB|MirMAP|miRTar2GO|Mirza-G|MultiMiTar|PACCMIT|RepTar|RNAhybrid|TargetScan|TargetSpy
NREP	Q16612		hsa-miR-429	0.6567	15	Very High	CoMeTa|Cupid|DIANA|ElMMo3|MBStar|microrna.org|MirAncesTar|miRcode|miRDB|MirMAP|Mirza-G|RNAhybrid|TargetRank|TargetScan|TargetSpy
CCDC117	Q8IWD4		hsa-miR-543	0.656657	13	Very High	BCmicrO|DIANA|ElMMo3|MBStar|microrna.org|MirAncesTar|miRDB|MirMAP|MirSNP|MirTar|Mirza-G|RNAhybrid|TargetSpy
LGR4	Q9BXB1		hsa-miR-520d-3p	0.656611	16	Very High	BCmicrO|CoMeTa|Cupid|DIANA|ElMMo3|MBStar|microrna.org|MirAncesTar|miRDB|MirMAP|MirTar|Mirza-G|MultiMiTar|RepTar|RNAhybrid|TargetScan
OGT	O15294		hsa-miR-27a-3p	0.656242	10	Very High	BCmicrO|CoMeTa|DIANA|GenMir++|MBStar|MAMI|MirAncesTar|miRcode|MirMAP|miRTar2GO
LGR4	Q9BXB1		hsa-miR-328-3p	0.655707	16	Very High	BCmicrO|CoMeTa|DIANA|ElMMo3|microrna.org|MirAncesTar|miRDB|MirMAP|MirSNP|MirTar|Mirza-G|PACCMIT|PITA|RNAhybrid|TargetRank|TargetScan
MAT2A	P31153		hsa-miR-942-5p	0.655603	15	Very High	BCmicrO|CoMeTa|Cupid|DIANA|ElMMo3|MBStar|MirAncesTar|miRDB|MirMAP|MirSNP|miRTar2GO|Mirza-G|RepTar|RNAhybrid|TargetRank
PHF21A	Q96BD5		hsa-miR-329-3p	0.655532	17	Very High	BCmicrO|BiTargeting|CoMeTa|Cupid|DIANA|ElMMo3|MBStar|MirAncesTar|mirbase|MirMAP|MirSNP|Mirza-G|PACCMIT|RepTar|RNAhybrid|TargetRank|TargetScan
TMEM2	Q9UHN6		hsa-miR-320d	0.655406	16	Very High	BCmicrO|CoMeTa|Cupid|DIANA|ElMMo3|MBStar|microrna.org|MirAncesTar|miRDB|MirMAP|Mirza-G|PACCMIT|RepTar|RNAhybrid|TargetScan|TargetSpy
CDK19	Q9BWU1		hsa-miR-137	0.654844	13	Very High	BCmicrO|CoMeTa|Cupid|DIANA|ElMMo3|MBStar|MirAncesTar|miRcode|miRDB|MirMAP|MultiMiTar|RNAhybrid|TargetScan
GID8	Q9NWU2		hsa-miR-346	0.654598	15	Very High	BCmicrO|CoMeTa|DIANA|ElMMo3|microrna.org|MirAncesTar|miRDB|MirMAP|MirSNP|MirTar|miRTar2GO|Mirza-G|RepTar|TargetRank|TargetScan
PXYLP1	Q8TE99		hsa-miR-520a-3p	0.654455	16	Very High	BiTargeting|Cupid|DIANA|ElMMo3|MBStar|microrna.org|MirAncesTar|miRDB|MirMAP|miRTar2GO|Mirza-G|MultiMiTar|PACCMIT|RepTar|RNAhybrid|TargetScan
ANKRA2	Q9H9E1		hsa-let-7f-5p	0.653996	16	Very High	BCmicrO|CoMeTa|Cupid|DIANA|ElMMo3|MBStar|MAMI|microrna.org|MirAncesTar|mirbase|MirMAP|miRTar2GO|Mirza-G|MultiMiTar|RepTar|RNAhybrid
GMCL1	Q96IK5		hsa-miR-302d-3p	0.653801	14	Very High	BCmicrO|CoMeTa|Cupid|DIANA|ElMMo3|microrna.org|MirAncesTar|mirbase|miRDB|MirMAP|Mirza-G|MultiMiTar|RepTar|TargetScan
TMEM2	Q9UHN6		hsa-miR-320b	0.653704	15	Very High	BCmicrO|CoMeTa|Cupid|DIANA|ElMMo3|MBStar|microrna.org|MirAncesTar|miRDB|MirMAP|Mirza-G|PACCMIT|RNAhybrid|TargetScan|TargetSpy
CCDC117	Q8IWD4		hsa-miR-124-3p	0.653122	13	Very High	Cupid|DIANA|ElMMo3|MBStar|MAMI|MirAncesTar|miRcode|MirMAP|miRTar2GO|Mirza-G|MultiMiTar|RepTar|RNAhybrid
TNS3	Q68CZ2		hsa-miR-1271-5p	0.652949	14	Very High	CoMeTa|Cupid|DIANA|ElMMo3|MBStar|microrna.org|MirAncesTar|miRcode|miRDB|MirMAP|Mirza-G|RepTar|RNAhybrid|TargetScan
CPSF4	O95639		hsa-let-7a-5p	0.652504	12	Very High	CoMeTa|ElMMo3|MBStar|MAMI|microrna.org|MirAncesTar|miRDB|MirMAP|miRTar2GO|PACCMIT|RNAhybrid|TargetScan
PXYLP1	Q8TE99		hsa-miR-520d-3p	0.652118	17	Very High	BCmicrO|BiTargeting|Cupid|DIANA|ElMMo3|MBStar|microrna.org|MirAncesTar|miRDB|MirMAP|Mirza-G|MultiMiTar|PACCMIT|RepTar|RNAhybrid|TargetScan|TargetSpy
STK36	Q9NRP7		hsa-miR-216b-5p	0.652037	15	Very High	BCmicrO|DIANA|ElMMo3|MBStar|microrna.org|MirAncesTar|mirbase|miRcode|miRDB|MirMAP|MirTar|Mirza-G|PACCMIT|RNAhybrid|TargetScan
CCDC117	Q8IWD4		hsa-miR-146b-5p	0.651764	18	Very High	BCmicrO|DIANA|ElMMo3|MBStar|MAMI|microrna.org|MirAncesTar|miRcode|mirCoX|miRDB|MirMAP|MirTar|miRTar2GO|Mirza-G|MultiMiTar|PACCMIT|RepTar|RNAhybrid
GMCL1	Q96IK5		hsa-miR-520b	0.651602	13	Very High	CoMeTa|Cupid|DIANA|ElMMo3|microrna.org|MirAncesTar|mirbase|miRDB|MirMAP|Mirza-G|MultiMiTar|TargetScan|TargetSpy
TIA1	P31483		hsa-miR-153-3p	0.651534	14	Very High	BCmicrO|Cupid|DIANA|ElMMo3|MBStar|microrna.org|MirAncesTar|miRcode|miRDB|MirMAP|Mirza-G|MultiMiTar|RNAhybrid|TargetScan
ANKRA2	Q9H9E1		hsa-let-7b-5p	0.651264	16	Very High	BCmicrO|CoMeTa|Cupid|DIANA|ElMMo3|MBStar|MAMI|microrna.org|MirAncesTar|mirbase|MirMAP|miRTar2GO|Mirza-G|MultiMiTar|RepTar|RNAhybrid
CBX2	Q14781		hsa-let-7b-5p	0.651159	13	Very High	BCmicrO|CoMeTa|DIANA|ElMMo3|MirAncesTar|miRDB|MirMAP|MirSNP|miRTar2GO|Mirza-G|MultiMiTar|RepTar|TargetScan
PDE7B	Q9NP56		hsa-miR-301b-3p	0.650709	12	Very High	BCmicrO|CoMeTa|Cupid|MBStar|microrna.org|MirAncesTar|miRcode|MirMAP|Mirza-G|MultiMiTar|RNAhybrid|TargetScan
PXYLP1	Q8TE99		hsa-miR-520e	0.650618	17	Very High	BCmicrO|BiTargeting|Cupid|DIANA|ElMMo3|MBStar|microrna.org|MirAncesTar|miRDB|MirMAP|Mirza-G|MultiMiTar|PACCMIT|RepTar|RNAhybrid|TargetScan|TargetSpy
TIA1	P31483		hsa-let-7e-5p	0.650163	13	Very High	BCmicrO|BiTargeting|Cupid|DIANA|ElMMo3|microrna.org|MirAncesTar|miRDB|MirMAP|miRTar2GO|Mirza-G|RNAhybrid|TargetScan
FAM83D	Q9H4H8		hsa-miR-138-5p	0.649976	17	Very High	BCmicrO|BiTargeting|DIANA|ElMMo3|MAMI|microrna.org|MirAncesTar|mirbase|miRcode|miRDB|MirMAP|MirTar|miRTar2GO|Mirza-G|PITA|RepTar|TargetRank
MAT2A	P31153		hsa-miR-320d	0.649608	15	Very High	BCmicrO|CoMeTa|Cupid|DIANA|ElMMo3|MBStar|microrna.org|MirAncesTar|miRDB|MirMAP|MirTar|Mirza-G|RepTar|RNAhybrid|TargetScan
TMEM2	Q9UHN6		hsa-miR-129-2-3p	0.649393	15	Very High	BCmicrO|CoMeTa|Cupid|DIANA|ElMMo3|MBStar|MirAncesTar|miRDB|MirMAP|miRTar2GO|Mirza-G|PACCMIT|RepTar|RNAhybrid|TargetScan
AURKA	O14965		hsa-miR-92b-3p	0.649308	14	Very High	BCmicrO|CoMeTa|DIANA|ElMMo3|MBStar|microrna.org|MirAncesTar|mirbase|miRDB|MirMAP|miRTar2GO|Mirza-G|RNAhybrid|TargetScan
UNC50	Q53HI1		hsa-miR-613	0.648988	15	Very High	BCmicrO|Cupid|DIANA|ElMMo3|MBStar|microrna.org|MirAncesTar|mirbase|miRcode|miRDB|MirMAP|MultiMiTar|PACCMIT|RNAhybrid|TargetScan
ANKRA2	Q9H9E1		hsa-let-7i-5p	0.648961	16	Very High	BCmicrO|CoMeTa|Cupid|DIANA|ElMMo3|MBStar|MAMI|microrna.org|MirAncesTar|mirbase|MirMAP|miRTar2GO|Mirza-G|MultiMiTar|RepTar|RNAhybrid
TIA1	P31483		hsa-let-7b-5p	0.648846	13	Very High	BCmicrO|BiTargeting|Cupid|DIANA|ElMMo3|microrna.org|MirAncesTar|miRDB|MirMAP|miRTar2GO|Mirza-G|RNAhybrid|TargetScan
KIF20A	O95235		hsa-miR-374b-5p	0.647794	15	Very High	BCmicrO|ElMMo3|MBStar|microrna.org|MirAncesTar|mirbase|miRDB|MirMAP|MirTar|miRTar2GO|Mirza-G|RepTar|RNAhybrid|TargetRank|TargetScan
CBX2	Q14781		hsa-let-7e-5p	0.647788	13	Very High	BCmicrO|CoMeTa|DIANA|ElMMo3|MirAncesTar|miRDB|MirMAP|MirSNP|miRTar2GO|Mirza-G|MultiMiTar|RepTar|TargetScan
MAT2A	P31153		hsa-miR-320c	0.647459	15	Very High	BCmicrO|CoMeTa|Cupid|DIANA|ElMMo3|MBStar|microrna.org|MirAncesTar|miRDB|MirMAP|MirTar|Mirza-G|RepTar|RNAhybrid|TargetScan
PDE7B	Q9NP56		hsa-miR-124-3p	0.647163	10	Very High	CoMeTa|DIANA|MBStar|MAMI|MirAncesTar|MirMAP|miRTar2GO|MultiMiTar|PicTar|RNAhybrid
CDK19	Q9BWU1		hsa-miR-381-3p	0.646973	16	Very High	BCmicrO|CoMeTa|Cupid|DIANA|ElMMo3|MBStar|microrna.org|MirAncesTar|miRDB|MirMAP|MirSNP|Mirza-G|MultiMiTar|RepTar|RNAhybrid|TargetRank
SRSF5	Q13243		hsa-miR-15b-5p	0.646837	9	Very High	BCmicrO|BiTargeting|CoMeTa|MAMI|microrna.org|MirMAP|miRTar2GO|PicTar|RNAhybrid
C1orf131	Q8NDD1		hsa-miR-548a-3p	0.646713	16	Very High	BCmicrO|DIANA|ElMMo3|MBStar|MirAncesTar|mirbase|miRcode|miRDB|MirMAP|MirSNP|MirTar|Mirza-G|RepTar|RNAhybrid|TargetRank|TargetSpy
ANKRA2	Q9H9E1		hsa-let-7c-5p	0.646554	16	Very High	BCmicrO|CoMeTa|Cupid|DIANA|ElMMo3|MBStar|MAMI|microrna.org|MirAncesTar|mirbase|MirMAP|miRTar2GO|Mirza-G|MultiMiTar|RepTar|RNAhybrid
TMEM2	Q9UHN6		hsa-miR-522-3p	0.64643	18	Very High	BCmicrO|BiTargeting|CoMeTa|DIANA|ElMMo3|MBStar|MAMI|MirAncesTar|mirbase|miRDB|MirMAP|MirTar|Mirza-G|MultiMiTar|PACCMIT|RepTar|RNAhybrid|TargetRank
TIA1	P31483		hsa-let-7g-5p	0.646074	13	Very High	BCmicrO|Cupid|DIANA|ElMMo3|microrna.org|MirAncesTar|miRDB|MirMAP|miRTar2GO|Mirza-G|RepTar|RNAhybrid|TargetScan
ANKRA2	Q9H9E1		hsa-let-7e-5p	0.646073	15	Very High	BCmicrO|CoMeTa|Cupid|DIANA|ElMMo3|MBStar|MAMI|microrna.org|MirAncesTar|mirbase|MirMAP|miRTar2GO|Mirza-G|MultiMiTar|RNAhybrid
MAT2A	P31153		hsa-miR-506-3p	0.646062	12	Very High	CoMeTa|Cupid|DIANA|ElMMo3|microrna.org|MirAncesTar|miRcode|miRDB|MirMAP|Mirza-G|RepTar|RNAhybrid
OGT	O15294		hsa-miR-23b-3p	0.646033	10	Very High	BCmicrO|GenMir++|MBStar|MAMI|microrna.org|MirAncesTar|miRcode|MirMAP|miRTar2GO|Mirza-G
OGT	O15294		hsa-miR-203a-3p	0.645968	10	Very High	BCmicrO|GenMir++|MBStar|MAMI|microrna.org|MirAncesTar|miRcode|miRTar2GO|MultiMiTar|RepTar
PXYLP1	Q8TE99		hsa-miR-302d-3p	0.645655	17	Very High	BCmicrO|BiTargeting|Cupid|DIANA|ElMMo3|MBStar|microrna.org|MirAncesTar|miRDB|MirMAP|miRTar2GO|Mirza-G|MultiMiTar|PACCMIT|RepTar|RNAhybrid|TargetScan
RAB40B	Q12829		hsa-miR-204-5p	0.645537	16	Very High	BCmicrO|BiTargeting|CoMeTa|ElMMo3|microrna.org|MirAncesTar|mirbase|miRcode|miRDB|MirMAP|MirTar|Mirza-G|PACCMIT|RepTar|RNAhybrid|TargetRank
CDK19	Q9BWU1		hsa-miR-302c-3p	0.644854	14	Very High	BCmicrO|DIANA|ElMMo3|MBStar|MAMI|MirAncesTar|miRDB|MirMAP|miRTar2GO|Mirza-G|MultiMiTar|PACCMIT|RepTar|RNAhybrid
NREP	Q16612		hsa-miR-181b-5p	0.644655	11	Very High	BCmicrO|CoMeTa|Cupid|ElMMo3|MBStar|MirAncesTar|miRDB|MirMAP|Mirza-G|RNAhybrid|TargetScan
CDK19	Q9BWU1		hsa-miR-892b	0.644568	19	Very High	BCmicrO|BiTargeting|CoMeTa|DIANA|ElMMo3|MBStar|MirAncesTar|miRDB|MirMAP|MirSNP|MirTar|miRTar2GO|Mirza-G|MultiMiTar|PACCMIT|RepTar|RNAhybrid|TargetRank|TargetSpy
PDE7B	Q9NP56		hsa-miR-130b-3p	0.644034	12	Very High	BCmicrO|CoMeTa|Cupid|MBStar|microrna.org|MirAncesTar|MirMAP|miRTar2GO|Mirza-G|MultiMiTar|RNAhybrid|TargetScan
KIF20A	O95235		hsa-miR-374a-5p	0.643996	14	Very High	BCmicrO|ElMMo3|MBStar|MAMI|microrna.org|MirAncesTar|mirbase|miRDB|MirMAP|MirTar|Mirza-G|RNAhybrid|TargetRank|TargetScan
PHLDB1	Q86UU1		hsa-miR-506-3p	0.643989	11	Very High	CoMeTa|Cupid|DIANA|ElMMo3|MirAncesTar|miRcode|miRDB|MirMAP|PACCMIT|RNAhybrid|TargetScan
ASB13	Q8WXK3		hsa-miR-491-5p	0.643892	16	Very High	BCmicrO|CoMeTa|DIANA|ElMMo3|MBStar|microrna.org|MirAncesTar|miRDB|MirMAP|miRTar2GO|Mirza-G|PITA|RepTar|RNAhybrid|TargetRank|TargetScan
OGT	O15294		hsa-miR-485-5p	0.643874	16	Very High	BCmicrO|CoMeTa|DIANA|ElMMo3|MBStar|microrna.org|MirAncesTar|miRDB|MirMAP|MirTar|Mirza-G|MultiMiTar|RepTar|TargetRank|TargetScan|TargetSpy
HSPA2	P54652		hsa-miR-19b-3p	0.643663	14	Very High	BCmicrO|Cupid|DIANA|ElMMo3|microrna.org|MirAncesTar|mirbase|miRDB|MirMAP|MirTar|Mirza-G|RepTar|TargetRank|TargetScan
CBX2	Q14781		hsa-let-7c-5p	0.643617	13	Very High	BCmicrO|CoMeTa|DIANA|ElMMo3|MirAncesTar|miRDB|MirMAP|MirSNP|miRTar2GO|Mirza-G|MultiMiTar|RepTar|TargetScan
GSPT2	Q8IYD1		hsa-miR-27b-3p	0.643241	12	Very High	BCmicrO|CoMeTa|Cupid|DIANA|ElMMo3|microrna.org|MirAncesTar|mirbase|miRDB|MirMAP|RepTar|TargetScan
AXIN2	Q9Y2T1		hsa-miR-221-3p	0.643172	13	Very High	BCmicrO|DIANA|ElMMo3|microrna.org|MirAncesTar|miRcode|mirCoX|miRDB|MirMAP|MirSNP|PACCMIT|RNAhybrid|TargetScan
TIA1	P31483		hsa-let-7i-5p	0.643155	13	Very High	BCmicrO|Cupid|DIANA|ElMMo3|MBStar|microrna.org|MirAncesTar|miRDB|MirMAP|miRTar2GO|Mirza-G|RNAhybrid|TargetScan
LGR4	Q9BXB1		hsa-miR-381-3p	0.642645	12	Very High	BCmicrO|CoMeTa|Cupid|DIANA|ElMMo3|MBStar|microrna.org|MirAncesTar|MirMAP|Mirza-G|RNAhybrid|TargetRank
NREP	Q16612		hsa-miR-30b-5p	0.641991	11	Very High	BCmicrO|CoMeTa|Cupid|ElMMo3|MBStar|MAMI|MirAncesTar|MirMAP|Mirza-G|RNAhybrid|TargetScan
TIA1	P31483		hsa-miR-124-3p	0.641971	13	Very High	CoMeTa|DIANA|ElMMo3|MBStar|MirAncesTar|mirbase|miRcode|MirMAP|Mirza-G|MultiMiTar|RepTar|RNAhybrid|TargetRank
TIA1	P31483		hsa-let-7f-5p	0.641784	12	Very High	BCmicrO|Cupid|DIANA|ElMMo3|microrna.org|MirAncesTar|miRDB|MirMAP|miRTar2GO|Mirza-G|RNAhybrid|TargetScan
CBX2	Q14781		hsa-let-7g-5p	0.641585	13	Very High	BCmicrO|CoMeTa|DIANA|ElMMo3|MirAncesTar|miRDB|MirMAP|MirSNP|miRTar2GO|Mirza-G|MultiMiTar|RepTar|TargetScan
LGR4	Q9BXB1		hsa-miR-520b	0.641574	16	Very High	BiTargeting|CoMeTa|Cupid|DIANA|ElMMo3|MBStar|microrna.org|MirAncesTar|miRDB|MirMAP|MirTar|Mirza-G|MultiMiTar|RepTar|RNAhybrid|TargetScan
PXYLP1	Q8TE99		hsa-miR-519a-3p	0.641141	13	Very High	BCmicrO|DIANA|ElMMo3|MBStar|MirAncesTar|miRcode|miRDB|MirMAP|miRTar2GO|Mirza-G|MultiMiTar|RNAhybrid|TargetRank
CBX2	Q14781		hsa-let-7f-5p	0.641074	13	Very High	BCmicrO|CoMeTa|DIANA|ElMMo3|MirAncesTar|miRDB|MirMAP|MirSNP|miRTar2GO|Mirza-G|MultiMiTar|RepTar|TargetScan
CDK19	Q9BWU1		hsa-miR-374b-5p	0.640886	15	Very High	BCmicrO|CoMeTa|Cupid|DIANA|ElMMo3|MBStar|microrna.org|MirAncesTar|miRDB|MirMAP|miRTar2GO|Mirza-G|RepTar|RNAhybrid|TargetScan
AXIN2	Q9Y2T1		hsa-miR-876-5p	0.640605	15	Very High	BCmicrO|Cupid|DIANA|ElMMo3|MBStar|microrna.org|MirAncesTar|miRDB|MirMAP|MirSNP|Mirza-G|RepTar|RNAhybrid|TargetRank|TargetScan
PXYLP1	Q8TE99		hsa-miR-302a-3p	0.640572	16	Very High	BCmicrO|BiTargeting|Cupid|DIANA|ElMMo3|MBStar|microrna.org|MirAncesTar|miRDB|MirMAP|miRTar2GO|Mirza-G|MultiMiTar|PACCMIT|RNAhybrid|TargetScan
PXYLP1	Q8TE99		hsa-miR-302b-3p	0.64043	16	Very High	BCmicrO|BiTargeting|Cupid|DIANA|ElMMo3|MBStar|microrna.org|MirAncesTar|miRDB|MirMAP|miRTar2GO|Mirza-G|MultiMiTar|PACCMIT|RNAhybrid|TargetScan
PHF21A	Q96BD5		hsa-miR-548b-3p	0.640102	17	Very High	BCmicrO|BiTargeting|CoMeTa|Cupid|DIANA|ElMMo3|MirAncesTar|mirbase|MirMAP|MirTar|Mirza-G|MultiMiTar|PACCMIT|RepTar|RNAhybrid|TargetRank|TargetSpy
TIA1	P31483		hsa-let-7c-5p	0.639692	14	Very High	BCmicrO|BiTargeting|Cupid|DIANA|ElMMo3|MBStar|microrna.org|MirAncesTar|miRDB|MirMAP|miRTar2GO|Mirza-G|RNAhybrid|TargetScan
HSPA2	P54652		hsa-miR-1271-5p	0.639296	12	Very High	CoMeTa|DIANA|ElMMo3|microrna.org|MirAncesTar|miRcode|miRDB|MirMAP|MirTar|Mirza-G|RepTar|TargetScan
GMCL1	Q96IK5		hsa-miR-320d	0.639265	13	Very High	BCmicrO|CoMeTa|Cupid|DIANA|ElMMo3|MBStar|microrna.org|MirAncesTar|miRDB|MirMAP|Mirza-G|RepTar|TargetScan
MAT2A	P31153		hsa-miR-320b	0.639218	15	Very High	BCmicrO|CoMeTa|Cupid|DIANA|ElMMo3|MBStar|microrna.org|MirAncesTar|miRDB|MirMAP|MirTar|Mirza-G|RepTar|RNAhybrid|TargetScan
BAAT	Q14032		hsa-miR-16-5p	0.638989	13	Very High	BCmicrO|DIANA|ElMMo3|GenMir++|MBStar|MAMI|MirAncesTar|miRcode|MirMAP|Mirza-G|MultiMiTar|RepTar|RNAhybrid
LGR4	Q9BXB1		hsa-miR-302b-3p	0.638694	17	Very High	BCmicrO|BiTargeting|Cupid|DIANA|ElMMo3|MBStar|microrna.org|MirAncesTar|mirbase|miRDB|MirMAP|miRTar2GO|Mirza-G|MultiMiTar|RepTar|RNAhybrid|TargetScan
PDE7B	Q9NP56		hsa-miR-130a-3p	0.638318	12	Very High	BCmicrO|CoMeTa|Cupid|MBStar|microrna.org|MirAncesTar|MirMAP|miRTar2GO|Mirza-G|MultiMiTar|RNAhybrid|TargetScan
HOXC8	P31273		hsa-miR-137	0.637508	11	Very High	BCmicrO|CoMeTa|Cupid|DIANA|ElMMo3|MBStar|microrna.org|MirAncesTar|miRcode|MirMAP|TargetScan
PHLDB1	Q86UU1		hsa-miR-200c-3p	0.637479	12	Very High	BCmicrO|CoMeTa|DIANA|ElMMo3|MAMI|microrna.org|MirAncesTar|miRDB|MirMAP|PACCMIT|RNAhybrid|TargetScan
ANKRA2	Q9H9E1		hsa-let-7a-5p	0.63729	15	Very High	CoMeTa|Cupid|DIANA|ElMMo3|MBStar|MAMI|microrna.org|MirAncesTar|mirbase|MirMAP|miRTar2GO|Mirza-G|MultiMiTar|RepTar|RNAhybrid
AFAP1L2	Q8N4X5		hsa-miR-146b-5p	0.637196	18	Very High	BCmicrO|BiTargeting|DIANA|ElMMo3|MBStar|MAMI|microrna.org|MirAncesTar|mirbase|miRcode|mirCoX|miRDB|MirMAP|Mirza-G|RepTar|RNAhybrid|TargetScan|TargetSpy
CDK19	Q9BWU1		hsa-miR-3163	0.637124	12	Very High	Cupid|DIANA|ElMMo3|MBStar|MirAncesTar|miRDB|MirMAP|MirTar|Mirza-G|PACCMIT|RepTar|RNAhybrid
CBX2	Q14781		hsa-let-7a-5p	0.63706	13	Very High	CoMeTa|DIANA|ElMMo3|MirAncesTar|miRDB|MirMAP|MirSNP|miRTar2GO|Mirza-G|MultiMiTar|RepTar|RNAhybrid|TargetScan
ANKRA2	Q9H9E1		hsa-miR-496	0.636819	17	Very High	BCmicrO|CoMeTa|DIANA|ElMMo3|MBStar|microrna.org|MirAncesTar|mirbase|miRDB|MirMAP|MirTar|Mirza-G|MultiMiTar|RepTar|RNAhybrid|TargetRank|TargetSpy
NREP	Q16612		hsa-miR-30c-5p	0.636536	11	Very High	BCmicrO|CoMeTa|Cupid|ElMMo3|MBStar|MAMI|MirAncesTar|MirMAP|Mirza-G|RNAhybrid|TargetScan
LGR4	Q9BXB1		hsa-miR-524-5p	0.636482	15	Very High	BCmicrO|CoMeTa|Cupid|DIANA|ElMMo3|MBStar|MirAncesTar|miRDB|MirMAP|MirTar|Mirza-G|PACCMIT|RepTar|RNAhybrid|TargetRank
TIA1	P31483		hsa-let-7a-5p	0.636219	11	Very High	Cupid|DIANA|ElMMo3|microrna.org|MirAncesTar|miRDB|MirMAP|miRTar2GO|Mirza-G|RNAhybrid|TargetScan
CDK19	Q9BWU1		hsa-miR-302e	0.636142	14	Very High	BCmicrO|CoMeTa|Cupid|DIANA|ElMMo3|MBStar|MirAncesTar|miRDB|MirMAP|Mirza-G|PACCMIT|RNAhybrid|TargetScan|TargetSpy
CDK19	Q9BWU1		hsa-miR-224-5p	0.635807	18	Very High	BCmicrO|BiTargeting|CoMeTa|Cupid|DIANA|ElMMo3|MBStar|microrna.org|MirAncesTar|miRDB|MirMAP|MirSNP|Mirza-G|MultiMiTar|PACCMIT|RepTar|RNAhybrid|TargetRank
PHF21A	Q96BD5		hsa-miR-15b-5p	0.635731	12	Very High	BCmicrO|CoMeTa|DIANA|ElMMo3|MBStar|MirAncesTar|MirMAP|MultiMiTar|PACCMIT|RepTar|RNAhybrid|TargetScan
OGT	O15294		hsa-miR-22-3p	0.635244	10	Very High	BCmicrO|CoMeTa|DIANA|MBStar|MirAncesTar|miRcode|mirCoX|MirMAP|MultiMiTar|PicTar
HOXC8	P31273		hsa-miR-107	0.635042	11	Very High	BCmicrO|CoMeTa|Cupid|DIANA|ElMMo3|MBStar|microrna.org|MirAncesTar|MirMAP|MultiMiTar|PicTar
NREP	Q16612		hsa-miR-203a-3p	0.634994	11	Very High	BCmicrO|CoMeTa|ElMMo3|MBStar|MirAncesTar|miRcode|MirMAP|miRTar2GO|MultiMiTar|PicTar|RNAhybrid
SRSF5	Q13243		hsa-miR-15a-5p	0.634563	8	Very High	BiTargeting|CoMeTa|MAMI|microrna.org|MirMAP|miRTar2GO|PicTar|RNAhybrid
CDK19	Q9BWU1		hsa-miR-300	0.634465	17	Very High	BCmicrO|CoMeTa|Cupid|DIANA|ElMMo3|MBStar|microrna.org|MirAncesTar|miRDB|MirMAP|MirSNP|Mirza-G|MultiMiTar|RepTar|RNAhybrid|TargetRank|TargetSpy
HSPA2	P54652		hsa-miR-19a-3p	0.63384	14	Very High	BCmicrO|Cupid|DIANA|ElMMo3|microrna.org|MirAncesTar|mirbase|miRDB|MirMAP|MirTar|Mirza-G|RepTar|TargetRank|TargetScan
CXXC5	Q7LFL8		hsa-miR-144-3p	0.633627	8	Very High	BCmicrO|DIANA|miRcode|mirCoX|MirMAP|PicTar|RNAhybrid|TargetScan
HSPA2	P54652		hsa-miR-382-5p	0.633609	14	Very High	BCmicrO|CoMeTa|DIANA|ElMMo3|microrna.org|MirAncesTar|mirbase|miRDB|MirMAP|MirTar|Mirza-G|MultiMiTar|TargetRank|TargetScan
NREP	Q16612		hsa-miR-30d-5p	0.633156	11	Very High	BCmicrO|CoMeTa|Cupid|ElMMo3|MBStar|MAMI|MirAncesTar|MirMAP|Mirza-G|RNAhybrid|TargetScan
LGR4	Q9BXB1		hsa-miR-300	0.632582	12	Very High	BCmicrO|CoMeTa|Cupid|DIANA|ElMMo3|MBStar|microrna.org|MirAncesTar|MirMAP|Mirza-G|RNAhybrid|TargetRank
CCDC117	Q8IWD4		hsa-miR-146a-5p	0.632518	17	Very High	BCmicrO|DIANA|ElMMo3|MBStar|MAMI|microrna.org|MirAncesTar|mirCoX|miRDB|MirMAP|MirTar|miRTar2GO|Mirza-G|MultiMiTar|PACCMIT|RepTar|RNAhybrid
HOXC8	P31273		hsa-miR-103a-3p	0.632499	11	Very High	BCmicrO|CoMeTa|Cupid|DIANA|ElMMo3|MBStar|microrna.org|MirAncesTar|MirMAP|MultiMiTar|PicTar
PHF21A	Q96BD5		hsa-miR-424-5p	0.632192	12	Very High	BCmicrO|CoMeTa|DIANA|ElMMo3|MBStar|MirAncesTar|miRcode|MirMAP|MultiMiTar|PACCMIT|RNAhybrid|TargetScan
LGR4	Q9BXB1		hsa-miR-141-3p	0.632111	17	Very High	BCmicrO|BiTargeting|CoMeTa|DIANA|ElMMo3|MBStar|microrna.org|MirAncesTar|miRcode|mirCoX|miRDB|MirMAP|MirTar|Mirza-G|RepTar|RNAhybrid|TargetRank
CDK19	Q9BWU1		hsa-miR-758-3p	0.630854	14	Very High	CoMeTa|DIANA|ElMMo3|MBStar|microrna.org|MirAncesTar|miRDB|MirMAP|MirTar|Mirza-G|RepTar|RNAhybrid|TargetRank|TargetScan
TMEM203	Q969S6		hsa-miR-543	0.630378	12	Very High	BCmicrO|DIANA|microrna.org|MirAncesTar|miRDB|MirMAP|MirTar|Mirza-G|RepTar|TargetRank|TargetScan|TargetSpy
ANKRA2	Q9H9E1		hsa-miR-590-3p	0.63014	15	Very High	CoMeTa|Cupid|DIANA|ElMMo3|MBStar|microrna.org|MirAncesTar|mirbase|miRDB|MirMAP|MirSNP|MirTar|Mirza-G|RNAhybrid|TargetRank
CDH1	P12830		hsa-miR-9-5p	0.630084	12	Very High	BCmicrO|CoMeTa|DIANA|ElMMo3|MAMI|MirAncesTar|miRcode|MirMAP|PITA|RepTar|RNAhybrid|TargetScan
HOXC8	P31273		hsa-miR-330-3p	0.629977	14	Very High	BCmicrO|CoMeTa|Cupid|DIANA|ElMMo3|MBStar|MirAncesTar|miRDB|MirMAP|Mirza-G|MultiMiTar|PACCMIT|TargetRank|TargetScan
RSPRY1	Q96DX4		hsa-miR-429	0.629382	6	Very High	DIANA|MAMI|miRcode|MirMAP|RNAhybrid|TargetScan
CDCA8	Q53HL2		hsa-let-7g-5p	0.629256	17	Very High	BCmicrO|BiTargeting|CoMeTa|Cupid|DIANA|ElMMo3|MBStar|microrna.org|MirAncesTar|miRDB|MirMAP|miRTar2GO|Mirza-G|RepTar|RNA22|RNAhybrid|TargetScan
HNRNPA0	Q13151		hsa-miR-92a-3p	0.629145	10	Very High	BCmicrO|DIANA|ElMMo3|GenMir++|MBStar|MAMI|MirMAP|Mirza-G|MultiMiTar|TargetScan
OGT	O15294		hsa-miR-25-3p	0.628861	8	Very High	BCmicrO|CoMeTa|GenMir++|MBStar|MAMI|MirAncesTar|miRcode|miRTar2GO
LGR4	Q9BXB1		hsa-miR-520f-3p	0.628848	16	Very High	BCmicrO|BiTargeting|CoMeTa|Cupid|DIANA|ElMMo3|MBStar|MirAncesTar|mirbase|miRDB|MirMAP|Mirza-G|MultiMiTar|RepTar|RNAhybrid|TargetScan
CCDC117	Q8IWD4		hsa-miR-181c-5p	0.628827	12	Very High	BCmicrO|Cupid|ElMMo3|microrna.org|MirAncesTar|miRDB|MirMAP|MirSNP|MirTar|Mirza-G|RNAhybrid|TargetScan
LGR4	Q9BXB1		hsa-miR-302a-3p	0.628291	16	Very High	BCmicrO|BiTargeting|DIANA|ElMMo3|MBStar|microrna.org|MirAncesTar|miRDB|MirMAP|MirTar|miRTar2GO|Mirza-G|MultiMiTar|RepTar|RNAhybrid|TargetScan
NREP	Q16612		hsa-miR-452-5p	0.627396	15	Very High	BCmicrO|BiTargeting|CoMeTa|Cupid|DIANA|ElMMo3|MBStar|MirAncesTar|miRDB|MirMAP|MirTar|Mirza-G|RNAhybrid|TargetRank|TargetScan
ANKRA2	Q9H9E1		hsa-miR-374a-5p	0.627196	14	Very High	BCmicrO|Cupid|DIANA|ElMMo3|MBStar|microrna.org|MirAncesTar|mirbase|miRDB|MirMAP|MirTar|Mirza-G|RNAhybrid|TargetRank
BAAT	Q14032		hsa-miR-195-5p	0.626945	13	Very High	BCmicrO|DIANA|ElMMo3|GenMir++|MBStar|MAMI|MirAncesTar|miRcode|MirMAP|Mirza-G|MultiMiTar|RepTar|RNAhybrid
OGT	O15294		hsa-miR-9-5p	0.626925	9	Very High	BCmicrO|CoMeTa|GenMir++|MBStar|MAMI|MirAncesTar|miRcode|MirMAP|miRTar2GO
LGR4	Q9BXB1		hsa-miR-200a-3p	0.626282	16	Very High	BCmicrO|CoMeTa|DIANA|ElMMo3|MBStar|microrna.org|MirAncesTar|miRcode|miRDB|MirMAP|MirSNP|MirTar|Mirza-G|RepTar|RNAhybrid|TargetRank
OGT	O15294		hsa-miR-339-5p	0.625407	17	Very High	BCmicrO|CoMeTa|DIANA|ElMMo3|MBStar|microrna.org|MirAncesTar|miRDB|MirMAP|MirTar|miRTar2GO|Mirza-G|PACCMIT|PITA|RepTar|TargetRank|TargetSpy
EPDR1	Q9UM22		hsa-miR-100-5p	0.625236	13	Very High	BCmicrO|DIANA|ElMMo3|MAMI|microrna.org|MirAncesTar|miRcode|miRDB|MirMAP|miRTar2GO|Mirza-G|RNAhybrid|TargetScan
TIA1	P31483		hsa-miR-139-5p	0.625071	15	Very High	BCmicrO|Cupid|ElMMo3|MBStar|microrna.org|MirAncesTar|miRcode|mirCoX|miRDB|MirMAP|miRTar2GO|Mirza-G|RNAhybrid|TargetScan|TargetSpy
CDCA8	Q53HL2		hsa-let-7d-5p	0.624666	15	Very High	BCmicrO|BiTargeting|CoMeTa|Cupid|DIANA|ElMMo3|microrna.org|MirAncesTar|miRDB|MirMAP|miRTar2GO|RepTar|RNA22|RNAhybrid|TargetScan
OGT	O15294		hsa-miR-875-3p	0.624031	16	Very High	BCmicrO|BiTargeting|CoMeTa|Cupid|DIANA|ElMMo3|MBStar|MirAncesTar|miRDB|MirMAP|MirTar|Mirza-G|MultiMiTar|RepTar|TargetRank|TargetSpy
PHF21A	Q96BD5		hsa-miR-15a-5p	0.623815	11	Very High	CoMeTa|DIANA|ElMMo3|MBStar|MirAncesTar|MirMAP|MultiMiTar|PACCMIT|RepTar|RNAhybrid|TargetScan
THNSL1	Q8IYQ7		hsa-miR-133b	0.623395	16	Very High	BCmicrO|CoMeTa|DIANA|ElMMo3|MBStar|microrna.org|MirAncesTar|miRDB|MirMAP|MirTar|Mirza-G|RepTar|RNAhybrid|TargetRank|TargetScan|TargetSpy
CBX2	Q14781		hsa-let-7i-5p	0.623312	12	Very High	BCmicrO|CoMeTa|DIANA|ElMMo3|MirAncesTar|miRDB|MirMAP|MirSNP|miRTar2GO|Mirza-G|MultiMiTar|TargetScan
NUPL2	O15504		hsa-miR-101-3p	0.62304	15	Very High	DIANA|ElMMo3|microrna.org|MirAncesTar|mirbase|miRcode|miRDB|MirMAP|MirTar|miRTar2GO|Mirza-G|PACCMIT|RepTar|RNAhybrid|TargetRank
LGR4	Q9BXB1		hsa-miR-1297	0.622776	13	Very High	BCmicrO|DIANA|ElMMo3|MBStar|microrna.org|MirAncesTar|miRcode|miRDB|MirMAP|Mirza-G|RepTar|RNAhybrid|TargetSpy
CCDC117	Q8IWD4		hsa-miR-181d-5p	0.622539	13	Very High	BCmicrO|Cupid|ElMMo3|microrna.org|MirAncesTar|miRDB|MirMAP|MirSNP|MirTar|Mirza-G|RepTar|RNAhybrid|TargetScan
TIA1	P31483		hsa-miR-3662	0.621623	12	Very High	Cupid|DIANA|ElMMo3|MBStar|MirAncesTar|miRDB|MirMAP|MirSNP|MirTar|Mirza-G|PACCMIT|RNAhybrid
NREP	Q16612		hsa-miR-200b-3p	0.621409	14	Very High	BCmicrO|CoMeTa|Cupid|DIANA|ElMMo3|MBStar|microrna.org|MirAncesTar|miRDB|MirMAP|Mirza-G|RNAhybrid|TargetRank|TargetScan
OGT	O15294		hsa-miR-641	0.620447	16	Very High	BCmicrO|BiTargeting|CoMeTa|Cupid|DIANA|ElMMo3|MBStar|MirAncesTar|miRDB|MirMAP|MirTar|Mirza-G|MultiMiTar|RepTar|TargetRank|TargetSpy
PDE7B	Q9NP56		hsa-miR-93-5p	0.620314	16	Very High	BiTargeting|CoMeTa|ElMMo3|MBStar|microrna.org|MirAncesTar|miRcode|miRDB|MirMAP|MirSNP|miRTar2GO|Mirza-G|MultiMiTar|RepTar|RNAhybrid|TargetRank
CCDC117	Q8IWD4		hsa-miR-133a-3p	0.620005	13	Very High	BCmicrO|BiTargeting|Cupid|DIANA|ElMMo3|MAMI|microrna.org|MirAncesTar|miRDB|MirMAP|Mirza-G|RepTar|RNAhybrid
GMCL1	Q96IK5		hsa-miR-302e	0.619934	13	Very High	BCmicrO|CoMeTa|Cupid|DIANA|ElMMo3|microrna.org|MirAncesTar|miRDB|MirMAP|Mirza-G|RepTar|TargetScan|TargetSpy
PXYLP1	Q8TE99		hsa-miR-26b-5p	0.619757	16	Very High	BCmicrO|DIANA|ElMMo3|MBStar|microrna.org|MirAncesTar|mirCoX|miRDB|MirMAP|miRTar2GO|Mirza-G|MultiMiTar|PACCMIT|RepTar|RNAhybrid|TargetScan
PXYLP1	Q8TE99		hsa-miR-576-5p	0.619694	11	Very High	BCmicrO|DIANA|ElMMo3|MBStar|MirAncesTar|miRDB|MirMAP|MirTar|Mirza-G|RNAhybrid|TargetRank
SKP2	Q13309		hsa-miR-21-5p	0.61969	13	Very High	BCmicrO|BiTargeting|DIANA|MBStar|MirAncesTar|miRcode|mirCoX|miRDB|MirMAP|MirTar|miRTar2GO|RNAhybrid|TargetScan
MAT2A	P31153		hsa-miR-125b-5p	0.619469	12	Very High	BCmicrO|CoMeTa|Cupid|DIANA|ElMMo3|MAMI|miRcode|MirMAP|Mirza-G|MultiMiTar|RepTar|RNAhybrid
CDCA8	Q53HL2		hsa-let-7f-5p	0.618758	15	Very High	BCmicrO|BiTargeting|CoMeTa|Cupid|DIANA|ElMMo3|microrna.org|MirAncesTar|miRDB|MirMAP|miRTar2GO|RepTar|RNA22|RNAhybrid|TargetScan
CCDC25	Q86WR0		hsa-miR-106a-5p	0.618477	16	Very High	BCmicrO|BiTargeting|CoMeTa|DIANA|ElMMo3|MBStar|microrna.org|MirAncesTar|miRcode|miRDB|MirMAP|Mirza-G|RepTar|RNAhybrid|TargetRank|TargetScan
NREP	Q16612		hsa-miR-30a-5p	0.618155	10	Very High	CoMeTa|Cupid|ElMMo3|MBStar|MAMI|MirAncesTar|MirMAP|Mirza-G|RNAhybrid|TargetScan
AP3M2	P53677		hsa-miR-192-5p	0.617806	16	Very High	BCmicrO|BiTargeting|CoMeTa|DIANA|ElMMo3|MBStar|MAMI|MirAncesTar|mirbase|miRcode|miRDB|MirMAP|Mirza-G|RepTar|RNAhybrid|TargetScan
SRSF5	Q13243		hsa-miR-181c-5p	0.617435	13	Very High	BCmicrO|CoMeTa|Cupid|ElMMo3|microrna.org|MirAncesTar|mirbase|miRDB|MirMAP|Mirza-G|RepTar|RNAhybrid|TargetScan
CBX2	Q14781		hsa-miR-16-5p	0.617205	12	Very High	BCmicrO|CoMeTa|DIANA|ElMMo3|microrna.org|MirAncesTar|miRcode|miRDB|MirMAP|MirTar|Mirza-G|TargetScan
TMEM2	Q9UHN6		hsa-miR-873-5p	0.616845	17	Very High	BCmicrO|Cupid|DIANA|ElMMo3|MBStar|microrna.org|MirAncesTar|miRDB|MirMAP|MirSNP|MirTar|Mirza-G|MultiMiTar|PACCMIT|PITA|RNAhybrid|TargetRank
CCDC25	Q86WR0		hsa-miR-93-5p	0.616746	16	Very High	BiTargeting|CoMeTa|Cupid|DIANA|ElMMo3|MBStar|microrna.org|MirAncesTar|miRcode|miRDB|MirMAP|Mirza-G|RepTar|RNAhybrid|TargetRank|TargetScan
TNS3	Q68CZ2		hsa-miR-206	0.616617	18	Very High	BCmicrO|BiTargeting|CoMeTa|DIANA|ElMMo3|microrna.org|MirAncesTar|miRcode|mirCoX|miRDB|MirMAP|MirTar|Mirza-G|PACCMIT|RepTar|RNAhybrid|TargetRank|TargetSpy
RBM4B	Q9BQ04		hsa-miR-485-5p	0.616145	13	Very High	BCmicrO|DIANA|ElMMo3|MAMI|microrna.org|MirAncesTar|miRDB|MirMAP|Mirza-G|MultiMiTar|PACCMIT|RepTar|RNAhybrid
LGR4	Q9BXB1		hsa-miR-26a-5p	0.616055	13	Very High	BCmicrO|CoMeTa|DIANA|ElMMo3|MBStar|MirAncesTar|miRDB|MirMAP|miRTar2GO|Mirza-G|MultiMiTar|RNAhybrid|TargetRank
PDE7B	Q9NP56		hsa-miR-330-3p	0.615812	16	Very High	BCmicrO|CoMeTa|DIANA|ElMMo3|MBStar|MirAncesTar|miRDB|MirMAP|miRTar2GO|Mirza-G|MultiMiTar|RepTar|RNAhybrid|TargetRank|TargetScan|TargetSpy
OGT	O15294		hsa-miR-501-3p	0.615789	14	Very High	BCmicrO|CoMeTa|Cupid|DIANA|ElMMo3|MBStar|MirAncesTar|miRDB|MirMAP|MirTar|Mirza-G|RepTar|TargetRank|TargetScan
TIA1	P31483		hsa-miR-32-5p	0.615638	15	Very High	BiTargeting|CoMeTa|Cupid|DIANA|ElMMo3|MBStar|microrna.org|MirAncesTar|mirbase|miRcode|miRDB|MirMAP|Mirza-G|RepTar|RNAhybrid
RAB40B	Q12829		hsa-miR-211-5p	0.6151	15	Very High	BCmicrO|CoMeTa|ElMMo3|microrna.org|MirAncesTar|miRcode|mirCoX|miRDB|MirMAP|MirTar|Mirza-G|PACCMIT|RepTar|RNAhybrid|TargetRank
TIA1	P31483		hsa-miR-342-3p	0.614961	15	Very High	BCmicrO|BiTargeting|Cupid|DIANA|ElMMo3|microrna.org|MirAncesTar|miRDB|MirMAP|MirTar|Mirza-G|PITA|RNAhybrid|TargetScan|TargetSpy
AFAP1L2	Q8N4X5		hsa-miR-30e-5p	0.614908	12	Very High	Cupid|DIANA|ElMMo3|MBStar|microrna.org|MirAncesTar|miRDB|MirMAP|Mirza-G|PACCMIT|RNAhybrid|TargetScan
EPDR1	Q9UM22		hsa-miR-30b-5p	0.614849	14	Very High	BCmicrO|DIANA|ElMMo3|MBStar|microrna.org|MirAncesTar|miRDB|MirMAP|MirTar|miRTar2GO|Mirza-G|RepTar|RNAhybrid|TargetRank
CDK19	Q9BWU1		hsa-miR-194-5p	0.614845	15	Very High	BCmicrO|CoMeTa|DIANA|ElMMo3|MBStar|MAMI|MirAncesTar|miRcode|miRDB|MirMAP|MirTar|Mirza-G|MultiMiTar|RNAhybrid|TargetRank
RNASE4	P34096		hsa-miR-203a-3p	0.614526	14	Very High	BCmicrO|CoMeTa|ElMMo3|MBStar|microrna.org|MirAncesTar|miRcode|miRDB|MirMAP|MirTar|Mirza-G|RepTar|RNAhybrid|TargetRank
NREP	Q16612		hsa-miR-200c-3p	0.614375	14	Very High	BCmicrO|CoMeTa|Cupid|DIANA|ElMMo3|MBStar|microrna.org|MirAncesTar|miRDB|MirMAP|Mirza-G|RNAhybrid|TargetRank|TargetScan
TNS3	Q68CZ2		hsa-miR-181c-5p	0.614336	14	Very High	BCmicrO|BiTargeting|CoMeTa|ElMMo3|MBStar|microrna.org|MirAncesTar|miRDB|MirMAP|MirTar|Mirza-G|RNAhybrid|TargetRank|TargetScan
IDH1	O75874		hsa-miR-539-5p	0.613383	15	Very High	BCmicrO|CoMeTa|Cupid|DIANA|ElMMo3|MBStar|microrna.org|MirAncesTar|mirbase|miRDB|MirMAP|MirTar|Mirza-G|RNAhybrid|TargetRank
OGT	O15294		hsa-miR-665	0.61319	15	Very High	BCmicrO|BiTargeting|CoMeTa|Cupid|DIANA|ElMMo3|MBStar|MirAncesTar|miRDB|MirMAP|Mirza-G|MultiMiTar|RepTar|TargetRank|TargetScan
TIA1	P31483		hsa-miR-526b-5p	0.613033	15	Very High	BCmicrO|BiTargeting|CoMeTa|Cupid|DIANA|ElMMo3|MBStar|MirAncesTar|miRDB|MirMAP|Mirza-G|MultiMiTar|RepTar|RNAhybrid|TargetRank
CDCA8	Q53HL2		hsa-let-7i-5p	0.612786	15	Very High	BCmicrO|BiTargeting|CoMeTa|Cupid|DIANA|ElMMo3|microrna.org|MirAncesTar|miRDB|MirMAP|miRTar2GO|RepTar|RNA22|RNAhybrid|TargetScan
CBX2	Q14781		hsa-miR-195-5p	0.612615	13	Very High	BCmicrO|CoMeTa|DIANA|ElMMo3|microrna.org|MirAncesTar|miRcode|miRDB|MirMAP|MirTar|Mirza-G|RepTar|TargetScan
AGGF1	Q8N302		hsa-miR-518a-5p	0.612598	15	Very High	BCmicrO|BiTargeting|CoMeTa|DIANA|ElMMo3|MBStar|MirAncesTar|miRDB|MirMAP|MirTar|Mirza-G|MultiMiTar|RepTar|RNAhybrid|TargetRank
CDCA8	Q53HL2		hsa-let-7c-5p	0.612335	15	Very High	BCmicrO|BiTargeting|CoMeTa|Cupid|DIANA|ElMMo3|microrna.org|MirAncesTar|miRDB|MirMAP|miRTar2GO|RepTar|RNA22|RNAhybrid|TargetScan
SRSF5	Q13243		hsa-miR-181d-5p	0.612186	13	Very High	BCmicrO|CoMeTa|Cupid|ElMMo3|microrna.org|MirAncesTar|mirbase|miRDB|MirMAP|Mirza-G|RepTar|RNAhybrid|TargetScan
TNS3	Q68CZ2		hsa-miR-181d-5p	0.612081	13	Very High	BCmicrO|CoMeTa|ElMMo3|MBStar|microrna.org|MirAncesTar|miRDB|MirMAP|MirSNP|Mirza-G|RNAhybrid|TargetRank|TargetScan
PHF21A	Q96BD5		hsa-miR-452-5p	0.611949	16	Very High	BCmicrO|BiTargeting|CoMeTa|Cupid|DIANA|ElMMo3|MBStar|MirAncesTar|MirMAP|MirTar|Mirza-G|MultiMiTar|PACCMIT|RepTar|RNAhybrid|TargetScan
HSPA2	P54652		hsa-miR-495-3p	0.610776	14	Very High	BCmicrO|DIANA|ElMMo3|MBStar|microrna.org|MirAncesTar|mirbase|miRDB|MirMAP|MirSNP|MirTar|Mirza-G|RepTar|TargetRank
LGR4	Q9BXB1		hsa-miR-204-5p	0.610081	13	Very High	BCmicrO|CoMeTa|Cupid|ElMMo3|microrna.org|MirAncesTar|miRcode|miRDB|MirMAP|Mirza-G|PACCMIT|RNAhybrid|TargetScan
AGGF1	Q8N302		hsa-miR-25-3p	0.609748	11	Very High	BCmicrO|Cupid|MBStar|MAMI|microrna.org|MirAncesTar|miRcode|MirMAP|miRTar2GO|RNAhybrid|TargetScan
PDE7B	Q9NP56		hsa-miR-105-5p	0.60963	18	Very High	BCmicrO|BiTargeting|CoMeTa|DIANA|ElMMo3|MBStar|MAMI|MirAncesTar|miRcode|miRDB|MirMAP|Mirza-G|MultiMiTar|PACCMIT|PITA|RepTar|RNAhybrid|TargetRank
CBX2	Q14781		hsa-let-7d-5p	0.60911	13	Very High	BCmicrO|CoMeTa|DIANA|ElMMo3|MirAncesTar|miRDB|MirMAP|MirSNP|miRTar2GO|Mirza-G|MultiMiTar|RepTar|TargetScan
AP3M2	P53677		hsa-miR-215-5p	0.60802	17	Very High	BCmicrO|BiTargeting|CoMeTa|DIANA|ElMMo3|MBStar|MAMI|MirAncesTar|mirbase|miRcode|mirCoX|miRDB|MirMAP|Mirza-G|RepTar|RNAhybrid|TargetScan
PDE7B	Q9NP56		hsa-miR-145-5p	0.607614	14	Very High	BCmicrO|CoMeTa|ElMMo3|MBStar|microrna.org|MirAncesTar|miRcode|miRDB|MirMAP|Mirza-G|RepTar|RNAhybrid|TargetRank|TargetScan
PDXK	O00764		hsa-miR-506-3p	0.607405	13	Very High	BiTargeting|CoMeTa|DIANA|ElMMo3|MirAncesTar|miRcode|miRDB|MirMAP|Mirza-G|RepTar|RNAhybrid|TargetRank|TargetScan
SRSF5	Q13243		hsa-miR-374c-5p	0.606872	11	Very High	Cupid|DIANA|ElMMo3|MirAncesTar|miRDB|MirMAP|MirTar|Mirza-G|PACCMIT|RNAhybrid|TargetScan
EPDR1	Q9UM22		hsa-miR-153-3p	0.606769	12	Very High	BCmicrO|DIANA|ElMMo3|microrna.org|MirAncesTar|miRcode|miRDB|MirMAP|Mirza-G|RNAhybrid|TargetRank|TargetScan
CDCA8	Q53HL2		hsa-let-7a-5p	0.605536	14	Very High	BiTargeting|CoMeTa|Cupid|DIANA|ElMMo3|microrna.org|MirAncesTar|miRDB|MirMAP|miRTar2GO|RepTar|RNA22|RNAhybrid|TargetScan
TNS3	Q68CZ2		hsa-miR-1-3p	0.605526	16	Very High	BCmicrO|BiTargeting|CoMeTa|DIANA|ElMMo3|MAMI|microrna.org|MirAncesTar|miRDB|MirMAP|MirTar|Mirza-G|PACCMIT|RepTar|RNAhybrid|TargetRank
PHF21A	Q96BD5		hsa-miR-153-3p	0.605519	13	Very High	BCmicrO|CoMeTa|Cupid|DIANA|ElMMo3|MBStar|MirAncesTar|miRcode|MirMAP|Mirza-G|RepTar|RNAhybrid|TargetScan
GMCL1	Q96IK5		hsa-miR-302b-3p	0.605513	12	Very High	BCmicrO|Cupid|DIANA|ElMMo3|microrna.org|MirAncesTar|miRDB|MirMAP|Mirza-G|MultiMiTar|RepTar|TargetScan
PHLDB1	Q86UU1		hsa-miR-96-5p	0.605496	12	Very High	BCmicrO|BiTargeting|CoMeTa|Cupid|DIANA|ElMMo3|MirAncesTar|miRcode|MirMAP|Mirza-G|RNAhybrid|TargetScan
GMCL1	Q96IK5		hsa-miR-302a-3p	0.605249	13	Very High	BCmicrO|BiTargeting|Cupid|DIANA|ElMMo3|microrna.org|MirAncesTar|miRDB|MirMAP|Mirza-G|MultiMiTar|RepTar|TargetScan
TIA1	P31483		hsa-miR-369-3p	0.605214	15	Very High	BCmicrO|CoMeTa|Cupid|DIANA|ElMMo3|MBStar|MAMI|MirAncesTar|mirbase|miRDB|MirMAP|Mirza-G|RepTar|RNAhybrid|TargetRank
CBX2	Q14781		hsa-miR-15a-5p	0.60265	12	Very High	CoMeTa|Cupid|DIANA|ElMMo3|microrna.org|MirAncesTar|miRDB|MirMAP|MirTar|Mirza-G|RepTar|TargetScan
OGT	O15294		hsa-miR-556-3p	0.602212	15	Very High	BCmicrO|BiTargeting|CoMeTa|Cupid|DIANA|ElMMo3|MBStar|MirAncesTar|mirbase|miRDB|MirMAP|MirTar|Mirza-G|TargetRank|TargetSpy
LGR4	Q9BXB1		hsa-miR-193a-3p	0.60185	12	Very High	BCmicrO|CoMeTa|Cupid|DIANA|MBStar|MAMI|MirAncesTar|miRcode|MirMAP|Mirza-G|RNAhybrid|TargetScan
LGR4	Q9BXB1		hsa-miR-520d-5p	0.601567	14	Very High	BCmicrO|CoMeTa|Cupid|DIANA|ElMMo3|MBStar|MirAncesTar|miRDB|MirMAP|MirTar|Mirza-G|PACCMIT|RNAhybrid|TargetRank
OGT	O15294		hsa-miR-34a-5p	0.601468	8	Very High	BCmicrO|MBStar|MAMI|MirAncesTar|MirMAP|miRTar2GO|MultiMiTar|PicTar
HOXC8	P31273		hsa-miR-367-3p	0.601192	11	Very High	CoMeTa|Cupid|DIANA|MBStar|microrna.org|MirAncesTar|miRcode|MirMAP|MultiMiTar|TargetRank|TargetScan
AFAP1L2	Q8N4X5		hsa-miR-369-3p	0.600654	14	Very High	BCmicrO|DIANA|ElMMo3|MBStar|MAMI|MirAncesTar|miRDB|MirMAP|Mirza-G|PACCMIT|RNAhybrid|TargetRank|TargetScan|TargetSpy
PDE7B	Q9NP56		hsa-miR-532-3p	0.600624	14	Very High	BCmicrO|CoMeTa|DIANA|ElMMo3|MBStar|MirAncesTar|miRDB|MirMAP|miRTar2GO|PACCMIT|RNAhybrid|TargetRank|TargetScan|TargetSpy
AXIN2	Q9Y2T1		hsa-miR-3163	0.600373	11	Very High	Cupid|DIANA|ElMMo3|MBStar|MirAncesTar|miRDB|MirMAP|MirTar|Mirza-G|PACCMIT|RNAhybrid
CDK19	Q9BWU1		hsa-miR-374c-5p	0.600181	12	Very High	Cupid|DIANA|ElMMo3|MBStar|MirAncesTar|miRDB|MirMAP|MirTar|Mirza-G|PACCMIT|RNAhybrid|TargetScan
CCDC25	Q86WR0		hsa-miR-20a-5p	0.599014	15	Very High	BiTargeting|CoMeTa|Cupid|DIANA|ElMMo3|MBStar|microrna.org|MirAncesTar|miRDB|MirMAP|Mirza-G|RepTar|RNAhybrid|TargetRank|TargetScan
TIA1	P31483		hsa-miR-216a-5p	0.598854	16	Very High	BiTargeting|CoMeTa|DIANA|ElMMo3|MBStar|microrna.org|MirAncesTar|mirbase|miRcode|mirCoX|miRDB|MirMAP|MirTar|Mirza-G|RNAhybrid|TargetRank
NREP	Q16612		hsa-miR-152-3p	0.598801	17	Very High	BCmicrO|BiTargeting|CoMeTa|Cupid|ElMMo3|MBStar|microrna.org|MirAncesTar|miRcode|mirCoX|miRDB|MirMAP|Mirza-G|MultiMiTar|PACCMIT|RepTar|RNAhybrid
AURKA	O14965		hsa-miR-448	0.598474	15	Very High	BCmicrO|ElMMo3|MBStar|MAMI|microrna.org|MirAncesTar|mirbase|miRDB|MirMAP|MirTar|miRTar2GO|RepTar|RNAhybrid|TargetRank|TargetSpy
MAT2A	P31153		hsa-miR-28-5p	0.598133	14	Very High	BCmicrO|CoMeTa|Cupid|DIANA|ElMMo3|microrna.org|MirAncesTar|miRDB|MirMAP|miRTar2GO|Mirza-G|MultiMiTar|RepTar|RNAhybrid
OGT	O15294		hsa-miR-483-3p	0.598049	15	Very High	BCmicrO|CoMeTa|Cupid|DIANA|ElMMo3|MBStar|MirAncesTar|miRDB|MirMAP|MirTar|Mirza-G|PACCMIT|RepTar|TargetRank|TargetSpy
HSPA2	P54652		hsa-miR-371a-5p	0.597749	12	Very High	BCmicrO|DIANA|ElMMo3|microrna.org|MirAncesTar|mirbase|miRDB|MirMAP|MirTar|Mirza-G|TargetRank|TargetScan
CDK19	Q9BWU1		hsa-miR-545-3p	0.59717	15	Very High	BCmicrO|BiTargeting|CoMeTa|ElMMo3|MBStar|MirAncesTar|miRDB|MirMAP|MirSNP|Mirza-G|MultiMiTar|PACCMIT|RepTar|RNAhybrid|TargetRank
NREP	Q16612		hsa-miR-654-5p	0.597004	17	Very High	BCmicrO|BiTargeting|CoMeTa|Cupid|ElMMo3|MBStar|MirAncesTar|miRDB|MirMAP|MirTar|Mirza-G|MultiMiTar|PACCMIT|PITA|RepTar|RNAhybrid|TargetRank
OGT	O15294		hsa-miR-770-5p	0.596248	15	Very High	BCmicrO|CoMeTa|Cupid|DIANA|ElMMo3|MBStar|MirAncesTar|mirbase|miRDB|MirMAP|MirTar|Mirza-G|RepTar|TargetRank|TargetSpy
CDH1	P12830		hsa-miR-219a-2-3p	0.596013	15	Very High	BCmicrO|CoMeTa|DIANA|ElMMo3|MBStar|MirAncesTar|miRDB|MirMAP|MirTar|Mirza-G|MultiMiTar|RepTar|RNAhybrid|TargetRank|TargetScan
CDH1	P12830		hsa-miR-510-5p	0.595974	14	Very High	BCmicrO|BiTargeting|CoMeTa|DIANA|ElMMo3|MBStar|MAMI|MirAncesTar|miRDB|MirMAP|Mirza-G|RepTar|RNAhybrid|TargetRank
SRSF5	Q13243		hsa-miR-1276	0.595854	17	Very High	BCmicrO|BiTargeting|CoMeTa|Cupid|DIANA|ElMMo3|MBStar|MirAncesTar|mirCoX|miRDB|MirMAP|MirTar|Mirza-G|PACCMIT|RepTar|RNAhybrid|TargetSpy
CDK19	Q9BWU1		hsa-miR-491-3p	0.595704	16	Very High	BCmicrO|CoMeTa|DIANA|ElMMo3|MBStar|MirAncesTar|miRDB|MirMAP|Mirza-G|MultiMiTar|PACCMIT|PITA|RepTar|RNAhybrid|TargetRank|TargetSpy
OGT	O15294		hsa-miR-27b-3p	0.595697	9	Very High	BCmicrO|CoMeTa|DIANA|GenMir++|MBStar|MAMI|MirAncesTar|MirMAP|miRTar2GO
OGT	O15294		hsa-miR-330-3p	0.594555	14	Very High	BCmicrO|CoMeTa|Cupid|DIANA|ElMMo3|MBStar|MirAncesTar|miRDB|MirMAP|MirSNP|miRTar2GO|Mirza-G|MultiMiTar|RepTar
GSPT2	Q8IYD1		hsa-miR-129-5p	0.59433	14	Very High	BCmicrO|CoMeTa|Cupid|DIANA|ElMMo3|MBStar|MAMI|microrna.org|MirAncesTar|mirbase|miRcode|miRDB|MirMAP|Mirza-G
CCDC25	Q86WR0		hsa-miR-519d-3p	0.593837	15	Very High	BCmicrO|CoMeTa|DIANA|ElMMo3|MBStar|microrna.org|MirAncesTar|miRcode|miRDB|MirMAP|Mirza-G|RepTar|RNAhybrid|TargetRank|TargetScan
NREP	Q16612		hsa-miR-605-5p	0.593823	15	Very High	BCmicrO|BiTargeting|CoMeTa|Cupid|ElMMo3|MBStar|MirAncesTar|miRDB|MirMAP|MirTar|miRTar2GO|Mirza-G|PACCMIT|RepTar|RNAhybrid
CDK19	Q9BWU1		hsa-miR-548v	0.59381	14	Very High	BiTargeting|Cupid|DIANA|ElMMo3|MBStar|MirAncesTar|miRDB|MirMAP|MirSNP|MirTar|Mirza-G|PACCMIT|RepTar|RNAhybrid
CDK19	Q9BWU1		hsa-miR-379-5p	0.593697	16	Very High	BCmicrO|BiTargeting|CoMeTa|Cupid|DIANA|ElMMo3|MBStar|microrna.org|MirAncesTar|miRDB|MirMAP|Mirza-G|MultiMiTar|RepTar|RNAhybrid|TargetRank
MAT2A	P31153		hsa-miR-135b-5p	0.593401	15	Very High	BCmicrO|CoMeTa|DIANA|ElMMo3|MAMI|microrna.org|MirAncesTar|miRDB|MirMAP|MirSNP|miRTar2GO|Mirza-G|MultiMiTar|RepTar|RNAhybrid
TMEM2	Q9UHN6		hsa-miR-300	0.592897	15	Very High	BCmicrO|BiTargeting|CoMeTa|DIANA|ElMMo3|MBStar|microrna.org|MirAncesTar|miRDB|MirMAP|MirTar|Mirza-G|MultiMiTar|RNAhybrid|TargetRank
PHF21A	Q96BD5		hsa-miR-766-3p	0.592741	15	Very High	BCmicrO|BiTargeting|CoMeTa|DIANA|ElMMo3|MBStar|MirAncesTar|MirMAP|MirTar|miRTar2GO|Mirza-G|MultiMiTar|PACCMIT|RNAhybrid|TargetRank
TIA1	P31483		hsa-miR-532-5p	0.592515	18	Very High	BCmicrO|BiTargeting|CoMeTa|Cupid|DIANA|ElMMo3|MBStar|MirAncesTar|mirbase|miRDB|MirMAP|MirSNP|MirTar|Mirza-G|RepTar|RNAhybrid|TargetRank|TargetSpy
LGR4	Q9BXB1		hsa-miR-212-3p	0.592388	18	Very High	BCmicrO|BiTargeting|CoMeTa|Cupid|DIANA|ElMMo3|MBStar|microrna.org|MirAncesTar|mirbase|miRcode|mirCoX|miRDB|MirMAP|Mirza-G|RepTar|RNAhybrid|TargetRank
MAT2A	P31153		hsa-miR-181a-5p	0.592367	13	Very High	BCmicrO|CoMeTa|Cupid|ElMMo3|MBStar|MAMI|MirAncesTar|miRDB|MirMAP|MirTar|miRTar2GO|Mirza-G|RNAhybrid
HOXC8	P31273		hsa-miR-4295	0.59207	10	Very High	DIANA|ElMMo3|MirAncesTar|miRcode|miRDB|MirMAP|MirTar|Mirza-G|RepTar|TargetScan
OGT	O15294		hsa-miR-619-3p	0.59202	13	Very High	BCmicrO|CoMeTa|Cupid|DIANA|ElMMo3|MBStar|MirAncesTar|miRDB|MirMAP|MirTar|Mirza-G|RepTar|TargetRank
BAAT	Q14032		hsa-miR-15b-5p	0.591799	11	Very High	BCmicrO|DIANA|ElMMo3|GenMir++|MBStar|MAMI|MirAncesTar|MirMAP|Mirza-G|MultiMiTar|RNAhybrid
C1orf131	Q8NDD1		hsa-miR-433-3p	0.591582	13	Very High	BCmicrO|DIANA|ElMMo3|microrna.org|MirAncesTar|miRDB|MirMAP|miRTar2GO|Mirza-G|RNA22|RNAhybrid|TargetRank|TargetScan
LGR4	Q9BXB1		hsa-miR-570-3p	0.590808	14	Very High	BCmicrO|CoMeTa|DIANA|ElMMo3|MBStar|MirAncesTar|miRDB|MirMAP|MirTar|Mirza-G|MultiMiTar|PACCMIT|RNAhybrid|TargetRank
OGT	O15294		hsa-miR-502-3p	0.590579	15	Very High	BCmicrO|BiTargeting|CoMeTa|DIANA|ElMMo3|MBStar|MirAncesTar|miRDB|MirMAP|MirTar|Mirza-G|RepTar|TargetRank|TargetScan|TargetSpy
CDK19	Q9BWU1		hsa-miR-587	0.590226	14	Very High	BCmicrO|CoMeTa|DIANA|ElMMo3|MBStar|MirAncesTar|miRDB|MirMAP|MirSNP|MirTar|Mirza-G|RNAhybrid|TargetRank|TargetSpy
TNS3	Q68CZ2		hsa-miR-181b-5p	0.589961	14	Very High	BCmicrO|BiTargeting|CoMeTa|ElMMo3|MBStar|MirAncesTar|miRDB|MirMAP|MirSNP|Mirza-G|RepTar|RNAhybrid|TargetRank|TargetScan
HNRNPA0	Q13151		hsa-miR-153-3p	0.589644	13	Very High	BCmicrO|Cupid|DIANA|ElMMo3|microrna.org|MirAncesTar|miRcode|miRDB|MirMAP|Mirza-G|MultiMiTar|PACCMIT|TargetScan
AFAP1L2	Q8N4X5		hsa-miR-146a-5p	0.589622	16	Very High	BCmicrO|BiTargeting|DIANA|ElMMo3|MBStar|MAMI|microrna.org|MirAncesTar|mirbase|mirCoX|miRDB|MirMAP|Mirza-G|RepTar|RNAhybrid|TargetScan
HNRNPA0	Q13151		hsa-miR-299-3p	0.589598	14	Very High	BCmicrO|DIANA|ElMMo3|MBStar|microrna.org|MirAncesTar|mirCoX|miRDB|MirMAP|miRTar2GO|Mirza-G|MultiMiTar|TargetRank|TargetScan
LGR4	Q9BXB1		hsa-miR-211-5p	0.589218	14	Very High	BCmicrO|CoMeTa|Cupid|ElMMo3|microrna.org|MirAncesTar|miRcode|mirCoX|miRDB|MirMAP|Mirza-G|PACCMIT|RNAhybrid|TargetScan
ZNF512	Q96ME7		hsa-miR-7-5p	0.589167	15	Very High	BCmicrO|BiTargeting|DIANA|ElMMo3|MBStar|microrna.org|MirAncesTar|miRcode|miRDB|MirMAP|Mirza-G|MultiMiTar|RepTar|RNAhybrid|TargetRank
SRSF5	Q13243		hsa-miR-641	0.589034	16	Very High	BCmicrO|CoMeTa|Cupid|DIANA|ElMMo3|MBStar|MirAncesTar|mirbase|miRDB|MirMAP|MirTar|Mirza-G|PACCMIT|RepTar|RNAhybrid|TargetSpy
ZNF512	Q96ME7		hsa-miR-583	0.587901	15	Very High	BCmicrO|BiTargeting|DIANA|ElMMo3|MBStar|MirAncesTar|mirbase|miRDB|MirMAP|MirTar|Mirza-G|RepTar|RNAhybrid|TargetRank|TargetSpy
KLHL12	Q53G59		hsa-miR-875-3p	0.58777	16	Very High	BCmicrO|CoMeTa|DIANA|ElMMo3|MBStar|MirAncesTar|MirMAP|MirSNP|MirTar|Mirza-G|MultiMiTar|PACCMIT|RNA22|RNAhybrid|TargetRank|TargetSpy
PDE7B	Q9NP56		hsa-miR-301a-3p	0.587301	11	Very High	BCmicrO|CoMeTa|MBStar|microrna.org|MirAncesTar|MirMAP|miRTar2GO|Mirza-G|MultiMiTar|RNAhybrid|TargetScan
PDE7B	Q9NP56		hsa-miR-373-3p	0.587076	17	Very High	BCmicrO|BiTargeting|CoMeTa|DIANA|ElMMo3|MBStar|microrna.org|MirAncesTar|miRcode|miRDB|MirMAP|MirSNP|miRTar2GO|MultiMiTar|RepTar|RNAhybrid|TargetRank
KLHL12	Q53G59		hsa-miR-338-3p	0.586588	14	Very High	BCmicrO|BiTargeting|CoMeTa|DIANA|microrna.org|MirAncesTar|miRcode|MirMAP|PACCMIT|PITA|RepTar|RNA22|RNAhybrid|TargetScan
TMEM2	Q9UHN6		hsa-miR-4500	0.58613	12	Very High	BiTargeting|DIANA|MBStar|MirAncesTar|miRcode|miRDB|MirMAP|MirTar|Mirza-G|PACCMIT|RNAhybrid|TargetScan
PDE7B	Q9NP56		hsa-miR-372-3p	0.585349	17	Very High	BiTargeting|CoMeTa|DIANA|ElMMo3|MBStar|microrna.org|MirAncesTar|miRcode|miRDB|MirMAP|MirSNP|miRTar2GO|Mirza-G|MultiMiTar|RepTar|RNAhybrid|TargetRank
CDK19	Q9BWU1		hsa-miR-498	0.585291	15	Very High	BCmicrO|CoMeTa|DIANA|ElMMo3|MBStar|MirAncesTar|miRDB|MirMAP|miRTar2GO|Mirza-G|MultiMiTar|RepTar|RNAhybrid|TargetRank|TargetSpy
CDK19	Q9BWU1		hsa-miR-940	0.585198	16	Very High	BCmicrO|BiTargeting|CoMeTa|DIANA|ElMMo3|MBStar|MirAncesTar|miRDB|MirMAP|miRTar2GO|Mirza-G|MultiMiTar|RepTar|RNAhybrid|TargetRank|TargetSpy
PXYLP1	Q8TE99		hsa-miR-302e	0.585033	15	Very High	BCmicrO|BiTargeting|Cupid|DIANA|ElMMo3|MBStar|microrna.org|MirAncesTar|miRDB|MirMAP|Mirza-G|PACCMIT|RepTar|RNAhybrid|TargetScan
NREP	Q16612		hsa-miR-148a-3p	0.584507	16	Very High	BCmicrO|BiTargeting|CoMeTa|Cupid|ElMMo3|MBStar|microrna.org|MirAncesTar|mirCoX|miRDB|MirMAP|Mirza-G|MultiMiTar|PACCMIT|RepTar|RNAhybrid
TIA1	P31483		hsa-miR-557	0.583934	15	Very High	BCmicrO|CoMeTa|Cupid|DIANA|ElMMo3|MBStar|MirAncesTar|mirbase|miRDB|MirMAP|Mirza-G|RepTar|RNAhybrid|TargetRank|TargetSpy
CDK19	Q9BWU1		hsa-miR-429	0.583806	11	Very High	CoMeTa|Cupid|DIANA|ElMMo3|MBStar|MirAncesTar|miRcode|MirMAP|Mirza-G|RNAhybrid|TargetScan
OGT	O15294		hsa-miR-634	0.583669	16	Very High	BCmicrO|BiTargeting|CoMeTa|Cupid|DIANA|ElMMo3|MirAncesTar|miRDB|MirMAP|MirTar|Mirza-G|MultiMiTar|PACCMIT|RepTar|TargetRank|TargetSpy
SRSF5	Q13243		hsa-miR-607	0.583565	15	Very High	BCmicrO|CoMeTa|Cupid|DIANA|ElMMo3|MirAncesTar|mirbase|miRDB|MirMAP|MirTar|Mirza-G|RepTar|RNAhybrid|TargetRank|TargetSpy
CCDC117	Q8IWD4		hsa-miR-224-5p	0.583028	13	Very High	BCmicrO|DIANA|ElMMo3|microrna.org|MirAncesTar|miRDB|MirMAP|miRTar2GO|Mirza-G|MultiMiTar|RepTar|RNAhybrid|TargetScan
CDH1	P12830		hsa-miR-544a	0.583027	16	Very High	BCmicrO|BiTargeting|CoMeTa|DIANA|ElMMo3|MBStar|microrna.org|MirAncesTar|mirbase|miRDB|MirMAP|MirTar|Mirza-G|RepTar|RNAhybrid|TargetRank
OGT	O15294		hsa-miR-222-3p	0.582899	7	Very High	BCmicrO|CoMeTa|GenMir++|MBStar|MAMI|miRcode|mirCoX
AGGF1	Q8N302		hsa-miR-106a-5p	0.582442	15	Very High	BCmicrO|DIANA|ElMMo3|MBStar|microrna.org|MirAncesTar|miRcode|miRDB|MirMAP|MirTar|miRTar2GO|Mirza-G|MultiMiTar|RepTar|RNAhybrid
HNRNPA0	Q13151		hsa-miR-188-5p	0.582221	16	Very High	BCmicrO|BiTargeting|DIANA|ElMMo3|MBStar|MirAncesTar|mirbase|miRDB|MirMAP|MirTar|miRTar2GO|Mirza-G|PITA|RepTar|TargetRank|TargetScan
HOXC8	P31273		hsa-miR-3666	0.58202	10	Very High	DIANA|ElMMo3|MirAncesTar|miRcode|miRDB|MirMAP|MirSNP|MirTar|Mirza-G|TargetScan
CCDC117	Q8IWD4		hsa-miR-429	0.581952	12	Very High	Cupid|DIANA|ElMMo3|microrna.org|MirAncesTar|miRcode|miRDB|MirMAP|miRTar2GO|Mirza-G|RNAhybrid|TargetScan
OGT	O15294		hsa-miR-32-5p	0.5812	6	Very High	CoMeTa|GenMir++|MBStar|MAMI|MirAncesTar|miRcode
CDK19	Q9BWU1		hsa-miR-298	0.581022	15	Very High	CoMeTa|DIANA|ElMMo3|MBStar|MirAncesTar|mirCoX|miRDB|MirMAP|MirSNP|miRTar2GO|Mirza-G|MultiMiTar|RNAhybrid|TargetRank|TargetSpy
TNS3	Q68CZ2		hsa-miR-613	0.580771	16	Very High	BCmicrO|CoMeTa|DIANA|ElMMo3|microrna.org|MirAncesTar|miRcode|miRDB|MirMAP|MirSNP|Mirza-G|PACCMIT|RepTar|RNAhybrid|TargetRank|TargetSpy
CBX2	Q14781		hsa-miR-424-5p	0.580722	13	Very High	BCmicrO|BiTargeting|CoMeTa|DIANA|ElMMo3|microrna.org|MirAncesTar|miRcode|miRDB|MirMAP|MirTar|Mirza-G|TargetScan
ZNF512	Q96ME7		hsa-miR-186-5p	0.580416	15	Very High	BCmicrO|BiTargeting|DIANA|ElMMo3|MBStar|microrna.org|MirAncesTar|mirbase|miRDB|MirMAP|MirTar|Mirza-G|RepTar|RNAhybrid|TargetRank
CCDC117	Q8IWD4		hsa-miR-200c-3p	0.580086	13	Very High	BCmicrO|Cupid|DIANA|ElMMo3|microrna.org|MirAncesTar|miRDB|MirMAP|miRTar2GO|Mirza-G|RepTar|RNAhybrid|TargetScan
OGT	O15294		hsa-miR-23a-3p	0.579663	10	Very High	BCmicrO|GenMir++|MBStar|MAMI|microrna.org|MirAncesTar|MirMAP|miRTar2GO|Mirza-G|RepTar
EPDR1	Q9UM22		hsa-miR-99a-5p	0.579597	12	Very High	BCmicrO|DIANA|ElMMo3|MAMI|microrna.org|MirAncesTar|miRDB|MirMAP|miRTar2GO|Mirza-G|RNAhybrid|TargetScan
OGT	O15294		hsa-miR-33a-5p	0.579105	8	Very High	BCmicrO|CoMeTa|DIANA|GenMir++|MBStar|MAMI|microrna.org|MirAncesTar
EPDR1	Q9UM22		hsa-miR-577	0.578873	13	Very High	BCmicrO|DIANA|ElMMo3|MBStar|MirAncesTar|miRDB|MirMAP|MirTar|Mirza-G|PACCMIT|RNAhybrid|TargetRank|TargetSpy
CDK19	Q9BWU1		hsa-miR-518a-5p	0.578593	17	Very High	BCmicrO|BiTargeting|CoMeTa|DIANA|ElMMo3|MBStar|MirAncesTar|miRDB|MirMAP|MirTar|Mirza-G|MultiMiTar|PACCMIT|RepTar|RNAhybrid|TargetRank|TargetSpy
HNRNPA0	Q13151		hsa-miR-154-5p	0.578521	13	Very High	BCmicrO|ElMMo3|microrna.org|MirAncesTar|miRDB|MirMAP|MirTar|Mirza-G|MultiMiTar|PACCMIT|RepTar|TargetRank|TargetScan
PDE7B	Q9NP56		hsa-miR-539-5p	0.578291	16	Very High	BCmicrO|BiTargeting|CoMeTa|DIANA|ElMMo3|MBStar|microrna.org|MirAncesTar|miRDB|MirMAP|MirSNP|MirTar|Mirza-G|RepTar|RNAhybrid|TargetRank
AGGF1	Q8N302		hsa-miR-92a-3p	0.577929	13	Very High	BCmicrO|Cupid|DIANA|ElMMo3|MBStar|MAMI|microrna.org|MirAncesTar|MirMAP|miRTar2GO|Mirza-G|RNAhybrid|TargetScan
MAT2A	P31153		hsa-miR-1197	0.577729	12	Very High	BCmicrO|CoMeTa|Cupid|DIANA|ElMMo3|MBStar|MirAncesTar|miRDB|MirMAP|RepTar|RNAhybrid|TargetScan
BAAT	Q14032		hsa-miR-15a-5p	0.57769	10	Very High	DIANA|ElMMo3|GenMir++|MBStar|MAMI|MirAncesTar|MirMAP|Mirza-G|MultiMiTar|RNAhybrid
PDXK	O00764		hsa-miR-940	0.57757	15	Very High	BCmicrO|BiTargeting|DIANA|ElMMo3|MBStar|MirAncesTar|miRDB|MirMAP|MirSNP|MirTar|miRTar2GO|Mirza-G|RepTar|RNAhybrid|TargetRank
CCDC25	Q86WR0		hsa-miR-922	0.577436	16	Very High	BCmicrO|BiTargeting|CoMeTa|DIANA|ElMMo3|MBStar|MirAncesTar|miRDB|MirMAP|MirSNP|MirTar|Mirza-G|MultiMiTar|RepTar|RNAhybrid|TargetRank
AFAP1L2	Q8N4X5		hsa-miR-197-3p	0.577148	15	Very High	BCmicrO|DIANA|ElMMo3|MBStar|MAMI|microrna.org|MirAncesTar|mirCoX|miRDB|MirMAP|MirTar|Mirza-G|RepTar|RNAhybrid|TargetRank
TIA1	P31483		hsa-miR-599	0.577141	13	Very High	BCmicrO|Cupid|DIANA|ElMMo3|MBStar|microrna.org|MirAncesTar|miRDB|MirMAP|Mirza-G|RNAhybrid|TargetScan|TargetSpy
CDK19	Q9BWU1		hsa-miR-217	0.576762	15	Very High	BCmicrO|CoMeTa|DIANA|ElMMo3|MBStar|microrna.org|MirAncesTar|miRcode|miRDB|MirMAP|Mirza-G|MultiMiTar|RepTar|RNAhybrid|TargetRank
FAM217B	Q9NTX9		hsa-miR-548d-5p	0.576627	12	Very High	BCmicrO|DIANA|ElMMo3|MBStar|MirAncesTar|MirMAP|MirSNP|MirTar|Mirza-G|RepTar|TargetRank|TargetSpy
LGR4	Q9BXB1		hsa-miR-383-5p	0.576479	14	Very High	BCmicrO|CoMeTa|ElMMo3|MBStar|microrna.org|MirAncesTar|miRcode|miRDB|MirMAP|MirTar|Mirza-G|PACCMIT|RNAhybrid|TargetRank
PDE7B	Q9NP56		hsa-miR-518a-5p	0.575786	14	Very High	BCmicrO|CoMeTa|DIANA|ElMMo3|MBStar|MirAncesTar|miRDB|MirMAP|Mirza-G|MultiMiTar|PACCMIT|RepTar|RNAhybrid|TargetRank
AGGF1	Q8N302		hsa-miR-17-5p	0.575711	15	Very High	BCmicrO|ElMMo3|MBStar|microrna.org|MirAncesTar|miRcode|miRDB|MirMAP|MirTar|miRTar2GO|Mirza-G|MultiMiTar|PITA|RepTar|RNAhybrid
TMEM2	Q9UHN6		hsa-miR-132-3p	0.575696	13	Very High	BiTargeting|CoMeTa|Cupid|DIANA|ElMMo3|MBStar|MirAncesTar|miRcode|MirMAP|miRTar2GO|Mirza-G|RNAhybrid|TargetScan
CCDC117	Q8IWD4		hsa-miR-181a-5p	0.575684	11	Very High	BCmicrO|Cupid|ElMMo3|MirAncesTar|miRDB|MirMAP|MirTar|Mirza-G|RepTar|RNAhybrid|TargetScan
PHF21A	Q96BD5		hsa-miR-141-3p	0.575574	12	Very High	BCmicrO|CoMeTa|Cupid|DIANA|ElMMo3|MirAncesTar|miRcode|mirCoX|MirMAP|RepTar|RNAhybrid|TargetScan
PHF21A	Q96BD5		hsa-miR-29a-3p	0.575486	12	Very High	CoMeTa|DIANA|ElMMo3|MirAncesTar|mirCoX|MirMAP|MirSNP|MultiMiTar|PACCMIT|RepTar|RNAhybrid|TargetScan
NREP	Q16612		hsa-miR-940	0.575342	14	Very High	BCmicrO|CoMeTa|ElMMo3|MBStar|MirAncesTar|miRDB|MirMAP|miRTar2GO|Mirza-G|MultiMiTar|PACCMIT|RepTar|RNAhybrid|TargetRank
HOXC8	P31273		hsa-miR-876-5p	0.57515	15	Very High	BCmicrO|CoMeTa|Cupid|DIANA|ElMMo3|MBStar|microrna.org|MirAncesTar|miRDB|MirMAP|Mirza-G|PACCMIT|RepTar|TargetRank|TargetSpy
CKAP2	Q8WWK9		hsa-miR-185-5p	0.574946	14	Very High	BCmicrO|CoMeTa|DIANA|ElMMo3|microrna.org|MirAncesTar|miRDB|MirMAP|MirTar|miRTar2GO|Mirza-G|RepTar|RNAhybrid|TargetRank
MAT2A	P31153		hsa-miR-19b-3p	0.574681	11	Very High	BCmicrO|CoMeTa|Cupid|DIANA|ElMMo3|MAMI|MirMAP|Mirza-G|MultiMiTar|RepTar|RNAhybrid
PDE7B	Q9NP56		hsa-miR-20b-5p	0.574095	16	Very High	BCmicrO|BiTargeting|ElMMo3|MBStar|MirAncesTar|miRcode|mirCoX|miRDB|MirMAP|MirSNP|miRTar2GO|Mirza-G|MultiMiTar|RepTar|RNAhybrid|TargetRank
PHF21A	Q96BD5		hsa-miR-520d-5p	0.574044	17	Very High	BCmicrO|BiTargeting|CoMeTa|DIANA|ElMMo3|MBStar|MirAncesTar|MirMAP|MirSNP|MirTar|Mirza-G|MultiMiTar|PACCMIT|RepTar|RNAhybrid|TargetRank|TargetSpy
ZNF512	Q96ME7		hsa-miR-543	0.573964	14	Very High	BCmicrO|DIANA|ElMMo3|MBStar|microrna.org|MirAncesTar|miRDB|MirMAP|MirTar|Mirza-G|RepTar|RNAhybrid|TargetRank|TargetSpy
FAM217B	Q9NTX9		hsa-miR-548a-5p	0.573931	12	Very High	BCmicrO|DIANA|ElMMo3|MBStar|MirAncesTar|MirMAP|MirSNP|MirTar|Mirza-G|RepTar|TargetRank|TargetSpy
TMEM2	Q9UHN6		hsa-miR-381-3p	0.573925	15	Very High	BCmicrO|BiTargeting|CoMeTa|DIANA|ElMMo3|MBStar|microrna.org|MirAncesTar|miRDB|MirMAP|MirTar|Mirza-G|MultiMiTar|RNAhybrid|TargetRank
CDK19	Q9BWU1		hsa-miR-374a-5p	0.573867	12	Very High	BCmicrO|CoMeTa|Cupid|DIANA|ElMMo3|MBStar|microrna.org|MirAncesTar|miRDB|MirMAP|RNAhybrid|TargetScan
PXYLP1	Q8TE99		hsa-miR-206	0.573692	14	Very High	BCmicrO|DIANA|ElMMo3|MBStar|MirAncesTar|miRcode|mirCoX|MirMAP|miRTar2GO|Mirza-G|RepTar|RNAhybrid|TargetRank|TargetScan
PDE7B	Q9NP56		hsa-miR-17-5p	0.573598	15	Very High	BCmicrO|BiTargeting|ElMMo3|MBStar|MirAncesTar|miRcode|miRDB|MirMAP|MirSNP|miRTar2GO|Mirza-G|MultiMiTar|RepTar|RNAhybrid|TargetRank
GSPT2	Q8IYD1		hsa-miR-607	0.573326	11	Very High	BCmicrO|CoMeTa|DIANA|ElMMo3|MBStar|MirAncesTar|miRDB|MirMAP|MirTar|Mirza-G|TargetRank
PHF21A	Q96BD5		hsa-miR-497-5p	0.573319	12	Very High	BCmicrO|CoMeTa|DIANA|ElMMo3|MBStar|MirAncesTar|miRcode|MirMAP|PACCMIT|RepTar|RNAhybrid|TargetScan
ANKRA2	Q9H9E1		hsa-miR-539-5p	0.573273	14	Very High	BCmicrO|CoMeTa|Cupid|DIANA|ElMMo3|MBStar|microrna.org|MirAncesTar|miRDB|MirMAP|MirTar|Mirza-G|RNAhybrid|TargetRank
GSPT2	Q8IYD1		hsa-miR-128-3p	0.573237	10	Very High	BCmicrO|Cupid|DIANA|ElMMo3|MBStar|microrna.org|miRcode|MirMAP|RepTar|TargetScan
OGT	O15294		hsa-miR-221-3p	0.573077	6	Very High	BCmicrO|CoMeTa|GenMir++|MAMI|miRcode|mirCoX
CCDC117	Q8IWD4		hsa-miR-513a-5p	0.572957	15	Very High	BCmicrO|Cupid|DIANA|ElMMo3|MBStar|MirAncesTar|miRDB|MirMAP|miRTar2GO|Mirza-G|MultiMiTar|PACCMIT|RepTar|RNAhybrid|TargetSpy
CCDC25	Q86WR0		hsa-miR-106b-5p	0.57295	14	Very High	BCmicrO|BiTargeting|CoMeTa|DIANA|ElMMo3|MBStar|microrna.org|MirAncesTar|miRDB|MirMAP|RepTar|RNAhybrid|TargetRank|TargetScan
ANKRA2	Q9H9E1		hsa-miR-524-5p	0.572945	15	Very High	BCmicrO|CoMeTa|Cupid|DIANA|ElMMo3|MBStar|MirAncesTar|miRDB|MirMAP|MirTar|Mirza-G|MultiMiTar|PACCMIT|RNAhybrid|TargetRank
TIA1	P31483		hsa-miR-25-3p	0.572918	15	Very High	BCmicrO|BiTargeting|CoMeTa|Cupid|DIANA|ElMMo3|MBStar|microrna.org|MirAncesTar|miRcode|miRDB|MirMAP|Mirza-G|PITA|RNAhybrid
MAT2A	P31153		hsa-miR-1226-3p	0.572653	14	Very High	CoMeTa|DIANA|ElMMo3|MirAncesTar|mirCoX|miRDB|MirMAP|MirSNP|MirTar|miRTar2GO|Mirza-G|MultiMiTar|RepTar|RNAhybrid
PXYLP1	Q8TE99		hsa-miR-519c-3p	0.572519	13	Very High	BiTargeting|DIANA|ElMMo3|MBStar|MirAncesTar|miRDB|MirMAP|miRTar2GO|Mirza-G|MultiMiTar|RNAhybrid|TargetRank|TargetSpy
AURKA	O14965		hsa-miR-367-3p	0.572127	11	Very High	CoMeTa|DIANA|ElMMo3|microrna.org|MirAncesTar|miRcode|miRDB|MirMAP|Mirza-G|RNAhybrid|TargetScan
FAM217B	Q9NTX9		hsa-miR-144-3p	0.571284	14	Very High	BCmicrO|DIANA|ElMMo3|MBStar|microrna.org|MirAncesTar|miRcode|mirCoX|MirMAP|MirTar|miRTar2GO|Mirza-G|RepTar|TargetRank
OGT	O15294		hsa-miR-519a-3p	0.571237	14	Very High	BCmicrO|CoMeTa|DIANA|ElMMo3|MBStar|MirAncesTar|miRcode|miRDB|MirMAP|miRTar2GO|Mirza-G|PACCMIT|RepTar|TargetRank
FAM217B	Q9NTX9		hsa-miR-559	0.57096	10	Very High	BCmicrO|DIANA|ElMMo3|MBStar|MirAncesTar|MirMAP|MirSNP|MirTar|Mirza-G|TargetRank
TMEM2	Q9UHN6		hsa-miR-4458	0.570873	11	Very High	DIANA|MBStar|MirAncesTar|miRcode|miRDB|MirMAP|MirTar|Mirza-G|PACCMIT|RNAhybrid|TargetScan
LGR4	Q9BXB1		hsa-miR-4500	0.570721	11	Very High	DIANA|MBStar|MirAncesTar|miRcode|miRDB|MirMAP|MirTar|Mirza-G|PACCMIT|RNAhybrid|TargetScan
PHF21A	Q96BD5		hsa-miR-214-3p	0.570658	13	Very High	CoMeTa|DIANA|ElMMo3|MBStar|microrna.org|MirAncesTar|miRcode|MirMAP|Mirza-G|MultiMiTar|PACCMIT|RepTar|RNAhybrid
TNS3	Q68CZ2		hsa-miR-181a-5p	0.570231	14	Very High	BCmicrO|BiTargeting|CoMeTa|ElMMo3|MBStar|MirAncesTar|miRDB|MirMAP|MirSNP|MirTar|Mirza-G|RNAhybrid|TargetRank|TargetScan
AGGF1	Q8N302		hsa-miR-137	0.570001	12	Very High	BCmicrO|Cupid|DIANA|ElMMo3|MBStar|microrna.org|MirAncesTar|miRcode|MirMAP|Mirza-G|RNAhybrid|TargetScan
LGR4	Q9BXB1		hsa-miR-302e	0.569947	14	Very High	BCmicrO|BiTargeting|CoMeTa|DIANA|ElMMo3|MBStar|microrna.org|MirAncesTar|miRDB|MirMAP|Mirza-G|RepTar|RNAhybrid|TargetScan
LGR4	Q9BXB1		hsa-miR-576-3p	0.569922	16	Very High	CoMeTa|Cupid|DIANA|ElMMo3|MBStar|MirAncesTar|miRDB|MirMAP|MirTar|Mirza-G|MultiMiTar|PACCMIT|RepTar|RNAhybrid|TargetRank|TargetSpy
TMEM2	Q9UHN6		hsa-miR-335-5p	0.569802	14	Very High	BCmicrO|BiTargeting|CoMeTa|ElMMo3|microrna.org|MirAncesTar|mirbase|miRDB|MirMAP|Mirza-G|MultiMiTar|RepTar|RNAhybrid|TargetRank
PDE7B	Q9NP56		hsa-miR-200b-3p	0.569599	12	Very High	BCmicrO|CoMeTa|Cupid|DIANA|ElMMo3|MBStar|MAMI|MirAncesTar|MirMAP|Mirza-G|RNAhybrid|TargetScan
NREP	Q16612		hsa-miR-4262	0.56953	12	Very High	BiTargeting|Cupid|ElMMo3|MBStar|MirAncesTar|miRcode|miRDB|MirMAP|Mirza-G|RepTar|RNAhybrid|TargetScan
AGGF1	Q8N302		hsa-miR-1323	0.569304	14	Very High	BCmicrO|CoMeTa|Cupid|DIANA|ElMMo3|MBStar|MirAncesTar|miRDB|MirMAP|MirTar|Mirza-G|PACCMIT|RNAhybrid|TargetSpy
CDK19	Q9BWU1		hsa-miR-548p	0.569117	13	Very High	BCmicrO|CoMeTa|DIANA|ElMMo3|MBStar|MirAncesTar|miRDB|MirMAP|MirSNP|MirTar|Mirza-G|PACCMIT|RNAhybrid
NREP	Q16612		hsa-miR-148b-3p	0.569055	16	Very High	BCmicrO|BiTargeting|CoMeTa|Cupid|ElMMo3|MBStar|microrna.org|MirAncesTar|mirCoX|miRDB|MirMAP|Mirza-G|MultiMiTar|PACCMIT|RepTar|RNAhybrid
PHF21A	Q96BD5		hsa-miR-561-3p	0.568913	15	Very High	BCmicrO|CoMeTa|Cupid|DIANA|ElMMo3|MBStar|MirAncesTar|mirbase|MirMAP|MirSNP|MirTar|Mirza-G|PACCMIT|RNAhybrid|TargetRank
PXYLP1	Q8TE99		hsa-miR-520h	0.568727	15	Very High	BCmicrO|Cupid|ElMMo3|MBStar|MirAncesTar|miRDB|MirMAP|miRTar2GO|Mirza-G|MultiMiTar|PACCMIT|RepTar|RNAhybrid|TargetRank|TargetSpy
ANKRA2	Q9H9E1		hsa-miR-548d-3p	0.56861	15	Very High	BCmicrO|CoMeTa|Cupid|DIANA|ElMMo3|MBStar|MirAncesTar|mirbase|miRDB|MirMAP|MirTar|Mirza-G|RNAhybrid|TargetRank|TargetSpy
CBX2	Q14781		hsa-miR-96-5p	0.568607	14	Very High	BCmicrO|CoMeTa|DIANA|ElMMo3|MBStar|microrna.org|MirAncesTar|miRcode|miRDB|MirMAP|Mirza-G|MultiMiTar|RepTar|TargetScan
AGGF1	Q8N302		hsa-miR-20b-5p	0.568222	15	Very High	BCmicrO|ElMMo3|MBStar|microrna.org|MirAncesTar|miRcode|mirCoX|miRDB|MirMAP|MirTar|miRTar2GO|Mirza-G|MultiMiTar|RepTar|RNAhybrid
IDH1	O75874		hsa-miR-34c-5p	0.568116	17	Very High	BCmicrO|BiTargeting|CoMeTa|DIANA|ElMMo3|MAMI|microrna.org|MirAncesTar|miRDB|MirMAP|MirTar|miRTar2GO|Mirza-G|MultiMiTar|RepTar|RNAhybrid|TargetSpy
TMEM2	Q9UHN6		hsa-miR-212-3p	0.567998	15	Very High	BCmicrO|BiTargeting|CoMeTa|DIANA|ElMMo3|MBStar|MirAncesTar|miRcode|mirCoX|MirMAP|miRTar2GO|Mirza-G|RepTar|RNAhybrid|TargetScan
GMCL1	Q96IK5		hsa-miR-561-3p	0.56796	12	Very High	BCmicrO|CoMeTa|ElMMo3|MirAncesTar|mirbase|miRDB|MirMAP|MirSNP|MirTar|Mirza-G|RepTar|TargetRank
RAB40B	Q12829		hsa-miR-335-5p	0.567869	15	Very High	BCmicrO|CoMeTa|ElMMo3|MBStar|microrna.org|MirAncesTar|miRDB|MirMAP|MirTar|miRTar2GO|Mirza-G|MultiMiTar|PACCMIT|RepTar|RNAhybrid
MAT2A	P31153		hsa-miR-181c-5p	0.567708	13	Very High	BCmicrO|CoMeTa|Cupid|ElMMo3|MBStar|MAMI|microrna.org|MirAncesTar|miRDB|MirMAP|MirTar|Mirza-G|RNAhybrid
RAB40B	Q12829		hsa-miR-494-3p	0.567502	15	Very High	BCmicrO|CoMeTa|DIANA|ElMMo3|MBStar|microrna.org|MirAncesTar|miRDB|MirMAP|MirTar|miRTar2GO|Mirza-G|PACCMIT|RNAhybrid|TargetRank
NREP	Q16612		hsa-miR-548c-3p	0.567408	13	Very High	BCmicrO|CoMeTa|DIANA|ElMMo3|MBStar|MirAncesTar|miRDB|MirMAP|Mirza-G|PACCMIT|RNAhybrid|TargetRank|TargetSpy
TIA1	P31483		hsa-miR-4251	0.567197	12	Very High	Cupid|DIANA|ElMMo3|MBStar|MirAncesTar|miRDB|MirMAP|MirTar|Mirza-G|PACCMIT|RepTar|RNAhybrid
PDE7B	Q9NP56		hsa-miR-218-5p	0.567136	12	Very High	BCmicrO|CoMeTa|ElMMo3|MBStar|MAMI|MirAncesTar|miRcode|MirMAP|miRTar2GO|Mirza-G|MultiMiTar|RNAhybrid
CCDC117	Q8IWD4		hsa-miR-200b-3p	0.567096	12	Very High	BCmicrO|Cupid|DIANA|ElMMo3|microrna.org|MirAncesTar|miRDB|MirMAP|miRTar2GO|Mirza-G|RNAhybrid|TargetScan
AGGF1	Q8N302		hsa-miR-23b-3p	0.566253	13	Very High	BCmicrO|DIANA|ElMMo3|MBStar|microrna.org|MirAncesTar|miRcode|miRDB|MirMAP|MirTar|RepTar|RNAhybrid|TargetRank
ZNF30	P17039		hsa-miR-23a-3p	0.566205	14	Very High	BCmicrO|DIANA|ElMMo3|MAMI|microrna.org|MirAncesTar|mirbase|miRDB|MirMAP|MirTar|Mirza-G|RepTar|RNAhybrid|TargetRank
CDK19	Q9BWU1		hsa-miR-33a-5p	0.566124	12	Very High	BCmicrO|CoMeTa|Cupid|DIANA|ElMMo3|MBStar|MirAncesTar|MirMAP|miRTar2GO|MultiMiTar|RepTar|RNAhybrid
KLHL12	Q53G59		hsa-miR-524-5p	0.565959	17	Very High	BCmicrO|BiTargeting|CoMeTa|DIANA|ElMMo3|MBStar|MirAncesTar|mirbase|MirMAP|MirTar|Mirza-G|PACCMIT|RepTar|RNA22|RNAhybrid|TargetRank|TargetSpy
AGGF1	Q8N302		hsa-miR-217	0.565871	15	Very High	BCmicrO|DIANA|ElMMo3|MBStar|microrna.org|MirAncesTar|miRcode|miRDB|MirMAP|MirTar|miRTar2GO|Mirza-G|RNAhybrid|TargetRank|TargetSpy
OGT	O15294		hsa-miR-603	0.565573	14	Very High	BCmicrO|BiTargeting|CoMeTa|Cupid|DIANA|ElMMo3|MBStar|MirAncesTar|mirbase|miRDB|MirMAP|Mirza-G|RepTar|TargetRank
CDK19	Q9BWU1		hsa-miR-570-3p	0.565335	13	Very High	BCmicrO|CoMeTa|DIANA|ElMMo3|MBStar|MirAncesTar|miRDB|MirMAP|Mirza-G|MultiMiTar|RepTar|RNAhybrid|TargetRank
FAM217B	Q9NTX9		hsa-miR-548b-5p	0.564154	11	Very High	BCmicrO|DIANA|ElMMo3|MBStar|MirAncesTar|MirMAP|MirSNP|MirTar|Mirza-G|RepTar|TargetRank
BAAT	Q14032		hsa-miR-655-3p	0.564121	13	Very High	BCmicrO|CoMeTa|DIANA|ElMMo3|MBStar|MirAncesTar|miRDB|MirMAP|MirSNP|MirTar|Mirza-G|RNAhybrid|TargetRank
PHF21A	Q96BD5		hsa-miR-411-3p	0.563875	12	Very High	BiTargeting|Cupid|DIANA|MBStar|MirAncesTar|mirbase|MirMAP|MirTar|Mirza-G|PACCMIT|RNAhybrid|TargetScan
PDE7B	Q9NP56		hsa-miR-200c-3p	0.563741	12	Very High	BCmicrO|CoMeTa|Cupid|DIANA|ElMMo3|MBStar|MAMI|MirAncesTar|MirMAP|Mirza-G|RNAhybrid|TargetScan
PXYLP1	Q8TE99		hsa-miR-1297	0.563257	14	Very High	BCmicrO|DIANA|ElMMo3|MBStar|microrna.org|MirAncesTar|miRcode|miRDB|MirMAP|Mirza-G|PACCMIT|RepTar|RNAhybrid|TargetScan
TOP2A	P11388		hsa-miR-383-5p	0.563174	14	Very High	BCmicrO|CoMeTa|ElMMo3|MBStar|microrna.org|MirAncesTar|miRcode|miRDB|MirMAP|miRTar2GO|Mirza-G|RepTar|RNAhybrid|TargetRank
GSPT2	Q8IYD1		hsa-miR-320a	0.563034	11	Very High	BCmicrO|CoMeTa|Cupid|DIANA|ElMMo3|microrna.org|MirAncesTar|miRDB|MirMAP|Mirza-G|TargetRank
OGT	O15294		hsa-miR-599	0.561658	13	Very High	BCmicrO|CoMeTa|DIANA|ElMMo3|microrna.org|MirAncesTar|miRDB|MirMAP|MirTar|Mirza-G|RepTar|TargetRank|TargetScan
LACTB	P83111		hsa-miR-4319	0.560902	11	Very High	BiTargeting|Cupid|ElMMo3|MirAncesTar|miRcode|MirMAP|MirTar|Mirza-G|PACCMIT|RepTar|RNAhybrid
AGGF1	Q8N302		hsa-miR-106b-5p	0.560872	14	Very High	BCmicrO|DIANA|ElMMo3|MBStar|microrna.org|MirAncesTar|miRDB|MirMAP|MirTar|miRTar2GO|Mirza-G|MultiMiTar|RepTar|RNAhybrid
EPDR1	Q9UM22		hsa-miR-99b-5p	0.560867	12	Very High	BCmicrO|DIANA|ElMMo3|MAMI|microrna.org|mirbase|miRDB|MirMAP|miRTar2GO|Mirza-G|RNAhybrid|TargetScan
PXYLP1	Q8TE99		hsa-miR-26a-5p	0.560831	14	Very High	BCmicrO|DIANA|ElMMo3|MBStar|MirAncesTar|miRDB|MirMAP|miRTar2GO|Mirza-G|MultiMiTar|PACCMIT|RepTar|RNAhybrid|TargetScan
TMEM2	Q9UHN6		hsa-miR-495-3p	0.559494	14	Very High	BCmicrO|CoMeTa|DIANA|ElMMo3|MBStar|microrna.org|MirAncesTar|miRDB|MirMAP|MirSNP|MirTar|Mirza-G|RNAhybrid|TargetRank
PHF21A	Q96BD5		hsa-miR-379-3p	0.558994	11	Very High	BiTargeting|Cupid|DIANA|MirAncesTar|mirbase|MirMAP|MirTar|Mirza-G|PACCMIT|RNAhybrid|TargetScan
TMEM2	Q9UHN6		hsa-miR-130a-5p	0.558938	12	Very High	Cupid|DIANA|MBStar|MirAncesTar|miRDB|MirMAP|MirSNP|MirTar|PACCMIT|RepTar|RNAhybrid|TargetScan
PHLDB1	Q86UU1		hsa-miR-661	0.558542	15	Very High	BCmicrO|BiTargeting|CoMeTa|DIANA|ElMMo3|MBStar|MirAncesTar|miRDB|MirMAP|miRTar2GO|Mirza-G|PACCMIT|RepTar|RNAhybrid|TargetRank
LGR4	Q9BXB1		hsa-miR-581	0.558466	15	Very High	BCmicrO|CoMeTa|DIANA|ElMMo3|MBStar|MirAncesTar|mirbase|miRDB|MirMAP|MirTar|Mirza-G|MultiMiTar|RepTar|RNAhybrid|TargetRank
EPDR1	Q9UM22		hsa-miR-30d-5p	0.558465	13	Very High	BCmicrO|BiTargeting|DIANA|ElMMo3|MBStar|microrna.org|MirAncesTar|miRDB|MirMAP|MirTar|Mirza-G|RNAhybrid|TargetRank
TIA1	P31483		hsa-miR-337-5p	0.558315	14	Very High	BCmicrO|CoMeTa|Cupid|DIANA|ElMMo3|MirAncesTar|mirbase|miRDB|MirMAP|MirTar|Mirza-G|RNAhybrid|TargetRank|TargetSpy
NREP	Q16612		hsa-miR-513a-5p	0.558161	15	Very High	BCmicrO|BiTargeting|CoMeTa|Cupid|DIANA|ElMMo3|MBStar|MirAncesTar|MirMAP|miRTar2GO|Mirza-G|MultiMiTar|RepTar|RNAhybrid|TargetSpy
GID8	Q9NWU2		hsa-miR-133b	0.558059	12	Very High	BCmicrO|CoMeTa|DIANA|ElMMo3|MirAncesTar|miRDB|MirMAP|miRTar2GO|Mirza-G|RepTar|TargetRank|TargetScan
MAT2A	P31153		hsa-miR-181b-5p	0.557294	13	Very High	BCmicrO|CoMeTa|ElMMo3|MBStar|MAMI|MirAncesTar|miRDB|MirMAP|MirTar|miRTar2GO|Mirza-G|RepTar|RNAhybrid
CCDC117	Q8IWD4		hsa-miR-582-5p	0.557077	14	Very High	BCmicrO|Cupid|DIANA|ElMMo3|MBStar|MirAncesTar|miRDB|MirMAP|MirSNP|miRTar2GO|Mirza-G|RepTar|RNAhybrid|TargetScan
FANCL	Q9NW38		hsa-miR-30b-5p	0.556829	17	Very High	BCmicrO|BiTargeting|CoMeTa|DIANA|ElMMo3|MBStar|MAMI|microrna.org|MirAncesTar|mirbase|miRDB|MirMAP|MirSNP|miRTar2GO|Mirza-G|RepTar|RNAhybrid
GSPT2	Q8IYD1		hsa-miR-450b-5p	0.556081	13	Very High	BCmicrO|CoMeTa|Cupid|DIANA|ElMMo3|MirAncesTar|mirbase|miRDB|MirMAP|MirTar|Mirza-G|RepTar|TargetRank
PXYLP1	Q8TE99		hsa-miR-526b-3p	0.555866	13	Very High	BiTargeting|Cupid|DIANA|MBStar|MirAncesTar|miRDB|MirMAP|MirTar|Mirza-G|PACCMIT|RepTar|RNAhybrid|TargetScan
CDK19	Q9BWU1		hsa-miR-455-3p	0.555822	14	Very High	BCmicrO|CoMeTa|Cupid|DIANA|ElMMo3|MBStar|MirAncesTar|miRDB|MirMAP|miRTar2GO|Mirza-G|RepTar|RNAhybrid|TargetRank
SRSF5	Q13243		hsa-miR-181a-5p	0.555757	11	Very High	BCmicrO|CoMeTa|Cupid|ElMMo3|MirAncesTar|miRDB|MirMAP|Mirza-G|RepTar|RNAhybrid|TargetScan
PHF21A	Q96BD5		hsa-miR-29b-3p	0.555077	10	Very High	CoMeTa|DIANA|ElMMo3|MirAncesTar|MirMAP|MultiMiTar|PACCMIT|RepTar|RNAhybrid|TargetScan
PHF21A	Q96BD5		hsa-miR-29c-3p	0.555002	11	Very High	BCmicrO|CoMeTa|DIANA|ElMMo3|MirAncesTar|MirMAP|MultiMiTar|PACCMIT|RepTar|RNAhybrid|TargetScan
PDXK	O00764		hsa-miR-513a-5p	0.554564	14	Very High	BCmicrO|BiTargeting|CoMeTa|DIANA|ElMMo3|MirAncesTar|miRDB|MirMAP|MirTar|miRTar2GO|Mirza-G|RepTar|RNAhybrid|TargetRank
PDE7B	Q9NP56		hsa-miR-548a-3p	0.554409	15	Very High	BCmicrO|CoMeTa|DIANA|ElMMo3|MBStar|MirAncesTar|miRcode|miRDB|MirMAP|MirTar|Mirza-G|PACCMIT|RNAhybrid|TargetRank|TargetSpy
LGR4	Q9BXB1		hsa-miR-193b-3p	0.553803	11	Very High	BCmicrO|CoMeTa|DIANA|MBStar|MAMI|MirAncesTar|miRcode|MirMAP|Mirza-G|RNAhybrid|TargetScan
CDK19	Q9BWU1		hsa-miR-4319	0.553657	12	Very High	DIANA|ElMMo3|MBStar|MirAncesTar|miRcode|miRDB|MirMAP|Mirza-G|PACCMIT|RepTar|RNAhybrid|TargetScan
PHF21A	Q96BD5		hsa-miR-377-3p	0.553657	13	Very High	BCmicrO|CoMeTa|DIANA|ElMMo3|MBStar|MirAncesTar|MirMAP|miRTar2GO|Mirza-G|PACCMIT|RNAhybrid|TargetRank|TargetScan
CDCA8	Q53HL2		hsa-let-7e-5p	0.553542	13	Very High	BCmicrO|CoMeTa|DIANA|ElMMo3|microrna.org|MirAncesTar|miRDB|MirMAP|miRTar2GO|RepTar|RNA22|RNAhybrid|TargetScan
CKAP2	Q8WWK9		hsa-miR-190a-5p	0.553502	16	Very High	BCmicrO|CoMeTa|DIANA|ElMMo3|MBStar|microrna.org|MirAncesTar|mirbase|miRcode|miRDB|MirMAP|MirTar|Mirza-G|RepTar|RNAhybrid|TargetRank
PXYLP1	Q8TE99		hsa-miR-218-5p	0.553368	14	Very High	BCmicrO|BiTargeting|ElMMo3|MBStar|MAMI|microrna.org|MirAncesTar|miRcode|miRDB|MirMAP|MirTar|Mirza-G|RepTar|RNAhybrid
IDH1	O75874		hsa-miR-421	0.553307	13	Very High	BCmicrO|CoMeTa|DIANA|ElMMo3|MBStar|microrna.org|MirAncesTar|miRDB|MirMAP|MirTar|miRTar2GO|RNAhybrid|TargetRank
CBX2	Q14781		hsa-miR-15b-5p	0.552975	11	Very High	BCmicrO|CoMeTa|DIANA|ElMMo3|microrna.org|MirAncesTar|miRDB|MirMAP|MirTar|Mirza-G|TargetScan
LGR4	Q9BXB1		hsa-miR-4458	0.552927	11	Very High	DIANA|MBStar|MirAncesTar|miRcode|miRDB|MirMAP|MirTar|Mirza-G|PACCMIT|RNAhybrid|TargetScan
RAB40B	Q12829		hsa-miR-448	0.552854	14	Very High	BCmicrO|CoMeTa|DIANA|ElMMo3|MBStar|microrna.org|MirAncesTar|miRDB|MirMAP|miRTar2GO|Mirza-G|RNAhybrid|TargetRank|TargetSpy
AGGF1	Q8N302		hsa-miR-367-3p	0.551564	10	Very High	Cupid|MBStar|MAMI|microrna.org|MirAncesTar|miRcode|MirMAP|PITA|RNAhybrid|TargetScan
AP3M2	P53677		hsa-miR-548p	0.55146	13	Very High	BCmicrO|CoMeTa|DIANA|ElMMo3|MBStar|MirAncesTar|miRDB|MirMAP|MirTar|Mirza-G|PACCMIT|RepTar|RNAhybrid
PDXK	O00764		hsa-miR-491-5p	0.551312	16	Very High	BCmicrO|BiTargeting|DIANA|ElMMo3|MBStar|MirAncesTar|miRDB|MirMAP|MirSNP|MirTar|miRTar2GO|PITA|RepTar|RNAhybrid|TargetRank|TargetSpy
AGGF1	Q8N302		hsa-miR-7-5p	0.551113	13	Very High	BCmicrO|BiTargeting|CoMeTa|DIANA|MBStar|microrna.org|MirAncesTar|miRcode|MirMAP|miRTar2GO|MultiMiTar|RepTar|RNAhybrid
PHF21A	Q96BD5		hsa-miR-425-5p	0.550988	10	Very High	MBStar|microrna.org|MirAncesTar|mirbase|miRcode|MirMAP|Mirza-G|PACCMIT|RNAhybrid|TargetScan
TNS3	Q68CZ2		hsa-miR-107	0.5508	17	Very High	BCmicrO|BiTargeting|CoMeTa|DIANA|ElMMo3|MBStar|microrna.org|MirAncesTar|miRcode|miRDB|MirMAP|Mirza-G|PACCMIT|RepTar|RNAhybrid|TargetRank|TargetSpy
OGT	O15294		hsa-miR-188-5p	0.550688	14	Very High	BCmicrO|CoMeTa|Cupid|DIANA|ElMMo3|MBStar|MirAncesTar|miRDB|MirMAP|miRTar2GO|Mirza-G|RepTar|TargetRank|TargetSpy
CDH1	P12830		hsa-miR-217	0.550605	15	Very High	BCmicrO|BiTargeting|DIANA|ElMMo3|MirAncesTar|mirbase|miRcode|miRDB|MirMAP|Mirza-G|RepTar|RNAhybrid|TargetRank|TargetScan|TargetSpy
CBX2	Q14781		hsa-miR-497-5p	0.550589	13	Very High	BCmicrO|BiTargeting|CoMeTa|DIANA|ElMMo3|microrna.org|MirAncesTar|miRcode|miRDB|MirMAP|MirTar|Mirza-G|TargetScan
KLHL12	Q53G59		hsa-miR-483-3p	0.550147	15	Very High	BCmicrO|BiTargeting|CoMeTa|DIANA|ElMMo3|MBStar|MirAncesTar|MirMAP|MirTar|Mirza-G|PACCMIT|RepTar|RNAhybrid|TargetRank|TargetSpy
LGR4	Q9BXB1		hsa-miR-132-3p	0.549786	14	Very High	CoMeTa|Cupid|DIANA|ElMMo3|MBStar|microrna.org|MirAncesTar|miRcode|miRDB|MirMAP|Mirza-G|RepTar|RNAhybrid|TargetRank
BAAT	Q14032		hsa-miR-143-3p	0.549506	16	Very High	BCmicrO|CoMeTa|DIANA|ElMMo3|MBStar|microrna.org|MirAncesTar|miRcode|mirCoX|miRDB|MirMAP|Mirza-G|MultiMiTar|RepTar|RNAhybrid|TargetRank
MAT2A	P31153		hsa-miR-181d-5p	0.54931	12	Very High	BCmicrO|CoMeTa|Cupid|ElMMo3|microrna.org|MirAncesTar|miRDB|MirMAP|MirTar|miRTar2GO|Mirza-G|RNAhybrid
AXIN2	Q9Y2T1		hsa-miR-590-3p	0.548793	13	Very High	Cupid|DIANA|ElMMo3|MBStar|microrna.org|MirAncesTar|miRDB|MirMAP|Mirza-G|PACCMIT|RNAhybrid|TargetRank|TargetSpy
AGGF1	Q8N302		hsa-miR-374b-5p	0.548668	13	Very High	BCmicrO|CoMeTa|DIANA|ElMMo3|MBStar|microrna.org|MirAncesTar|miRDB|MirMAP|miRTar2GO|Mirza-G|RNAhybrid|TargetRank
PXYLP1	Q8TE99		hsa-miR-922	0.548358	14	Very High	BCmicrO|BiTargeting|Cupid|DIANA|ElMMo3|MBStar|MirAncesTar|miRDB|MirMAP|Mirza-G|MultiMiTar|RepTar|RNAhybrid|TargetSpy
CDK19	Q9BWU1		hsa-miR-410-3p	0.548347	11	Very High	CoMeTa|Cupid|DIANA|ElMMo3|MBStar|MirAncesTar|MirMAP|Mirza-G|RNAhybrid|TargetRank|TargetScan
FANCL	Q9NW38		hsa-miR-30d-5p	0.548304	16	Very High	BCmicrO|CoMeTa|DIANA|ElMMo3|MBStar|MAMI|microrna.org|MirAncesTar|mirbase|miRDB|MirMAP|MirSNP|miRTar2GO|Mirza-G|RepTar|RNAhybrid
PDE7B	Q9NP56		hsa-miR-758-3p	0.548077	14	Very High	CoMeTa|DIANA|ElMMo3|MBStar|microrna.org|MirAncesTar|miRDB|MirMAP|Mirza-G|PACCMIT|RepTar|RNAhybrid|TargetRank|TargetScan
EPDR1	Q9UM22		hsa-miR-30a-5p	0.547829	12	Very High	DIANA|ElMMo3|MBStar|microrna.org|MirAncesTar|miRDB|MirMAP|MirTar|miRTar2GO|Mirza-G|RNAhybrid|TargetRank
PDXK	O00764		hsa-miR-24-3p	0.54781	15	Very High	BCmicrO|BiTargeting|DIANA|ElMMo3|MirAncesTar|miRcode|miRDB|MirMAP|MirSNP|MirTar|Mirza-G|PITA|RepTar|RNAhybrid|TargetRank
TMEM2	Q9UHN6		hsa-miR-129-1-3p	0.547503	13	Very High	BiTargeting|Cupid|DIANA|MBStar|MirAncesTar|miRDB|MirMAP|miRTar2GO|Mirza-G|PACCMIT|RepTar|RNAhybrid|TargetScan
SRSF5	Q13243		hsa-miR-181b-5p	0.547444	11	Very High	BCmicrO|CoMeTa|Cupid|ElMMo3|MirAncesTar|miRDB|MirMAP|Mirza-G|RepTar|RNAhybrid|TargetScan
THNSL1	Q8IYQ7		hsa-miR-22-3p	0.547092	17	Very High	BCmicrO|DIANA|ElMMo3|MBStar|MAMI|microrna.org|MirAncesTar|mirbase|miRcode|mirCoX|miRDB|MirMAP|Mirza-G|PITA|RepTar|RNAhybrid|TargetRank
AGGF1	Q8N302		hsa-miR-520h	0.547001	15	Very High	BCmicrO|CoMeTa|ElMMo3|MBStar|MAMI|MirAncesTar|miRDB|MirMAP|MirTar|miRTar2GO|Mirza-G|MultiMiTar|RepTar|RNAhybrid|TargetSpy
ANKRA2	Q9H9E1		hsa-miR-374b-5p	0.546895	14	Very High	BCmicrO|Cupid|DIANA|ElMMo3|MBStar|microrna.org|MirAncesTar|mirbase|miRDB|MirMAP|MirTar|Mirza-G|RNAhybrid|TargetRank
CCDC117	Q8IWD4		hsa-miR-506-3p	0.54682	11	Very High	Cupid|DIANA|ElMMo3|MBStar|MirAncesTar|miRcode|MirMAP|Mirza-G|RepTar|RNAhybrid|TargetScan
C17orf58	Q2M2W7		hsa-miR-137	0.546531	14	Very High	BCmicrO|DIANA|ElMMo3|MBStar|microrna.org|MirAncesTar|miRcode|miRDB|MirMAP|MirTar|RepTar|RNAhybrid|TargetRank|TargetSpy
AGGF1	Q8N302		hsa-miR-520d-5p	0.54634	14	Very High	BCmicrO|CoMeTa|DIANA|ElMMo3|MBStar|MirAncesTar|miRDB|MirMAP|MirTar|Mirza-G|MultiMiTar|RepTar|RNAhybrid|TargetRank
BAAT	Q14032		hsa-miR-455-5p	0.54593	17	Very High	BCmicrO|BiTargeting|CoMeTa|ElMMo3|MBStar|microrna.org|MirAncesTar|miRcode|miRDB|MirMAP|MirTar|Mirza-G|MultiMiTar|RepTar|RNAhybrid|TargetRank|TargetSpy
TIA1	P31483		hsa-miR-507	0.545902	13	Very High	CoMeTa|DIANA|ElMMo3|MBStar|MirAncesTar|mirbase|miRDB|MirMAP|Mirza-G|RepTar|RNAhybrid|TargetRank|TargetSpy
AFAP1L2	Q8N4X5		hsa-miR-760	0.545717	12	Very High	BCmicrO|BiTargeting|DIANA|ElMMo3|MirAncesTar|miRDB|MirMAP|MirTar|RepTar|RNAhybrid|TargetRank|TargetScan
LGR4	Q9BXB1		hsa-miR-577	0.545686	13	Very High	BCmicrO|CoMeTa|Cupid|DIANA|ElMMo3|MBStar|MirAncesTar|miRDB|MirMAP|MirTar|Mirza-G|RNAhybrid|TargetRank
TMEM2	Q9UHN6		hsa-miR-4735-3p	0.545307	11	Very High	BiTargeting|DIANA|MBStar|MirAncesTar|miRcode|miRDB|MirMAP|MirTar|Mirza-G|RNAhybrid|TargetScan
PDE7B	Q9NP56		hsa-miR-216b-5p	0.545057	14	Very High	BCmicrO|CoMeTa|DIANA|ElMMo3|MBStar|microrna.org|MirAncesTar|miRcode|miRDB|MirMAP|Mirza-G|RepTar|RNAhybrid|TargetRank
PHF21A	Q96BD5		hsa-miR-524-5p	0.545029	15	Very High	BCmicrO|CoMeTa|DIANA|ElMMo3|MBStar|MirAncesTar|MirMAP|MirSNP|MirTar|Mirza-G|MultiMiTar|PACCMIT|RepTar|RNAhybrid|TargetRank
ANKRA2	Q9H9E1		hsa-miR-570-3p	0.544927	14	Very High	BCmicrO|CoMeTa|Cupid|DIANA|ElMMo3|MBStar|MirAncesTar|mirbase|miRDB|MirMAP|MirTar|Mirza-G|RNAhybrid|TargetRank
AURKA	O14965		hsa-miR-149-5p	0.544845	15	Very High	BCmicrO|BiTargeting|DIANA|ElMMo3|MBStar|MAMI|microrna.org|MirAncesTar|mirbase|mirCoX|miRDB|MirMAP|PACCMIT|RNAhybrid|TargetScan
EPDR1	Q9UM22		hsa-miR-30c-5p	0.544689	12	Very High	BCmicrO|DIANA|ElMMo3|MBStar|MirAncesTar|miRDB|MirMAP|MirTar|miRTar2GO|Mirza-G|RNAhybrid|TargetRank
HNRNPA0	Q13151		hsa-miR-493-5p	0.54417	11	Very High	BiTargeting|DIANA|MBStar|MirAncesTar|miRDB|MirMAP|MirTar|Mirza-G|PACCMIT|RepTar|TargetScan
PHF21A	Q96BD5		hsa-miR-1207-3p	0.544159	14	Very High	BiTargeting|CoMeTa|Cupid|DIANA|ElMMo3|MBStar|MirAncesTar|MirMAP|MirTar|Mirza-G|PACCMIT|PITA|RepTar|RNAhybrid
LGR4	Q9BXB1		hsa-miR-494-3p	0.544149	13	Very High	BCmicrO|CoMeTa|DIANA|ElMMo3|MBStar|microrna.org|MirAncesTar|miRDB|MirMAP|MirTar|Mirza-G|RNAhybrid|TargetRank
TIA1	P31483		hsa-miR-203a-3p	0.543958	14	Very High	BCmicrO|BiTargeting|ElMMo3|MBStar|microrna.org|MirAncesTar|miRcode|miRDB|MirMAP|MirTar|miRTar2GO|Mirza-G|MultiMiTar|RNAhybrid
NREP	Q16612		hsa-miR-641	0.543733	13	Very High	BCmicrO|BiTargeting|CoMeTa|Cupid|DIANA|ElMMo3|MBStar|MirAncesTar|miRDB|MirMAP|PACCMIT|RNAhybrid|TargetRank
BAAT	Q14032		hsa-miR-181d-5p	0.543714	13	Very High	BCmicrO|CoMeTa|ElMMo3|MBStar|microrna.org|MirAncesTar|miRDB|MirMAP|Mirza-G|RepTar|RNAhybrid|TargetRank|TargetScan
CXXC5	Q7LFL8		hsa-miR-188-5p	0.543691	13	Very High	BCmicrO|BiTargeting|Cupid|DIANA|ElMMo3|MAMI|MirAncesTar|mirbase|MirMAP|Mirza-G|PACCMIT|RepTar|RNAhybrid
OGT	O15294		hsa-miR-889-3p	0.54367	14	Very High	BCmicrO|CoMeTa|Cupid|DIANA|ElMMo3|MBStar|MirAncesTar|miRDB|MirMAP|MirSNP|MirTar|Mirza-G|PACCMIT|TargetRank
CCDC117	Q8IWD4		hsa-miR-181b-5p	0.543471	11	Very High	BCmicrO|Cupid|ElMMo3|MirAncesTar|miRDB|MirMAP|MirTar|Mirza-G|RepTar|RNAhybrid|TargetScan
CCDC25	Q86WR0		hsa-miR-373-3p	0.543136	14	Very High	BCmicrO|CoMeTa|DIANA|ElMMo3|MBStar|microrna.org|MirAncesTar|miRcode|miRDB|MirMAP|Mirza-G|RepTar|RNAhybrid|TargetScan
PXYLP1	Q8TE99		hsa-miR-519b-3p	0.543105	12	Very High	BCmicrO|DIANA|ElMMo3|MBStar|MirAncesTar|miRDB|MirMAP|Mirza-G|MultiMiTar|RNAhybrid|TargetRank|TargetSpy
AXIN2	Q9Y2T1		hsa-miR-449a	0.542753	16	Very High	BCmicrO|BiTargeting|Cupid|DIANA|ElMMo3|microrna.org|MirAncesTar|miRDB|MirMAP|miRTar2GO|Mirza-G|MultiMiTar|RepTar|RNAhybrid|TargetRank|TargetSpy
PDE7B	Q9NP56		hsa-miR-106b-5p	0.54202	16	Very High	BCmicrO|BiTargeting|DIANA|ElMMo3|MBStar|microrna.org|MirAncesTar|miRDB|MirMAP|MirSNP|miRTar2GO|Mirza-G|MultiMiTar|RepTar|RNAhybrid|TargetRank
TMEM2	Q9UHN6		hsa-miR-515-5p	0.541948	15	Very High	BCmicrO|CoMeTa|DIANA|ElMMo3|MBStar|MirAncesTar|miRDB|MirMAP|MirTar|Mirza-G|PACCMIT|PITA|RepTar|RNAhybrid|TargetRank
FAM217B	Q9NTX9		hsa-miR-548c-5p	0.541443	10	Very High	BCmicrO|DIANA|ElMMo3|MBStar|MirAncesTar|MirMAP|MirSNP|MirTar|Mirza-G|TargetRank
CCDC117	Q8IWD4		hsa-miR-1236-3p	0.541394	14	Very High	BCmicrO|BiTargeting|Cupid|DIANA|ElMMo3|MBStar|MirAncesTar|miRDB|MirMAP|MirTar|Mirza-G|PACCMIT|RepTar|RNAhybrid
HOXC8	P31273		hsa-miR-34c-5p	0.541345	8	Very High	BCmicrO|DIANA|ElMMo3|MirAncesTar|MirMAP|miRTar2GO|MultiMiTar|PicTar
IDH1	O75874		hsa-miR-889-3p	0.541158	13	Very High	BCmicrO|CoMeTa|DIANA|ElMMo3|MirAncesTar|mirbase|miRDB|MirMAP|MirTar|Mirza-G|PACCMIT|RNAhybrid|TargetRank
GMCL1	Q96IK5		hsa-miR-520g-3p	0.540623	15	Very High	BCmicrO|BiTargeting|CoMeTa|ElMMo3|MBStar|MirAncesTar|mirbase|miRDB|MirMAP|MirSNP|MirTar|Mirza-G|MultiMiTar|RepTar|TargetRank
PHF21A	Q96BD5		hsa-miR-3133	0.540569	9	Very High	DIANA|ElMMo3|MBStar|MirAncesTar|MirMAP|MirTar|Mirza-G|PACCMIT|RNAhybrid
CDK19	Q9BWU1		hsa-miR-581	0.540402	16	Very High	BCmicrO|BiTargeting|CoMeTa|Cupid|DIANA|ElMMo3|MBStar|MirAncesTar|miRDB|MirMAP|Mirza-G|MultiMiTar|RepTar|RNAhybrid|TargetRank|TargetSpy
PDE7B	Q9NP56		hsa-miR-302d-3p	0.540223	14	Very High	BCmicrO|CoMeTa|DIANA|ElMMo3|MBStar|microrna.org|MirAncesTar|miRDB|MirMAP|MirSNP|miRTar2GO|MultiMiTar|RNAhybrid|TargetRank
TIA1	P31483		hsa-miR-577	0.539692	13	Very High	BCmicrO|CoMeTa|Cupid|DIANA|ElMMo3|MBStar|MirAncesTar|miRDB|MirMAP|Mirza-G|PACCMIT|RNAhybrid|TargetRank
GID8	Q9NWU2		hsa-miR-506-3p	0.539047	10	Very High	CoMeTa|ElMMo3|MBStar|microrna.org|MirAncesTar|miRDB|Mirza-G|PACCMIT|RepTar|TargetRank
MAT2A	P31153		hsa-miR-200a-3p	0.538944	10	Very High	BCmicrO|CoMeTa|DIANA|ElMMo3|MAMI|MirAncesTar|miRcode|MirMAP|miRTar2GO|RNAhybrid
AFAP1L2	Q8N4X5		hsa-miR-129-5p	0.538824	15	Very High	BCmicrO|Cupid|DIANA|ElMMo3|MBStar|microrna.org|MirAncesTar|miRcode|miRDB|MirMAP|MirTar|Mirza-G|RNAhybrid|TargetRank|TargetSpy
TNS3	Q68CZ2		hsa-miR-361-5p	0.538699	14	Very High	BCmicrO|CoMeTa|DIANA|ElMMo3|MBStar|microrna.org|MirAncesTar|miRDB|MirMAP|miRTar2GO|Mirza-G|RepTar|RNAhybrid|TargetRank
UNC50	Q53HI1		hsa-miR-128-3p	0.538601	14	Very High	BCmicrO|DIANA|ElMMo3|microrna.org|MirAncesTar|miRcode|miRDB|MirMAP|MirTar|miRTar2GO|Mirza-G|RepTar|RNAhybrid|TargetRank
LGR4	Q9BXB1		hsa-miR-664a-3p	0.538291	12	Very High	BCmicrO|CoMeTa|Cupid|DIANA|ElMMo3|MBStar|MirAncesTar|miRDB|MirMAP|MirTar|Mirza-G|RNAhybrid
IDH1	O75874		hsa-miR-542-3p	0.538251	13	Very High	BCmicrO|CoMeTa|DIANA|ElMMo3|microrna.org|MirAncesTar|miRDB|MirMAP|miRTar2GO|Mirza-G|RepTar|RNAhybrid|TargetRank
BAAT	Q14032		hsa-miR-206	0.53816	17	Very High	BCmicrO|CoMeTa|DIANA|ElMMo3|MBStar|microrna.org|MirAncesTar|miRcode|mirCoX|miRDB|MirMAP|Mirza-G|MultiMiTar|RepTar|RNAhybrid|TargetRank|TargetSpy
HNRNPA0	Q13151		hsa-miR-101-3p	0.538019	10	Very High	DIANA|ElMMo3|microrna.org|MirAncesTar|miRcode|miRDB|MirMAP|Mirza-G|PACCMIT|TargetRank
CCDC25	Q86WR0		hsa-miR-641	0.53797	15	Very High	BCmicrO|CoMeTa|DIANA|ElMMo3|MBStar|MirAncesTar|miRDB|MirMAP|MirSNP|MirTar|Mirza-G|MultiMiTar|RNAhybrid|TargetRank|TargetSpy
BAAT	Q14032		hsa-miR-518a-5p	0.537578	15	Very High	BCmicrO|CoMeTa|DIANA|ElMMo3|MBStar|MirAncesTar|miRDB|MirMAP|MirSNP|MirTar|Mirza-G|MultiMiTar|RepTar|RNAhybrid|TargetRank
TIA1	P31483		hsa-miR-155-5p	0.53725	13	Very High	BCmicrO|Cupid|DIANA|ElMMo3|MBStar|microrna.org|MirAncesTar|miRcode|miRDB|MirMAP|Mirza-G|RNAhybrid|TargetScan
AGGF1	Q8N302		hsa-miR-363-3p	0.537167	11	Very High	BCmicrO|Cupid|DIANA|MBStar|microrna.org|MirAncesTar|miRcode|MirMAP|miRTar2GO|RNAhybrid|TargetScan
PHF21A	Q96BD5		hsa-miR-374b-5p	0.537024	14	Very High	BCmicrO|CoMeTa|Cupid|DIANA|ElMMo3|MBStar|microrna.org|MirAncesTar|mirbase|MirMAP|Mirza-G|PACCMIT|RNAhybrid|TargetScan
BAAT	Q14032		hsa-miR-570-3p	0.536411	13	Very High	BCmicrO|CoMeTa|Cupid|DIANA|ElMMo3|MBStar|MirAncesTar|miRDB|MirMAP|MirTar|Mirza-G|RNAhybrid|TargetRank
CDK19	Q9BWU1		hsa-miR-944	0.535994	13	Very High	CoMeTa|DIANA|ElMMo3|MBStar|MirAncesTar|miRDB|MirMAP|MirSNP|MirTar|Mirza-G|PACCMIT|RNAhybrid|TargetRank
ANKRA2	Q9H9E1		hsa-miR-4282	0.535967	13	Very High	BiTargeting|Cupid|DIANA|ElMMo3|MBStar|MirAncesTar|miRDB|MirMAP|MirTar|Mirza-G|PACCMIT|RepTar|RNAhybrid
FAM217B	Q9NTX9		hsa-miR-579-3p	0.53582	11	Very High	BCmicrO|DIANA|ElMMo3|MBStar|MirAncesTar|MirMAP|MirSNP|MirTar|Mirza-G|RepTar|TargetRank
CKAP2	Q8WWK9		hsa-miR-190b	0.535662	15	Very High	BCmicrO|CoMeTa|DIANA|ElMMo3|MBStar|microrna.org|MirAncesTar|mirbase|miRDB|MirMAP|MirTar|Mirza-G|RepTar|RNAhybrid|TargetRank
OGT	O15294		hsa-miR-590-3p	0.53558	11	Very High	CoMeTa|DIANA|ElMMo3|MBStar|microrna.org|MirAncesTar|miRDB|MirMAP|MirTar|Mirza-G|TargetRank
DCBLD1	Q8N8Z6		hsa-miR-1297	0.535513	8	Very High	BCmicrO|DIANA|microrna.org|miRcode|miRDB|MirMAP|RNAhybrid|TargetScan
PXYLP1	Q8TE99		hsa-miR-3163	0.535482	9	Very High	Cupid|DIANA|ElMMo3|MBStar|MirAncesTar|miRDB|MirMAP|Mirza-G|RNAhybrid
MED20	Q9H944		hsa-miR-107	0.535365	16	Very High	BCmicrO|CoMeTa|DIANA|ElMMo3|MBStar|microrna.org|MirAncesTar|miRcode|miRDB|MirMAP|MirTar|miRTar2GO|Mirza-G|RepTar|RNAhybrid|TargetRank
PDE7B	Q9NP56		hsa-miR-29c-3p	0.535317	15	Very High	BCmicrO|BiTargeting|CoMeTa|DIANA|ElMMo3|microrna.org|MirAncesTar|miRDB|MirMAP|miRTar2GO|Mirza-G|MultiMiTar|RepTar|RNAhybrid|TargetRank
TIA1	P31483		hsa-miR-143-3p	0.5353	15	Very High	BCmicrO|CoMeTa|DIANA|ElMMo3|MBStar|microrna.org|MirAncesTar|miRcode|mirCoX|MirMAP|miRTar2GO|Mirza-G|MultiMiTar|RepTar|RNAhybrid
AGGF1	Q8N302		hsa-miR-527	0.535156	13	Very High	BCmicrO|CoMeTa|DIANA|ElMMo3|MBStar|MirAncesTar|miRDB|MirMAP|MirTar|Mirza-G|RepTar|RNAhybrid|TargetRank
LACTB	P83111		hsa-miR-670-5p	0.535153	11	Very High	Cupid|ElMMo3|MBStar|MirAncesTar|miRcode|MirMAP|MirTar|Mirza-G|PACCMIT|RepTar|RNAhybrid
TIA1	P31483		hsa-miR-27a-3p	0.534746	12	Very High	BCmicrO|BiTargeting|Cupid|DIANA|ElMMo3|MBStar|MirAncesTar|miRcode|MirMAP|miRTar2GO|Mirza-G|RNAhybrid
ZNF30	P17039		hsa-miR-23b-3p	0.534689	14	Very High	BCmicrO|DIANA|ElMMo3|MAMI|microrna.org|MirAncesTar|mirbase|miRcode|miRDB|MirMAP|MirTar|Mirza-G|RNAhybrid|TargetRank
MAT2A	P31153		hsa-miR-340-5p	0.534507	11	Very High	Cupid|DIANA|MBStar|microrna.org|MirAncesTar|miRDB|MirMAP|MirSNP|Mirza-G|RNAhybrid|TargetScan
OGT	O15294		hsa-miR-383-5p	0.534393	12	Very High	BCmicrO|CoMeTa|Cupid|ElMMo3|MBStar|MirAncesTar|miRcode|miRDB|MirMAP|miRTar2GO|Mirza-G|RepTar
TMEM2	Q9UHN6		hsa-miR-129-5p	0.534094	15	Very High	BCmicrO|CoMeTa|DIANA|ElMMo3|MBStar|microrna.org|MirAncesTar|miRcode|miRDB|MirMAP|MirSNP|miRTar2GO|Mirza-G|RNAhybrid|TargetSpy
GMCL1	Q96IK5		hsa-miR-520h	0.533888	15	Very High	BCmicrO|CoMeTa|ElMMo3|MBStar|MirAncesTar|mirbase|miRDB|MirMAP|MirSNP|MirTar|Mirza-G|MultiMiTar|RepTar|TargetRank|TargetSpy
SRSF5	Q13243		hsa-miR-298	0.533807	15	Very High	CoMeTa|Cupid|DIANA|ElMMo3|MBStar|MirAncesTar|mirCoX|miRDB|MirMAP|miRTar2GO|Mirza-G|MultiMiTar|PACCMIT|RNAhybrid|TargetSpy
CDK19	Q9BWU1		hsa-miR-17-5p	0.533223	10	Very High	BCmicrO|BiTargeting|CoMeTa|MBStar|MirAncesTar|miRcode|miRTar2GO|MultiMiTar|PITA|RNAhybrid
PHF21A	Q96BD5		hsa-miR-485-5p	0.533119	14	Very High	BCmicrO|BiTargeting|CoMeTa|DIANA|ElMMo3|MBStar|MirAncesTar|MirMAP|Mirza-G|MultiMiTar|PACCMIT|RepTar|RNAhybrid|TargetScan
OGT	O15294		hsa-miR-1264	0.533008	12	Very High	BCmicrO|CoMeTa|Cupid|DIANA|ElMMo3|MBStar|MirAncesTar|mirCoX|miRDB|MirMAP|MirTar|Mirza-G
PDE7B	Q9NP56		hsa-miR-520e	0.532542	16	Very High	BCmicrO|CoMeTa|DIANA|ElMMo3|MBStar|microrna.org|MirAncesTar|miRDB|MirMAP|MirSNP|Mirza-G|MultiMiTar|RepTar|RNAhybrid|TargetRank|TargetSpy
C17orf58	Q2M2W7		hsa-miR-382-5p	0.532405	14	Very High	BCmicrO|DIANA|ElMMo3|MBStar|microrna.org|MirAncesTar|mirbase|miRDB|MirMAP|MirTar|Mirza-G|RepTar|RNAhybrid|TargetRank
PHF21A	Q96BD5		hsa-miR-374a-5p	0.532153	13	Very High	BCmicrO|CoMeTa|Cupid|DIANA|ElMMo3|MBStar|MirAncesTar|mirbase|MirMAP|Mirza-G|PACCMIT|RNAhybrid|TargetScan
FAM83D	Q9H4H8		hsa-miR-144-3p	0.531739	14	Very High	BCmicrO|DIANA|ElMMo3|microrna.org|MirAncesTar|mirbase|miRcode|mirCoX|miRDB|MirMAP|MirTar|Mirza-G|RepTar|TargetRank
PHF21A	Q96BD5		hsa-miR-518d-5p	0.531592	15	Very High	BCmicrO|BiTargeting|CoMeTa|DIANA|ElMMo3|MBStar|MirAncesTar|MirMAP|MirTar|Mirza-G|PACCMIT|RepTar|RNAhybrid|TargetRank|TargetSpy
RAB40B	Q12829		hsa-miR-148a-3p	0.530958	15	Very High	BCmicrO|CoMeTa|DIANA|ElMMo3|microrna.org|MirAncesTar|mirCoX|miRDB|MirMAP|MirTar|miRTar2GO|Mirza-G|RepTar|RNAhybrid|TargetRank
OGT	O15294		hsa-miR-1226-3p	0.530884	15	Very High	BiTargeting|CoMeTa|Cupid|DIANA|ElMMo3|MBStar|MirAncesTar|mirCoX|miRDB|MirMAP|MirTar|miRTar2GO|Mirza-G|PACCMIT|RepTar
AGGF1	Q8N302		hsa-miR-93-5p	0.530772	13	Very High	ElMMo3|MBStar|microrna.org|MirAncesTar|miRcode|miRDB|MirMAP|MirTar|miRTar2GO|Mirza-G|MultiMiTar|RepTar|RNAhybrid
AFAP1L2	Q8N4X5		hsa-miR-873-5p	0.530639	15	Very High	BCmicrO|Cupid|DIANA|ElMMo3|MBStar|microrna.org|MirAncesTar|miRDB|MirMAP|MirSNP|MirTar|Mirza-G|RepTar|RNAhybrid|TargetRank
PDE7B	Q9NP56		hsa-miR-106a-5p	0.530467	16	Very High	BCmicrO|BiTargeting|DIANA|ElMMo3|MBStar|MirAncesTar|miRcode|miRDB|MirMAP|MirSNP|miRTar2GO|Mirza-G|MultiMiTar|RepTar|RNAhybrid|TargetRank
NREP	Q16612		hsa-miR-920	0.5302	14	Very High	BCmicrO|CoMeTa|ElMMo3|MBStar|MirAncesTar|miRDB|MirMAP|Mirza-G|MultiMiTar|PACCMIT|RepTar|RNAhybrid|TargetRank|TargetSpy
PDE7B	Q9NP56		hsa-miR-199a-3p	0.530136	12	Very High	BCmicrO|CoMeTa|Cupid|DIANA|MBStar|MirAncesTar|MirMAP|Mirza-G|MultiMiTar|RepTar|RNAhybrid|TargetScan
BAAT	Q14032		hsa-miR-590-3p	0.52999	12	Very High	CoMeTa|DIANA|ElMMo3|MBStar|microrna.org|MirAncesTar|miRDB|MirMAP|MirTar|Mirza-G|RNAhybrid|TargetRank
LGR4	Q9BXB1		hsa-miR-331-5p	0.529907	14	Very High	BCmicrO|CoMeTa|ElMMo3|MBStar|MirAncesTar|miRDB|MirMAP|MirTar|miRTar2GO|Mirza-G|MultiMiTar|RNAhybrid|TargetRank|TargetSpy
CPSF4	O95639		hsa-miR-23c	0.529871	12	Very High	Cupid|DIANA|ElMMo3|MBStar|MirAncesTar|miRDB|MirMAP|MirTar|Mirza-G|PACCMIT|RNAhybrid|TargetScan
IDH1	O75874		hsa-miR-448	0.529496	14	Very High	BCmicrO|CoMeTa|DIANA|ElMMo3|microrna.org|MirAncesTar|miRDB|MirMAP|MirTar|miRTar2GO|Mirza-G|RepTar|RNAhybrid|TargetSpy
SRSF5	Q13243		hsa-miR-4262	0.529445	9	Very High	Cupid|ElMMo3|MirAncesTar|miRcode|miRDB|MirMAP|Mirza-G|RNAhybrid|TargetScan
CDK19	Q9BWU1		hsa-miR-582-5p	0.529279	15	Very High	BCmicrO|CoMeTa|DIANA|ElMMo3|MBStar|MirAncesTar|miRDB|MirMAP|miRTar2GO|Mirza-G|MultiMiTar|RepTar|RNAhybrid|TargetRank|TargetSpy
SRSF5	Q13243		hsa-miR-374a-5p	0.529243	11	Very High	BCmicrO|CoMeTa|DIANA|ElMMo3|MBStar|microrna.org|MirAncesTar|MirMAP|PACCMIT|RNAhybrid|TargetRank
BAAT	Q14032		hsa-miR-3662	0.529047	10	Very High	DIANA|ElMMo3|MBStar|MirAncesTar|miRDB|MirMAP|MirSNP|MirTar|Mirza-G|RNAhybrid
BAAT	Q14032		hsa-miR-181b-5p	0.528938	12	Very High	BCmicrO|CoMeTa|ElMMo3|MBStar|MirAncesTar|miRDB|MirMAP|Mirza-G|RepTar|RNAhybrid|TargetRank|TargetScan
CPSF4	O95639		hsa-miR-761	0.528648	13	Very High	BiTargeting|Cupid|DIANA|ElMMo3|MirAncesTar|miRcode|miRDB|MirMAP|MirTar|Mirza-G|PACCMIT|RepTar|RNAhybrid
CCDC34	Q96HJ3		hsa-miR-374b-5p	0.528613	13	Very High	BCmicrO|DIANA|ElMMo3|MBStar|microrna.org|MirAncesTar|miRDB|MirMAP|MirTar|Mirza-G|RepTar|RNAhybrid|TargetRank
HOXC8	P31273		hsa-miR-657	0.528572	13	Very High	BCmicrO|CoMeTa|DIANA|ElMMo3|MirAncesTar|miRDB|MirMAP|miRTar2GO|Mirza-G|MultiMiTar|PACCMIT|RepTar|TargetRank
AXIN2	Q9Y2T1		hsa-miR-3910	0.528425	11	Very High	Cupid|DIANA|ElMMo3|MBStar|MirAncesTar|miRDB|MirMAP|MirTar|Mirza-G|PACCMIT|RNAhybrid
PXYLP1	Q8TE99		hsa-miR-548a-3p	0.528228	15	Very High	BCmicrO|DIANA|ElMMo3|MBStar|MirAncesTar|miRcode|miRDB|MirMAP|MirTar|Mirza-G|MultiMiTar|RepTar|RNAhybrid|TargetRank|TargetSpy
TIA1	P31483		hsa-miR-493-5p	0.527971	10	Very High	DIANA|MBStar|MirAncesTar|miRDB|MirMAP|MirSNP|MirTar|Mirza-G|RNAhybrid|TargetScan
AGGF1	Q8N302		hsa-miR-101-3p	0.527827	15	Very High	DIANA|ElMMo3|MBStar|microrna.org|MirAncesTar|mirbase|miRcode|miRDB|MirMAP|MirTar|miRTar2GO|Mirza-G|RepTar|RNAhybrid|TargetRank
TMEM2	Q9UHN6		hsa-miR-570-3p	0.527721	14	Very High	BCmicrO|CoMeTa|DIANA|ElMMo3|MBStar|MirAncesTar|miRDB|MirMAP|MirSNP|MirTar|Mirza-G|RepTar|RNAhybrid|TargetRank
STK36	Q9NRP7		hsa-miR-571	0.527477	16	Very High	BCmicrO|BiTargeting|DIANA|ElMMo3|MBStar|MirAncesTar|mirbase|miRDB|MirMAP|MirTar|Mirza-G|PACCMIT|RepTar|RNAhybrid|TargetRank|TargetSpy
HNRNPA0	Q13151		hsa-miR-758-3p	0.527275	12	Very High	Cupid|DIANA|ElMMo3|MBStar|microrna.org|MirAncesTar|MirMAP|Mirza-G|MultiMiTar|RepTar|TargetRank|TargetScan
RAB40B	Q12829		hsa-miR-152-3p	0.527033	15	Very High	BCmicrO|CoMeTa|DIANA|ElMMo3|microrna.org|MirAncesTar|miRcode|mirCoX|miRDB|MirMAP|miRTar2GO|Mirza-G|RepTar|RNAhybrid|TargetRank
TIA1	P31483		hsa-miR-3646	0.526902	9	Very High	ElMMo3|MBStar|MirAncesTar|miRDB|MirMAP|MirTar|Mirza-G|PACCMIT|RNAhybrid
TOP2A	P11388		hsa-miR-139-5p	0.526885	15	Very High	BCmicrO|CoMeTa|ElMMo3|microrna.org|MirAncesTar|miRcode|mirCoX|miRDB|MirMAP|MirTar|Mirza-G|RepTar|RNAhybrid|TargetRank|TargetSpy
PXYLP1	Q8TE99		hsa-miR-1-3p	0.526876	12	Very High	BCmicrO|DIANA|ElMMo3|MBStar|MirAncesTar|MirMAP|miRTar2GO|Mirza-G|RepTar|RNAhybrid|TargetRank|TargetScan
CPSF4	O95639		hsa-miR-3619-5p	0.526847	12	Very High	BiTargeting|DIANA|ElMMo3|MirAncesTar|miRcode|miRDB|MirMAP|MirTar|miRTar2GO|Mirza-G|PACCMIT|RNAhybrid
PDE7B	Q9NP56		hsa-miR-429	0.526347	10	Very High	CoMeTa|Cupid|DIANA|ElMMo3|MBStar|MirAncesTar|miRcode|MirMAP|RNAhybrid|TargetScan
CDK19	Q9BWU1		hsa-miR-511-5p	0.526278	13	Very High	BCmicrO|CoMeTa|DIANA|ElMMo3|MBStar|miRDB|MirMAP|miRTar2GO|Mirza-G|PACCMIT|RepTar|RNAhybrid|TargetRank
AGGF1	Q8N302		hsa-miR-524-5p	0.526272	15	Very High	BCmicrO|BiTargeting|CoMeTa|DIANA|ElMMo3|MBStar|MirAncesTar|miRDB|MirMAP|MirTar|Mirza-G|MultiMiTar|RepTar|RNAhybrid|TargetRank
HOXC8	P31273		hsa-miR-524-5p	0.526266	13	Very High	BCmicrO|CoMeTa|Cupid|DIANA|ElMMo3|MBStar|MirAncesTar|miRDB|MirMAP|Mirza-G|MultiMiTar|PACCMIT|TargetRank
PDE7B	Q9NP56		hsa-miR-300	0.526126	14	Very High	BCmicrO|CoMeTa|DIANA|ElMMo3|MBStar|microrna.org|MirAncesTar|miRDB|MirMAP|Mirza-G|RNAhybrid|TargetRank|TargetScan|TargetSpy
CDK19	Q9BWU1		hsa-miR-617	0.525997	14	Very High	BCmicrO|CoMeTa|DIANA|ElMMo3|MBStar|MirAncesTar|miRDB|MirMAP|MirTar|Mirza-G|PACCMIT|RepTar|RNAhybrid|TargetRank
OIP5	O43482		hsa-miR-497-5p	0.525736	17	Very High	BCmicrO|BiTargeting|DIANA|ElMMo3|MBStar|microrna.org|MirAncesTar|mirbase|miRcode|miRDB|MirMAP|miRTar2GO|Mirza-G|PITA|RepTar|RNAhybrid|TargetScan
PDE7B	Q9NP56		hsa-miR-381-3p	0.525695	14	Very High	BCmicrO|CoMeTa|Cupid|DIANA|ElMMo3|MBStar|microrna.org|MirAncesTar|miRDB|MirMAP|Mirza-G|RNAhybrid|TargetRank|TargetScan
MED20	Q9H944		hsa-miR-103a-3p	0.525647	15	Very High	BCmicrO|DIANA|ElMMo3|MBStar|microrna.org|MirAncesTar|miRcode|miRDB|MirMAP|MirTar|miRTar2GO|Mirza-G|RepTar|RNAhybrid|TargetRank
AXIN2	Q9Y2T1		hsa-miR-101-3p	0.525312	11	Very High	Cupid|DIANA|ElMMo3|MBStar|microrna.org|MirAncesTar|miRcode|MirMAP|Mirza-G|MultiMiTar|RNAhybrid
CKAP2	Q8WWK9		hsa-miR-548d-3p	0.525083	15	Very High	BCmicrO|CoMeTa|DIANA|ElMMo3|MBStar|MirAncesTar|mirbase|miRDB|MirMAP|MirTar|Mirza-G|RepTar|RNAhybrid|TargetRank|TargetSpy
AGGF1	Q8N302		hsa-miR-548o-3p	0.525026	14	Very High	BCmicrO|CoMeTa|Cupid|DIANA|ElMMo3|MBStar|MirAncesTar|miRDB|MirMAP|MirTar|Mirza-G|PACCMIT|RepTar|RNAhybrid
DCBLD1	Q8N8Z6		hsa-miR-182-5p	0.524978	11	Very High	BCmicrO|DIANA|ElMMo3|microrna.org|MirAncesTar|miRcode|miRDB|MirMAP|RepTar|RNAhybrid|TargetScan
CCDC34	Q96HJ3		hsa-miR-374a-5p	0.524876	12	Very High	BCmicrO|DIANA|ElMMo3|MBStar|microrna.org|MirAncesTar|miRDB|MirMAP|MirTar|Mirza-G|RNAhybrid|TargetRank
TIA1	P31483		hsa-miR-545-3p	0.524516	12	Very High	BCmicrO|CoMeTa|ElMMo3|MBStar|MirAncesTar|miRDB|MirMAP|Mirza-G|MultiMiTar|RepTar|RNAhybrid|TargetRank
TMEM2	Q9UHN6		hsa-miR-548d-3p	0.524388	14	Very High	BCmicrO|CoMeTa|DIANA|ElMMo3|MBStar|MirAncesTar|miRDB|MirMAP|MirSNP|MirTar|Mirza-G|RepTar|RNAhybrid|TargetRank
EPDR1	Q9UM22		hsa-miR-455-5p	0.524225	14	Very High	BCmicrO|ElMMo3|microrna.org|MirAncesTar|miRcode|miRDB|MirMAP|miRTar2GO|Mirza-G|MultiMiTar|RepTar|RNAhybrid|TargetRank|TargetSpy
PDE7B	Q9NP56		hsa-miR-199b-3p	0.524219	12	Very High	BCmicrO|CoMeTa|Cupid|DIANA|MBStar|MirAncesTar|MirMAP|Mirza-G|MultiMiTar|RepTar|RNAhybrid|TargetScan
OGT	O15294		hsa-miR-21-5p	0.524209	13	Very High	BCmicrO|Cupid|DIANA|ElMMo3|MBStar|microrna.org|MirAncesTar|miRcode|mirCoX|MirMAP|miRTar2GO|Mirza-G|MultiMiTar
BAAT	Q14032		hsa-miR-613	0.524171	16	Very High	BCmicrO|CoMeTa|DIANA|ElMMo3|MBStar|microrna.org|MirAncesTar|miRcode|miRDB|MirMAP|Mirza-G|MultiMiTar|RepTar|RNAhybrid|TargetRank|TargetSpy
PDXK	O00764		hsa-miR-34c-5p	0.523695	12	Very High	BCmicrO|BiTargeting|DIANA|ElMMo3|MirAncesTar|miRDB|MirMAP|miRTar2GO|RepTar|RNAhybrid|TargetRank|TargetScan
TIA1	P31483		hsa-miR-128-3p	0.523268	13	Very High	BCmicrO|BiTargeting|DIANA|ElMMo3|MBStar|microrna.org|MirAncesTar|miRcode|miRDB|MirMAP|miRTar2GO|Mirza-G|RNAhybrid
CDK19	Q9BWU1		hsa-miR-200b-3p	0.523247	11	Very High	BCmicrO|CoMeTa|Cupid|DIANA|ElMMo3|MBStar|MirAncesTar|MirMAP|Mirza-G|RNAhybrid|TargetScan
IDH1	O75874		hsa-miR-133b	0.522789	10	Very High	BCmicrO|CoMeTa|DIANA|ElMMo3|microrna.org|MirAncesTar|MirMAP|Mirza-G|RNAhybrid|TargetScan
PHF21A	Q96BD5		hsa-miR-526a	0.522657	15	Very High	BCmicrO|BiTargeting|CoMeTa|DIANA|ElMMo3|MBStar|MirAncesTar|MirMAP|MirTar|Mirza-G|PACCMIT|RepTar|RNAhybrid|TargetRank|TargetSpy
PHF21A	Q96BD5		hsa-miR-520c-5p	0.522656	15	Very High	BCmicrO|BiTargeting|CoMeTa|DIANA|ElMMo3|MBStar|MirAncesTar|MirMAP|MirTar|Mirza-G|PACCMIT|RepTar|RNAhybrid|TargetRank|TargetSpy
CCDC117	Q8IWD4		hsa-miR-377-3p	0.522639	12	Very High	BCmicrO|Cupid|DIANA|ElMMo3|microrna.org|MirAncesTar|miRDB|MirMAP|Mirza-G|RepTar|RNAhybrid|TargetScan
HNRNPA0	Q13151		hsa-miR-185-5p	0.522344	13	Very High	BCmicrO|BiTargeting|DIANA|ElMMo3|microrna.org|MirAncesTar|miRDB|MirMAP|miRTar2GO|Mirza-G|PITA|RepTar|TargetScan
CCDC25	Q86WR0		hsa-miR-520d-3p	0.522095	15	Very High	BCmicrO|BiTargeting|CoMeTa|DIANA|ElMMo3|MBStar|microrna.org|MirAncesTar|miRDB|MirMAP|Mirza-G|RepTar|RNAhybrid|TargetScan|TargetSpy
PDXK	O00764		hsa-miR-214-3p	0.522044	16	Very High	BiTargeting|DIANA|ElMMo3|MBStar|microrna.org|MirAncesTar|miRcode|miRDB|MirMAP|MirSNP|miRTar2GO|Mirza-G|PITA|RepTar|RNAhybrid|TargetRank
MAT2A	P31153		hsa-miR-19a-3p	0.522027	10	Very High	BCmicrO|CoMeTa|DIANA|ElMMo3|MAMI|MirMAP|Mirza-G|MultiMiTar|RepTar|RNAhybrid
CDK19	Q9BWU1		hsa-miR-200c-3p	0.521879	11	Very High	BCmicrO|CoMeTa|Cupid|DIANA|ElMMo3|MBStar|MirAncesTar|MirMAP|Mirza-G|RNAhybrid|TargetScan
TNS3	Q68CZ2		hsa-miR-590-3p	0.521627	12	Very High	CoMeTa|DIANA|ElMMo3|MBStar|microrna.org|MirAncesTar|miRDB|MirMAP|MirTar|PACCMIT|RNAhybrid|TargetRank
IDH1	O75874		hsa-miR-130a-5p	0.521585	11	Very High	Cupid|DIANA|MBStar|MirAncesTar|miRDB|MirMAP|MirTar|Mirza-G|PACCMIT|RNAhybrid|TargetScan
HOXC8	P31273		hsa-miR-448	0.521376	12	Very High	BCmicrO|Cupid|DIANA|ElMMo3|microrna.org|MirAncesTar|MirMAP|Mirza-G|MultiMiTar|RepTar|TargetScan|TargetSpy
AGGF1	Q8N302		hsa-miR-20a-5p	0.521109	13	Very High	DIANA|ElMMo3|MBStar|microrna.org|MirAncesTar|miRDB|MirMAP|MirTar|miRTar2GO|Mirza-G|MultiMiTar|RepTar|RNAhybrid
BAAT	Q14032		hsa-miR-217	0.521086	15	Very High	BCmicrO|CoMeTa|DIANA|ElMMo3|MAMI|microrna.org|MirAncesTar|mirbase|miRcode|miRDB|MirMAP|Mirza-G|RNAhybrid|TargetRank|TargetSpy
PDE7B	Q9NP56		hsa-miR-196a-5p	0.520817	16	Very High	BCmicrO|CoMeTa|DIANA|ElMMo3|MBStar|microrna.org|MirAncesTar|miRDB|MirMAP|MirSNP|MirTar|miRTar2GO|Mirza-G|MultiMiTar|RepTar|RNAhybrid
TSEN2	Q8NCE0		hsa-miR-197-3p	0.520709	13	Very High	BCmicrO|ElMMo3|MAMI|microrna.org|MirAncesTar|mirCoX|MirMAP|MirTar|Mirza-G|PITA|RepTar|RNAhybrid|TargetRank
OGT	O15294		hsa-miR-125b-5p	0.520636	6	Very High	BCmicrO|CoMeTa|DIANA|MirAncesTar|miRcode|PicTar
PDXK	O00764		hsa-miR-1260a	0.52057	15	Very High	BCmicrO|BiTargeting|CoMeTa|DIANA|ElMMo3|MirAncesTar|mirCoX|miRDB|MirMAP|MirSNP|MirTar|miRTar2GO|Mirza-G|RepTar|RNAhybrid
CCDC25	Q86WR0		hsa-miR-372-3p	0.520539	14	Very High	BiTargeting|CoMeTa|DIANA|ElMMo3|MBStar|microrna.org|MirAncesTar|miRcode|miRDB|MirMAP|Mirza-G|RepTar|RNAhybrid|TargetScan
TIA1	P31483		hsa-miR-3200-5p	0.520411	11	Very High	Cupid|DIANA|ElMMo3|MBStar|MirAncesTar|miRDB|MirMAP|MirTar|Mirza-G|PACCMIT|RNAhybrid
CDK19	Q9BWU1		hsa-miR-380-3p	0.520399	14	Very High	BCmicrO|CoMeTa|DIANA|ElMMo3|MBStar|MirAncesTar|miRDB|MirMAP|MirTar|Mirza-G|MultiMiTar|RepTar|RNAhybrid|TargetRank
MAT2A	P31153		hsa-miR-335-5p	0.520381	9	Very High	BCmicrO|CoMeTa|microrna.org|MirAncesTar|MirMAP|miRTar2GO|MultiMiTar|RepTar|RNAhybrid
CCDC25	Q86WR0		hsa-miR-181c-5p	0.520307	14	Very High	BCmicrO|CoMeTa|DIANA|ElMMo3|MBStar|microrna.org|MirAncesTar|miRDB|MirMAP|MirTar|PACCMIT|RepTar|RNAhybrid|TargetRank
GSPT2	Q8IYD1		hsa-miR-320b	0.520256	10	Very High	BCmicrO|CoMeTa|Cupid|DIANA|ElMMo3|microrna.org|MirAncesTar|miRDB|MirMAP|Mirza-G
TOP2A	P11388		hsa-miR-548k	0.519984	13	Very High	BCmicrO|CoMeTa|Cupid|DIANA|ElMMo3|MBStar|MirAncesTar|miRDB|MirMAP|MirTar|PACCMIT|RepTar|RNAhybrid
MAT2A	P31153		hsa-miR-708-5p	0.519961	14	Very High	BCmicrO|BiTargeting|CoMeTa|DIANA|ElMMo3|microrna.org|MirAncesTar|miRDB|MirMAP|miRTar2GO|Mirza-G|MultiMiTar|RepTar|RNAhybrid
LGR4	Q9BXB1		hsa-miR-142-3p	0.519944	15	Very High	BCmicrO|CoMeTa|DIANA|ElMMo3|MBStar|microrna.org|MirAncesTar|miRcode|miRDB|MirMAP|miRTar2GO|Mirza-G|RepTar|RNAhybrid|TargetSpy
TOP2A	P11388		hsa-miR-1253	0.519803	15	Very High	BCmicrO|BiTargeting|CoMeTa|Cupid|DIANA|ElMMo3|MBStar|MirAncesTar|miRDB|MirMAP|MirSNP|Mirza-G|RepTar|RNAhybrid|TargetSpy
PHF21A	Q96BD5		hsa-miR-381-3p	0.519673	13	Very High	BCmicrO|CoMeTa|DIANA|ElMMo3|MBStar|microrna.org|MirAncesTar|MirMAP|Mirza-G|MultiMiTar|RepTar|RNAhybrid|TargetScan
ANKRA2	Q9H9E1		hsa-miR-548o-3p	0.519274	12	Very High	BCmicrO|CoMeTa|Cupid|DIANA|ElMMo3|MirAncesTar|miRDB|MirMAP|MirTar|Mirza-G|PACCMIT|RNAhybrid
TOP2A	P11388		hsa-miR-410-3p	0.519211	12	Very High	DIANA|ElMMo3|MAMI|microrna.org|MirAncesTar|miRDB|MirMAP|MirTar|Mirza-G|RepTar|RNAhybrid|TargetRank
RAB40B	Q12829		hsa-miR-548p	0.519101	13	Very High	BCmicrO|CoMeTa|DIANA|ElMMo3|MBStar|MirAncesTar|miRDB|MirMAP|MirTar|Mirza-G|PACCMIT|RepTar|RNAhybrid
MAT2A	P31153		hsa-miR-512-3p	0.519046	13	Very High	BCmicrO|CoMeTa|DIANA|ElMMo3|MirAncesTar|miRDB|MirMAP|Mirza-G|MultiMiTar|RepTar|RNAhybrid|TargetRank|TargetSpy
AP3M2	P53677		hsa-miR-204-5p	0.518866	13	Very High	BCmicrO|ElMMo3|MBStar|microrna.org|MirAncesTar|miRcode|miRDB|MirMAP|MirSNP|Mirza-G|RepTar|RNAhybrid|TargetRank
PDXK	O00764		hsa-miR-34a-5p	0.518567	12	Very High	BCmicrO|BiTargeting|DIANA|ElMMo3|MirAncesTar|miRDB|MirMAP|miRTar2GO|RepTar|RNAhybrid|TargetRank|TargetScan
PHF21A	Q96BD5		hsa-miR-136-5p	0.51811	13	Very High	BCmicrO|CoMeTa|DIANA|ElMMo3|MBStar|microrna.org|MirAncesTar|MirMAP|Mirza-G|RepTar|RNAhybrid|TargetRank|TargetScan
CDCA8	Q53HL2		hsa-let-7b-5p	0.518094	13	Very High	BCmicrO|BiTargeting|CoMeTa|DIANA|ElMMo3|microrna.org|MirAncesTar|miRDB|MirMAP|RepTar|RNA22|RNAhybrid|TargetScan
MAT2A	P31153		hsa-miR-548c-3p	0.518069	11	Very High	BCmicrO|CoMeTa|DIANA|ElMMo3|MirAncesTar|miRDB|MirMAP|MirTar|Mirza-G|RNAhybrid|TargetRank
CCDC25	Q86WR0		hsa-miR-181d-5p	0.517539	14	Very High	BCmicrO|CoMeTa|DIANA|ElMMo3|MBStar|microrna.org|MirAncesTar|miRDB|MirMAP|MirTar|PACCMIT|RepTar|RNAhybrid|TargetRank
AGGF1	Q8N302		hsa-miR-570-3p	0.517466	13	Very High	BCmicrO|CoMeTa|DIANA|ElMMo3|MBStar|MirAncesTar|miRDB|MirMAP|MirTar|Mirza-G|PACCMIT|RNAhybrid|TargetRank
NREP	Q16612		hsa-miR-582-3p	0.517224	16	Very High	BCmicrO|BiTargeting|CoMeTa|Cupid|DIANA|ElMMo3|MBStar|MirAncesTar|miRDB|MirMAP|MirSNP|Mirza-G|PACCMIT|RepTar|RNAhybrid|TargetSpy
PXYLP1	Q8TE99		hsa-miR-3666	0.516904	13	Very High	BiTargeting|DIANA|ElMMo3|MBStar|MirAncesTar|miRcode|miRDB|MirMAP|MirSNP|MirTar|Mirza-G|RNAhybrid|TargetScan
TOP2A	P11388		hsa-miR-635	0.516897	16	Very High	BCmicrO|BiTargeting|CoMeTa|DIANA|ElMMo3|MBStar|MirAncesTar|miRDB|MirMAP|MirSNP|MirTar|Mirza-G|RepTar|RNAhybrid|TargetRank|TargetSpy
CENPF	P49454		hsa-miR-512-5p	0.516698	15	Very High	BiTargeting|CoMeTa|DIANA|ElMMo3|MirAncesTar|mirbase|miRDB|MirMAP|MirTar|miRTar2GO|Mirza-G|PACCMIT|RNA22|RNAhybrid|TargetRank
CXXC5	Q7LFL8		hsa-miR-101-3p	0.516561	5	Very High	DIANA|miRcode|MirMAP|PicTar|RNAhybrid
HOXC8	P31273		hsa-miR-873-5p	0.516498	14	Very High	BCmicrO|CoMeTa|Cupid|DIANA|ElMMo3|microrna.org|MirAncesTar|miRDB|MirMAP|MirSNP|Mirza-G|MultiMiTar|RepTar|TargetRank
KLHL12	Q53G59		hsa-miR-520d-5p	0.516288	15	Very High	BCmicrO|CoMeTa|DIANA|ElMMo3|MBStar|MirAncesTar|MirMAP|MirTar|Mirza-G|PACCMIT|RepTar|RNA22|RNAhybrid|TargetRank|TargetSpy
NREP	Q16612		hsa-miR-653-5p	0.516187	13	Very High	BCmicrO|CoMeTa|Cupid|ElMMo3|MBStar|microrna.org|MirAncesTar|miRDB|MirMAP|Mirza-G|MultiMiTar|PACCMIT|RNAhybrid
PDE7B	Q9NP56		hsa-miR-29a-3p	0.515856	16	Very High	BiTargeting|CoMeTa|DIANA|ElMMo3|microrna.org|MirAncesTar|mirbase|mirCoX|miRDB|MirMAP|miRTar2GO|Mirza-G|MultiMiTar|RepTar|RNAhybrid|TargetRank
BAAT	Q14032		hsa-miR-181c-5p	0.515798	12	Very High	BCmicrO|CoMeTa|ElMMo3|MBStar|microrna.org|MirAncesTar|miRDB|MirMAP|Mirza-G|RNAhybrid|TargetRank|TargetScan
PXYLP1	Q8TE99		hsa-miR-302c-3p	0.515667	15	Very High	BCmicrO|BiTargeting|Cupid|DIANA|ElMMo3|MBStar|microrna.org|MirAncesTar|miRDB|MirMAP|miRTar2GO|Mirza-G|MultiMiTar|PACCMIT|RNAhybrid
PHF21A	Q96BD5		hsa-miR-300	0.515525	13	Very High	BCmicrO|CoMeTa|DIANA|ElMMo3|MBStar|microrna.org|MirAncesTar|MirMAP|Mirza-G|MultiMiTar|RepTar|RNAhybrid|TargetScan
MAT2A	P31153		hsa-miR-519d-3p	0.515508	10	Very High	BCmicrO|CoMeTa|DIANA|ElMMo3|microrna.org|MirAncesTar|miRcode|MirMAP|miRTar2GO|RNAhybrid
LGR4	Q9BXB1		hsa-miR-302c-3p	0.515325	14	Very High	BCmicrO|BiTargeting|DIANA|ElMMo3|MBStar|microrna.org|MirAncesTar|miRDB|MirMAP|miRTar2GO|Mirza-G|MultiMiTar|RepTar|RNAhybrid
HNRNPA0	Q13151		hsa-miR-491-5p	0.514868	10	Very High	BCmicrO|DIANA|MirAncesTar|MirMAP|miRTar2GO|Mirza-G|MultiMiTar|PITA|TargetRank|TargetScan
CDK19	Q9BWU1		hsa-miR-193b-3p	0.514744	11	Very High	BCmicrO|Cupid|DIANA|MBStar|MAMI|MirAncesTar|miRcode|MirMAP|miRTar2GO|MultiMiTar|RNAhybrid
CDK19	Q9BWU1		hsa-miR-106b-5p	0.514583	10	Very High	BCmicrO|BiTargeting|CoMeTa|DIANA|MBStar|MirAncesTar|miRTar2GO|MultiMiTar|RepTar|RNAhybrid
GSPT2	Q8IYD1		hsa-miR-141-3p	0.514242	15	Very High	BCmicrO|BiTargeting|CoMeTa|Cupid|DIANA|ElMMo3|microrna.org|MirAncesTar|miRcode|mirCoX|miRDB|MirMAP|Mirza-G|RepTar|TargetRank
TIA1	P31483		hsa-miR-653-5p	0.514162	12	Very High	BCmicrO|CoMeTa|DIANA|ElMMo3|MBStar|microrna.org|MirAncesTar|miRDB|MirMAP|Mirza-G|RNAhybrid|TargetScan
HSPA2	P54652		hsa-miR-450b-5p	0.514117	14	Very High	BCmicrO|Cupid|DIANA|ElMMo3|MBStar|MirAncesTar|mirbase|miRDB|MirMAP|MirTar|MultiMiTar|RepTar|TargetRank|TargetSpy
THNSL1	Q8IYQ7		hsa-miR-133a-3p	0.513919	14	Very High	BCmicrO|CoMeTa|DIANA|ElMMo3|MBStar|microrna.org|MirAncesTar|miRDB|MirMAP|MirTar|Mirza-G|RepTar|RNAhybrid|TargetRank
CDK19	Q9BWU1		hsa-miR-888-5p	0.513204	11	Very High	BCmicrO|CoMeTa|DIANA|ElMMo3|MirAncesTar|miRDB|MirMAP|Mirza-G|RepTar|RNAhybrid|TargetRank
PDE7B	Q9NP56		hsa-miR-520c-3p	0.51299	15	Very High	BCmicrO|CoMeTa|DIANA|ElMMo3|MBStar|microrna.org|MirAncesTar|miRDB|MirMAP|Mirza-G|MultiMiTar|RepTar|RNAhybrid|TargetRank|TargetSpy
NREP	Q16612		hsa-miR-141-3p	0.512634	14	Very High	BCmicrO|CoMeTa|Cupid|ElMMo3|MBStar|microrna.org|MirAncesTar|miRcode|mirCoX|miRDB|MirMAP|Mirza-G|RepTar|RNAhybrid
AXIN2	Q9Y2T1		hsa-miR-34c-5p	0.512543	14	Very High	BCmicrO|BiTargeting|Cupid|DIANA|ElMMo3|microrna.org|MirAncesTar|miRDB|MirMAP|miRTar2GO|Mirza-G|MultiMiTar|RNAhybrid|TargetRank
HOXC8	P31273		hsa-miR-548k	0.512525	13	Very High	BCmicrO|CoMeTa|Cupid|DIANA|ElMMo3|MBStar|MirAncesTar|miRDB|MirMAP|MirTar|Mirza-G|PACCMIT|RepTar
CDK19	Q9BWU1		hsa-miR-106a-5p	0.512349	10	Very High	BCmicrO|BiTargeting|CoMeTa|DIANA|MBStar|MirAncesTar|miRcode|miRTar2GO|MultiMiTar|RNAhybrid
CCDC34	Q96HJ3		hsa-miR-212-3p	0.512234	14	Very High	BCmicrO|DIANA|ElMMo3|microrna.org|MirAncesTar|miRcode|mirCoX|miRDB|MirMAP|MirTar|Mirza-G|MultiMiTar|RNAhybrid|TargetRank
IDH1	O75874		hsa-miR-23c	0.511965	11	Very High	DIANA|ElMMo3|MBStar|MirAncesTar|miRDB|MirMAP|MirTar|Mirza-G|PACCMIT|RNAhybrid|TargetScan
CDH1	P12830		hsa-miR-23b-3p	0.511828	13	Very High	BCmicrO|BiTargeting|ElMMo3|MBStar|microrna.org|MirAncesTar|miRcode|miRDB|MirMAP|MirTar|Mirza-G|RNAhybrid|TargetRank
TIA1	P31483		hsa-miR-655-3p	0.511826	13	Very High	BCmicrO|CoMeTa|Cupid|DIANA|ElMMo3|MBStar|MirAncesTar|miRDB|MirMAP|Mirza-G|RepTar|RNAhybrid|TargetRank
TMEM2	Q9UHN6		hsa-miR-23c	0.5118	10	Very High	DIANA|ElMMo3|MBStar|MirAncesTar|miRDB|MirMAP|MirTar|PACCMIT|RNAhybrid|TargetScan
CDK19	Q9BWU1		hsa-miR-140-3p	0.511733	14	Very High	BCmicrO|CoMeTa|Cupid|DIANA|ElMMo3|MBStar|MirAncesTar|miRDB|MirMAP|Mirza-G|RepTar|RNAhybrid|TargetRank|TargetSpy
OGT	O15294		hsa-miR-4262	0.5117	10	Very High	Cupid|ElMMo3|MirAncesTar|miRcode|miRDB|MirMAP|Mirza-G|PACCMIT|RepTar|TargetScan
AXIN2	Q9Y2T1		hsa-miR-449b-5p	0.511599	15	Very High	BCmicrO|BiTargeting|Cupid|DIANA|ElMMo3|microrna.org|MirAncesTar|miRDB|MirMAP|miRTar2GO|Mirza-G|MultiMiTar|RepTar|RNAhybrid|TargetRank
RBM4B	Q9BQ04		hsa-miR-145-5p	0.511541	9	Very High	BCmicrO|CoMeTa|ElMMo3|MAMI|microrna.org|MirAncesTar|miRcode|PACCMIT|RNAhybrid
CBX2	Q14781		hsa-miR-182-5p	0.511438	10	Very High	BCmicrO|CoMeTa|DIANA|ElMMo3|MirAncesTar|miRcode|MirMAP|Mirza-G|MultiMiTar|TargetScan
PDE7B	Q9NP56		hsa-miR-20a-5p	0.511304	15	Very High	BiTargeting|CoMeTa|DIANA|ElMMo3|MBStar|MirAncesTar|miRDB|MirMAP|MirSNP|miRTar2GO|Mirza-G|MultiMiTar|RepTar|RNAhybrid|TargetRank
GMCL1	Q96IK5		hsa-miR-302c-3p	0.511151	12	Very High	BCmicrO|Cupid|DIANA|ElMMo3|microrna.org|MirAncesTar|mirbase|miRDB|MirMAP|Mirza-G|MultiMiTar|RepTar
TIA1	P31483		hsa-miR-802	0.511079	12	Very High	BCmicrO|CoMeTa|Cupid|ElMMo3|MBStar|MirAncesTar|miRDB|MirMAP|MirTar|Mirza-G|RNAhybrid|TargetRank
PDE7B	Q9NP56		hsa-miR-342-3p	0.510919	16	Very High	BCmicrO|CoMeTa|DIANA|ElMMo3|MBStar|microrna.org|MirAncesTar|miRDB|MirMAP|MirTar|Mirza-G|PACCMIT|PITA|RepTar|RNAhybrid|TargetRank
CDK19	Q9BWU1		hsa-miR-590-3p	0.510817	11	Very High	CoMeTa|DIANA|ElMMo3|MBStar|microrna.org|MirAncesTar|miRDB|MirMAP|MultiMiTar|RNAhybrid|TargetRank
PDE7B	Q9NP56		hsa-miR-618	0.510734	15	Very High	BCmicrO|CoMeTa|Cupid|DIANA|ElMMo3|MBStar|MirAncesTar|miRDB|MirMAP|Mirza-G|PACCMIT|RepTar|RNAhybrid|TargetRank|TargetSpy
TIA1	P31483		hsa-miR-212-3p	0.510591	15	Very High	BCmicrO|DIANA|ElMMo3|MBStar|microrna.org|MirAncesTar|miRcode|mirCoX|miRDB|MirMAP|MirTar|miRTar2GO|Mirza-G|MultiMiTar|RNAhybrid
AXIN2	Q9Y2T1		hsa-miR-130b-3p	0.510454	15	Very High	BCmicrO|BiTargeting|DIANA|ElMMo3|MBStar|microrna.org|MirAncesTar|miRDB|MirMAP|miRTar2GO|Mirza-G|MultiMiTar|RepTar|RNAhybrid|TargetRank
LACTB	P83111		hsa-miR-548b-3p	0.510435	13	Very High	BCmicrO|Cupid|ElMMo3|MBStar|MirAncesTar|mirbase|MirMAP|miRTar2GO|Mirza-G|MultiMiTar|RepTar|RNAhybrid|TargetRank
PDE7B	Q9NP56		hsa-miR-527	0.510384	13	Very High	BCmicrO|CoMeTa|DIANA|ElMMo3|MBStar|MirAncesTar|miRDB|MirMAP|Mirza-G|PACCMIT|RepTar|RNAhybrid|TargetRank
TMEM2	Q9UHN6		hsa-miR-515-3p	0.509885	16	Very High	BCmicrO|CoMeTa|DIANA|ElMMo3|MBStar|MirAncesTar|miRDB|MirMAP|miRTar2GO|Mirza-G|PACCMIT|PITA|RepTar|RNAhybrid|TargetRank|TargetSpy
CDK19	Q9BWU1		hsa-miR-603	0.509814	13	Very High	BCmicrO|CoMeTa|DIANA|ElMMo3|MBStar|MirAncesTar|miRDB|MirMAP|MirTar|Mirza-G|RepTar|RNAhybrid|TargetRank
CCDC25	Q86WR0		hsa-miR-520c-3p	0.509759	15	Very High	BCmicrO|BiTargeting|CoMeTa|DIANA|ElMMo3|MBStar|microrna.org|MirAncesTar|miRDB|MirMAP|Mirza-G|RepTar|RNAhybrid|TargetScan|TargetSpy
OIP5	O43482		hsa-miR-424-5p	0.509756	16	Very High	BCmicrO|BiTargeting|DIANA|ElMMo3|MBStar|microrna.org|MirAncesTar|mirbase|miRcode|miRDB|MirMAP|miRTar2GO|Mirza-G|RepTar|RNAhybrid|TargetScan
TSEN2	Q8NCE0		hsa-miR-497-5p	0.509715	14	Very High	BCmicrO|DIANA|ElMMo3|MBStar|microrna.org|MirAncesTar|miRcode|miRDB|MirMAP|MirSNP|MirTar|miRTar2GO|Mirza-G|RNAhybrid
AGGF1	Q8N302		hsa-miR-92b-3p	0.509638	11	Very High	BCmicrO|Cupid|DIANA|ElMMo3|MBStar|microrna.org|MirAncesTar|MirMAP|miRTar2GO|RNAhybrid|TargetScan
OGT	O15294		hsa-miR-656-3p	0.509565	11	Very High	CoMeTa|DIANA|ElMMo3|MBStar|MirAncesTar|miRDB|MirMAP|MirTar|Mirza-G|PACCMIT|TargetRank
TIA1	P31483		hsa-miR-217	0.509535	14	Very High	BCmicrO|Cupid|DIANA|ElMMo3|MBStar|microrna.org|MirAncesTar|miRcode|miRDB|MirMAP|Mirza-G|MultiMiTar|RNAhybrid|TargetSpy
CDK19	Q9BWU1		hsa-miR-98-5p	0.509369	9	Very High	BCmicrO|CoMeTa|Cupid|MBStar|MirAncesTar|miRTar2GO|MultiMiTar|RepTar|RNAhybrid
OIP5	O43482		hsa-miR-15b-5p	0.509356	15	Very High	BCmicrO|Cupid|DIANA|ElMMo3|MBStar|microrna.org|MirAncesTar|mirbase|miRDB|MirMAP|miRTar2GO|Mirza-G|RepTar|RNAhybrid|TargetScan
MAGEE1	Q9HCI5		hsa-miR-330-3p	0.509321	14	Very High	BCmicrO|DIANA|ElMMo3|MBStar|MirAncesTar|mirbase|miRDB|MirMAP|Mirza-G|RepTar|RNAhybrid|TargetRank|TargetScan|TargetSpy
CKAP2	Q8WWK9		hsa-miR-548l	0.509184	13	Very High	BCmicrO|CoMeTa|DIANA|ElMMo3|MBStar|MirAncesTar|miRDB|MirMAP|MirSNP|MirTar|Mirza-G|RNAhybrid|TargetSpy
TIA1	P31483		hsa-let-7d-5p	0.509164	12	Very High	BCmicrO|Cupid|DIANA|ElMMo3|microrna.org|MirAncesTar|miRDB|MirMAP|miRTar2GO|Mirza-G|RNAhybrid|TargetScan
TIA1	P31483		hsa-miR-620	0.509048	14	Very High	BCmicrO|CoMeTa|DIANA|ElMMo3|MBStar|MirAncesTar|miRDB|MirMAP|Mirza-G|MultiMiTar|PACCMIT|RepTar|RNAhybrid|TargetSpy
TIA1	P31483		hsa-miR-371a-5p	0.508957	13	Very High	BCmicrO|CoMeTa|Cupid|DIANA|ElMMo3|MBStar|microrna.org|MirAncesTar|miRDB|MirMAP|Mirza-G|RNAhybrid|TargetRank
MED20	Q9H944		hsa-miR-101-3p	0.508906	13	Very High	DIANA|ElMMo3|MBStar|microrna.org|MirAncesTar|miRcode|miRDB|MirMAP|MirTar|Mirza-G|RepTar|RNAhybrid|TargetRank
RAB40B	Q12829		hsa-miR-148b-3p	0.508883	14	Very High	BCmicrO|CoMeTa|DIANA|ElMMo3|microrna.org|MirAncesTar|mirCoX|miRDB|MirMAP|miRTar2GO|Mirza-G|RepTar|RNAhybrid|TargetRank
PDE7B	Q9NP56		hsa-miR-513b-5p	0.508859	15	Very High	BCmicrO|BiTargeting|CoMeTa|Cupid|DIANA|ElMMo3|MirAncesTar|miRDB|MirMAP|MirSNP|MirTar|Mirza-G|PACCMIT|RepTar|RNAhybrid
AGGF1	Q8N302		hsa-miR-372-3p	0.508858	13	Very High	DIANA|ElMMo3|microrna.org|MirAncesTar|miRcode|miRDB|MirMAP|MirTar|miRTar2GO|Mirza-G|MultiMiTar|RepTar|RNAhybrid
STK36	Q9NRP7		hsa-miR-124-3p	0.50881	12	Very High	BiTargeting|DIANA|ElMMo3|MBStar|microrna.org|MirAncesTar|miRcode|miRDB|MirMAP|MirTar|Mirza-G|RNAhybrid
BAAT	Q14032		hsa-miR-431-5p	0.508805	15	Very High	BCmicrO|CoMeTa|DIANA|ElMMo3|MBStar|microrna.org|MirAncesTar|miRDB|MirMAP|Mirza-G|MultiMiTar|PITA|RepTar|RNAhybrid|TargetRank
RBM4B	Q9BQ04		hsa-miR-513a-3p	0.508753	15	Very High	BCmicrO|BiTargeting|CoMeTa|DIANA|ElMMo3|MBStar|MirAncesTar|mirbase|miRDB|MirMAP|Mirza-G|PACCMIT|RNAhybrid|TargetRank|TargetSpy
CDK19	Q9BWU1		hsa-miR-527	0.508624	16	Very High	BCmicrO|BiTargeting|CoMeTa|DIANA|ElMMo3|MBStar|MirAncesTar|miRDB|MirMAP|MirTar|Mirza-G|PACCMIT|RepTar|RNAhybrid|TargetRank|TargetSpy
GID8	Q9NWU2		hsa-miR-202-5p	0.508571	11	Very High	DIANA|MBStar|MirAncesTar|miRDB|MirMAP|MirTar|Mirza-G|PACCMIT|PITA|RepTar|TargetScan
PDXK	O00764		hsa-miR-449b-5p	0.508402	12	Very High	BCmicrO|BiTargeting|DIANA|ElMMo3|MirAncesTar|miRDB|MirMAP|miRTar2GO|RepTar|RNAhybrid|TargetRank|TargetScan
AFAP1L2	Q8N4X5		hsa-miR-185-5p	0.508336	15	Very High	BCmicrO|BiTargeting|DIANA|ElMMo3|MBStar|microrna.org|MirAncesTar|miRDB|MirMAP|MirTar|Mirza-G|PITA|RepTar|RNAhybrid|TargetRank
PDXK	O00764		hsa-miR-449a	0.50804	12	Very High	BCmicrO|BiTargeting|DIANA|ElMMo3|MirAncesTar|miRDB|MirMAP|miRTar2GO|RepTar|RNAhybrid|TargetRank|TargetScan
TIA1	P31483		hsa-miR-101-3p	0.507974	12	Very High	BiTargeting|DIANA|ElMMo3|MBStar|microrna.org|MirAncesTar|miRcode|miRDB|MirMAP|miRTar2GO|Mirza-G|RNAhybrid
AXIN2	Q9Y2T1		hsa-miR-130a-3p	0.507966	15	Very High	BCmicrO|BiTargeting|DIANA|ElMMo3|MBStar|microrna.org|MirAncesTar|miRDB|MirMAP|miRTar2GO|Mirza-G|MultiMiTar|RepTar|RNAhybrid|TargetRank
RNASE4	P34096		hsa-miR-9-5p	0.507779	14	Very High	BCmicrO|CoMeTa|DIANA|ElMMo3|microrna.org|MirAncesTar|miRcode|miRDB|MirMAP|MirSNP|miRTar2GO|Mirza-G|RepTar|RNAhybrid
PHLDB1	Q86UU1		hsa-miR-767-3p	0.507713	16	Very High	BCmicrO|BiTargeting|CoMeTa|DIANA|ElMMo3|MirAncesTar|mirbase|miRDB|MirMAP|MirTar|Mirza-G|MultiMiTar|PACCMIT|PITA|RepTar|RNAhybrid
NREP	Q16612		hsa-miR-767-5p	0.507617	13	Very High	BCmicrO|BiTargeting|CoMeTa|Cupid|ElMMo3|MBStar|MirAncesTar|miRDB|MirMAP|Mirza-G|PACCMIT|RepTar|RNAhybrid
LGR4	Q9BXB1		hsa-miR-128-3p	0.507466	14	Very High	BCmicrO|DIANA|ElMMo3|MBStar|microrna.org|MirAncesTar|miRcode|MirMAP|miRTar2GO|Mirza-G|MultiMiTar|RepTar|RNAhybrid|TargetRank
SRSF5	Q13243		hsa-miR-7-5p	0.507387	12	Very High	BCmicrO|CoMeTa|MBStar|MAMI|microrna.org|MirAncesTar|mirbase|miRcode|MirMAP|MultiMiTar|PITA|RNAhybrid
FAM217B	Q9NTX9		hsa-miR-548i	0.507267	9	Very High	BCmicrO|DIANA|ElMMo3|MBStar|MirAncesTar|MirMAP|MirSNP|MirTar|Mirza-G
PHF21A	Q96BD5		hsa-miR-129-2-3p	0.507113	13	Very High	BCmicrO|CoMeTa|DIANA|ElMMo3|MBStar|MirAncesTar|MirMAP|Mirza-G|MultiMiTar|PACCMIT|RepTar|RNAhybrid|TargetScan
HOXC8	P31273		hsa-miR-495-3p	0.506827	11	Very High	BCmicrO|CoMeTa|DIANA|ElMMo3|MBStar|microrna.org|MirAncesTar|miRDB|MirMAP|PACCMIT|TargetScan
PXYLP1	Q8TE99		hsa-miR-512-3p	0.506608	14	Very High	BCmicrO|BiTargeting|DIANA|ElMMo3|MBStar|MAMI|MirAncesTar|miRDB|MirMAP|Mirza-G|PACCMIT|RepTar|RNAhybrid|TargetSpy
GID8	Q9NWU2		hsa-miR-140-3p	0.506116	12	Very High	BCmicrO|DIANA|ElMMo3|MirAncesTar|miRDB|MirMAP|MirTar|miRTar2GO|Mirza-G|RepTar|TargetRank|TargetSpy
NREP	Q16612		hsa-miR-320a	0.505673	9	Very High	BCmicrO|BiTargeting|CoMeTa|MBStar|MAMI|MirAncesTar|MirMAP|RepTar|RNAhybrid
PXYLP1	Q8TE99		hsa-miR-520g-3p	0.505592	13	Very High	BCmicrO|Cupid|ElMMo3|MBStar|MirAncesTar|miRDB|MirMAP|Mirza-G|MultiMiTar|PACCMIT|RepTar|RNAhybrid|TargetRank
LGR4	Q9BXB1		hsa-miR-449c-5p	0.505318	14	Very High	BiTargeting|Cupid|DIANA|ElMMo3|MBStar|MirAncesTar|miRcode|miRDB|MirMAP|MirSNP|miRTar2GO|Mirza-G|RepTar|RNAhybrid
MAT2A	P31153		hsa-miR-492	0.505017	14	Very High	BCmicrO|CoMeTa|DIANA|ElMMo3|MBStar|MirAncesTar|miRDB|MirMAP|MirTar|Mirza-G|RepTar|RNAhybrid|TargetRank|TargetSpy
CCDC25	Q86WR0		hsa-miR-545-3p	0.504852	14	Very High	BCmicrO|CoMeTa|DIANA|ElMMo3|MBStar|MirAncesTar|miRDB|MirMAP|MirSNP|Mirza-G|MultiMiTar|PACCMIT|RNAhybrid|TargetRank
FAM217B	Q9NTX9		hsa-miR-548j-5p	0.504788	10	Very High	BCmicrO|DIANA|ElMMo3|MBStar|MirAncesTar|MirMAP|MirSNP|MirTar|Mirza-G|RepTar
TIA1	P31483		hsa-miR-144-3p	0.504782	13	Very High	BCmicrO|Cupid|DIANA|ElMMo3|MBStar|microrna.org|MirAncesTar|miRcode|mirCoX|MirMAP|miRTar2GO|Mirza-G|RNAhybrid
EPDR1	Q9UM22		hsa-miR-377-3p	0.504765	11	Very High	BCmicrO|DIANA|ElMMo3|microrna.org|MirAncesTar|miRDB|MirMAP|MirTar|miRTar2GO|Mirza-G|RNAhybrid
CDK19	Q9BWU1		hsa-miR-342-5p	0.504627	15	Very High	BCmicrO|BiTargeting|CoMeTa|DIANA|ElMMo3|MBStar|MirAncesTar|miRDB|MirMAP|miRTar2GO|Mirza-G|PITA|RepTar|RNAhybrid|TargetRank
ANKRA2	Q9H9E1		hsa-miR-1323	0.504601	12	Very High	BCmicrO|CoMeTa|Cupid|DIANA|ElMMo3|MirAncesTar|miRDB|MirMAP|MirTar|Mirza-G|PACCMIT|RNAhybrid
DCBLD1	Q8N8Z6		hsa-miR-133b	0.504443	7	Very High	BCmicrO|DIANA|microrna.org|miRDB|MirMAP|RNAhybrid|TargetScan
PDE7B	Q9NP56		hsa-miR-186-5p	0.504038	14	Very High	BCmicrO|CoMeTa|DIANA|ElMMo3|MBStar|microrna.org|MirAncesTar|miRDB|MirMAP|MirSNP|Mirza-G|RepTar|RNAhybrid|TargetRank
OGT	O15294		hsa-miR-486-3p	0.504017	15	Very High	BCmicrO|BiTargeting|CoMeTa|Cupid|DIANA|ElMMo3|MBStar|MirAncesTar|miRDB|MirMAP|Mirza-G|MultiMiTar|PACCMIT|RepTar|TargetSpy
NREP	Q16612		hsa-miR-199a-5p	0.503381	13	Very High	BCmicrO|CoMeTa|ElMMo3|MBStar|microrna.org|MirAncesTar|miRDB|MirMAP|miRTar2GO|Mirza-G|MultiMiTar|RNAhybrid|TargetRank
SRSF5	Q13243		hsa-miR-584-5p	0.503292	14	Very High	BCmicrO|CoMeTa|Cupid|DIANA|ElMMo3|MirAncesTar|mirbase|miRDB|MirMAP|Mirza-G|PACCMIT|PITA|RepTar|RNAhybrid
KLHL12	Q53G59		hsa-miR-645	0.50324	15	Very High	BCmicrO|BiTargeting|CoMeTa|DIANA|ElMMo3|MirAncesTar|mirbase|MirMAP|MirTar|Mirza-G|PACCMIT|RepTar|RNA22|RNAhybrid|TargetRank
CBX2	Q14781		hsa-miR-138-5p	0.503074	13	Very High	BCmicrO|CoMeTa|DIANA|ElMMo3|MirAncesTar|miRcode|miRDB|MirMAP|MirSNP|miRTar2GO|MultiMiTar|PITA|RepTar
LGR4	Q9BXB1		hsa-miR-188-3p	0.503058	15	Very High	BCmicrO|BiTargeting|CoMeTa|ElMMo3|MBStar|MirAncesTar|miRDB|MirMAP|MirTar|Mirza-G|PACCMIT|PITA|RepTar|RNAhybrid|TargetRank
PHLDB1	Q86UU1		hsa-miR-4306	0.502715	13	Very High	BiTargeting|Cupid|DIANA|ElMMo3|MBStar|MirAncesTar|miRDB|MirMAP|Mirza-G|PACCMIT|RepTar|RNAhybrid|TargetScan
PDE7B	Q9NP56		hsa-miR-548p	0.502714	13	Very High	BCmicrO|CoMeTa|Cupid|DIANA|ElMMo3|MBStar|MirAncesTar|miRDB|MirMAP|MirSNP|Mirza-G|PACCMIT|RNAhybrid
PDXK	O00764		hsa-miR-320a	0.502667	13	Very High	BCmicrO|BiTargeting|CoMeTa|DIANA|ElMMo3|MBStar|MirAncesTar|miRDB|MirMAP|miRTar2GO|RepTar|RNAhybrid|TargetRank
TSEN2	Q8NCE0		hsa-miR-15a-5p	0.502621	13	Very High	BiTargeting|DIANA|ElMMo3|MBStar|microrna.org|MirAncesTar|miRDB|MirMAP|MirSNP|MirTar|miRTar2GO|Mirza-G|RNAhybrid
AP3M2	P53677		hsa-miR-211-5p	0.502464	14	Very High	BCmicrO|ElMMo3|MBStar|microrna.org|MirAncesTar|miRcode|mirCoX|miRDB|MirMAP|MirSNP|Mirza-G|RepTar|RNAhybrid|TargetRank
PHF21A	Q96BD5		hsa-miR-519c-5p	0.502453	14	Very High	BCmicrO|BiTargeting|CoMeTa|DIANA|ElMMo3|MBStar|MirAncesTar|MirMAP|MirTar|Mirza-G|PACCMIT|RepTar|RNAhybrid|TargetRank
PHF21A	Q96BD5		hsa-miR-519b-5p	0.502453	14	Very High	BCmicrO|BiTargeting|CoMeTa|DIANA|ElMMo3|MBStar|MirAncesTar|MirMAP|MirTar|Mirza-G|PACCMIT|RepTar|RNAhybrid|TargetRank
OGT	O15294		hsa-miR-519b-3p	0.502438	13	Very High	BCmicrO|CoMeTa|DIANA|ElMMo3|MBStar|MirAncesTar|miRDB|MirMAP|Mirza-G|PACCMIT|RepTar|TargetRank|TargetSpy
AXIN2	Q9Y2T1		hsa-miR-183-5p	0.502186	12	Very High	Cupid|DIANA|ElMMo3|microrna.org|MirAncesTar|miRcode|MirMAP|miRTar2GO|Mirza-G|MultiMiTar|RNAhybrid|TargetRank
OGT	O15294		hsa-miR-502-5p	0.501964	13	Very High	BCmicrO|CoMeTa|Cupid|DIANA|ElMMo3|MBStar|MirAncesTar|miRDB|MirMAP|Mirza-G|RepTar|TargetRank|TargetSpy
PDE7B	Q9NP56		hsa-miR-940	0.501758	14	Very High	BCmicrO|CoMeTa|DIANA|ElMMo3|MBStar|MirAncesTar|miRDB|MirMAP|miRTar2GO|Mirza-G|MultiMiTar|RepTar|RNAhybrid|TargetSpy
ASB13	Q8WXK3		hsa-miR-125b-5p	0.501752	13	Very High	BCmicrO|CoMeTa|DIANA|ElMMo3|MAMI|microrna.org|MirAncesTar|miRcode|miRDB|MirMAP|Mirza-G|RepTar|RNAhybrid
PDE7B	Q9NP56		hsa-miR-548c-3p	0.501691	13	Very High	BCmicrO|CoMeTa|DIANA|ElMMo3|MBStar|MirAncesTar|miRDB|MirMAP|MirSNP|Mirza-G|RNAhybrid|TargetRank|TargetSpy
ZNF512	Q96ME7		hsa-miR-765	0.501637	14	Very High	BCmicrO|BiTargeting|DIANA|ElMMo3|MBStar|MirAncesTar|miRDB|MirMAP|Mirza-G|MultiMiTar|RepTar|RNAhybrid|TargetRank|TargetSpy
PHF21A	Q96BD5		hsa-miR-369-3p	0.501566	10	Very High	BCmicrO|CoMeTa|Cupid|DIANA|MBStar|MAMI|MirMAP|Mirza-G|RNAhybrid|TargetScan
MAT2A	P31153		hsa-miR-146b-5p	0.501332	13	Very High	BCmicrO|DIANA|ElMMo3|MBStar|MAMI|microrna.org|MirAncesTar|miRcode|mirCoX|MirMAP|Mirza-G|RepTar|RNAhybrid
PDE7B	Q9NP56		hsa-miR-302c-3p	0.50122	14	Very High	BCmicrO|BiTargeting|DIANA|ElMMo3|MBStar|microrna.org|MirAncesTar|miRDB|MirMAP|MirSNP|MultiMiTar|RepTar|RNAhybrid|TargetRank
PDE7B	Q9NP56		hsa-miR-935	0.501109	15	Very High	BCmicrO|CoMeTa|DIANA|ElMMo3|MirAncesTar|miRDB|MirMAP|MirSNP|miRTar2GO|Mirza-G|PACCMIT|RepTar|RNAhybrid|TargetRank|TargetSpy
PDE7B	Q9NP56		hsa-miR-520h	0.501106	14	Very High	BCmicrO|CoMeTa|ElMMo3|MBStar|MirAncesTar|miRDB|MirMAP|MirSNP|Mirza-G|MultiMiTar|RepTar|RNAhybrid|TargetRank|TargetSpy
CCDC25	Q86WR0		hsa-miR-576-5p	0.500971	13	Very High	BCmicrO|DIANA|ElMMo3|MBStar|MirAncesTar|miRDB|MirMAP|MirSNP|MirTar|Mirza-G|PITA|RNAhybrid|TargetRank
CCDC25	Q86WR0		hsa-miR-424-5p	0.500651	16	Very High	BCmicrO|BiTargeting|CoMeTa|DIANA|ElMMo3|MBStar|microrna.org|MirAncesTar|miRcode|miRDB|MirMAP|MirSNP|Mirza-G|RepTar|RNAhybrid|TargetRank
ZNF512	Q96ME7		hsa-miR-196a-5p	0.500474	14	Very High	BCmicrO|BiTargeting|DIANA|ElMMo3|MBStar|microrna.org|MirAncesTar|miRDB|MirMAP|MirTar|miRTar2GO|Mirza-G|RepTar|RNAhybrid
OGT	O15294		hsa-miR-361-3p	0.500429	13	Very High	BCmicrO|BiTargeting|CoMeTa|ElMMo3|MBStar|MirAncesTar|miRDB|MirMAP|MirTar|PACCMIT|PITA|RepTar|TargetRank
OGT	O15294		hsa-miR-100-5p	0.500398	5	Very High	BCmicrO|CoMeTa|MBStar|miRcode|PicTar
RAB40B	Q12829		hsa-miR-130b-3p	0.50037	15	Very High	BCmicrO|BiTargeting|CoMeTa|DIANA|ElMMo3|microrna.org|MirAncesTar|mirbase|miRDB|MirMAP|MirTar|miRTar2GO|Mirza-G|RepTar|RNAhybrid
PDE7B	Q9NP56		hsa-miR-641	0.50021	15	Very High	BCmicrO|CoMeTa|DIANA|ElMMo3|MBStar|MirAncesTar|miRDB|MirMAP|Mirza-G|MultiMiTar|PACCMIT|RepTar|RNAhybrid|TargetRank|TargetSpy
HNRNPA0	Q13151		hsa-miR-942-5p	0.5002	12	Very High	BCmicrO|Cupid|DIANA|ElMMo3|MirAncesTar|miRDB|MirMAP|MirTar|miRTar2GO|Mirza-G|RepTar|TargetRank
PXYLP1	Q8TE99		hsa-miR-340-5p	0.499935	11	Very High	Cupid|DIANA|MBStar|microrna.org|MirAncesTar|miRDB|MirMAP|MirTar|miRTar2GO|Mirza-G|RNAhybrid
CXXC5	Q7LFL8		hsa-miR-4782-3p	0.499888	6	Very High	DIANA|miRcode|MirMAP|PACCMIT|RNAhybrid|TargetScan
CDK19	Q9BWU1		hsa-miR-101-3p	0.49985	11	Very High	CoMeTa|DIANA|ElMMo3|MBStar|MirAncesTar|miRcode|MirMAP|miRTar2GO|MultiMiTar|RNAhybrid|TargetRank
AGGF1	Q8N302		hsa-miR-522-3p	0.499745	14	Very High	BCmicrO|BiTargeting|CoMeTa|DIANA|ElMMo3|MBStar|MirAncesTar|miRDB|MirMAP|MirTar|Mirza-G|RepTar|RNAhybrid|TargetRank
CCDC117	Q8IWD4		hsa-miR-212-3p	0.49964	13	Very High	BCmicrO|DIANA|ElMMo3|microrna.org|MirAncesTar|miRcode|mirCoX|miRDB|MirMAP|MultiMiTar|RepTar|RNAhybrid|TargetScan
CENPF	P49454		hsa-miR-28-5p	0.499598	15	Very High	BCmicrO|CoMeTa|DIANA|ElMMo3|microrna.org|MirAncesTar|miRDB|MirMAP|MirTar|miRTar2GO|Mirza-G|RepTar|RNA22|RNAhybrid|TargetSpy
TNS3	Q68CZ2		hsa-miR-103a-3p	0.499522	15	Very High	BCmicrO|BiTargeting|DIANA|ElMMo3|MBStar|microrna.org|MirAncesTar|miRcode|miRDB|MirMAP|Mirza-G|PACCMIT|RepTar|RNAhybrid|TargetRank
PDE7B	Q9NP56		hsa-miR-520b	0.499316	15	Very High	CoMeTa|DIANA|ElMMo3|MBStar|microrna.org|MirAncesTar|miRDB|MirMAP|MirSNP|Mirza-G|MultiMiTar|RepTar|RNAhybrid|TargetRank|TargetSpy
RAB40B	Q12829		hsa-miR-433-3p	0.499065	14	Very High	BCmicrO|CoMeTa|DIANA|ElMMo3|MBStar|microrna.org|MirAncesTar|mirbase|miRDB|MirMAP|MirTar|miRTar2GO|Mirza-G|RNAhybrid
PXYLP1	Q8TE99		hsa-miR-4295	0.498897	12	Very High	DIANA|ElMMo3|MBStar|MirAncesTar|miRcode|miRDB|MirMAP|MirTar|Mirza-G|RepTar|RNAhybrid|TargetScan
CCDC25	Q86WR0		hsa-miR-520e	0.498714	14	Very High	BCmicrO|CoMeTa|DIANA|ElMMo3|MBStar|microrna.org|MirAncesTar|miRDB|MirMAP|Mirza-G|RepTar|RNAhybrid|TargetScan|TargetSpy
CDK19	Q9BWU1		hsa-miR-362-5p	0.498523	14	Very High	BCmicrO|BiTargeting|CoMeTa|DIANA|ElMMo3|MBStar|MirAncesTar|miRDB|MirMAP|Mirza-G|RepTar|RNAhybrid|TargetRank|TargetSpy
LGR4	Q9BXB1		hsa-miR-605-5p	0.498409	13	Very High	BCmicrO|CoMeTa|DIANA|ElMMo3|MBStar|MirAncesTar|miRDB|MirMAP|Mirza-G|PACCMIT|RepTar|RNAhybrid|TargetRank
CCDC117	Q8IWD4		hsa-miR-590-3p	0.498311	13	Very High	Cupid|DIANA|ElMMo3|MBStar|microrna.org|MirAncesTar|miRDB|MirMAP|MirTar|Mirza-G|RepTar|RNAhybrid|TargetSpy
TSEN2	Q8NCE0		hsa-miR-15b-5p	0.498252	14	Very High	BCmicrO|BiTargeting|DIANA|ElMMo3|MBStar|microrna.org|MirAncesTar|miRDB|MirMAP|MirSNP|MirTar|miRTar2GO|Mirza-G|RNAhybrid
IDH1	O75874		hsa-miR-922	0.498212	13	Very High	BCmicrO|CoMeTa|DIANA|ElMMo3|MBStar|MirAncesTar|miRDB|MirMAP|Mirza-G|MultiMiTar|PACCMIT|RNAhybrid|TargetRank
CCDC25	Q86WR0		hsa-miR-31-5p	0.498202	15	Very High	BCmicrO|DIANA|ElMMo3|MBStar|microrna.org|MirAncesTar|miRcode|miRDB|MirMAP|Mirza-G|MultiMiTar|PITA|RepTar|RNAhybrid|TargetRank
MAT2A	P31153		hsa-miR-125a-5p	0.498036	11	Very High	BCmicrO|DIANA|ElMMo3|MAMI|miRcode|mirCoX|MirMAP|Mirza-G|MultiMiTar|RepTar|RNAhybrid
CDK19	Q9BWU1		hsa-miR-539-5p	0.498019	14	Very High	BCmicrO|CoMeTa|DIANA|ElMMo3|MBStar|microrna.org|MirAncesTar|miRDB|MirMAP|Mirza-G|PACCMIT|RepTar|RNAhybrid|TargetRank
TIA1	P31483		hsa-miR-3163	0.497766	9	Very High	Cupid|DIANA|ElMMo3|MBStar|MirAncesTar|miRDB|MirMAP|Mirza-G|RNAhybrid
PDE7B	Q9NP56		hsa-miR-520d-3p	0.497689	14	Very High	BCmicrO|CoMeTa|DIANA|ElMMo3|MBStar|microrna.org|MirAncesTar|miRDB|MirMAP|MirSNP|MultiMiTar|RNAhybrid|TargetRank|TargetSpy
PDE7B	Q9NP56		hsa-miR-3681-3p	0.497501	10	Very High	DIANA|MBStar|MirAncesTar|miRDB|MirMAP|MirTar|Mirza-G|PACCMIT|RNAhybrid|TargetScan
CCDC34	Q96HJ3		hsa-miR-544a	0.497232	13	Very High	BCmicrO|DIANA|ElMMo3|MBStar|microrna.org|MirAncesTar|miRDB|MirMAP|MirSNP|Mirza-G|RepTar|RNAhybrid|TargetRank
STK36	Q9NRP7		hsa-miR-506-3p	0.497232	13	Very High	DIANA|ElMMo3|MBStar|microrna.org|MirAncesTar|mirbase|miRcode|miRDB|MirMAP|MirTar|Mirza-G|RepTar|RNAhybrid
HOXC8	P31273		hsa-miR-558	0.497216	13	Very High	BCmicrO|CoMeTa|Cupid|DIANA|ElMMo3|MirAncesTar|miRDB|MirMAP|MirSNP|Mirza-G|MultiMiTar|PACCMIT|RepTar
AGGF1	Q8N302		hsa-miR-302d-3p	0.497062	14	Very High	BCmicrO|DIANA|ElMMo3|MBStar|microrna.org|MirAncesTar|miRDB|MirMAP|MirTar|miRTar2GO|Mirza-G|MultiMiTar|RepTar|RNAhybrid
AGGF1	Q8N302		hsa-miR-302b-3p	0.497007	14	Very High	BCmicrO|DIANA|ElMMo3|MBStar|microrna.org|MirAncesTar|miRDB|MirMAP|MirTar|miRTar2GO|Mirza-G|MultiMiTar|RepTar|RNAhybrid
NREP	Q16612		hsa-miR-548a-3p	0.49696	14	Very High	BCmicrO|CoMeTa|DIANA|ElMMo3|MBStar|MirAncesTar|miRcode|miRDB|MirMAP|MirSNP|Mirza-G|PACCMIT|RNAhybrid|TargetSpy
PDE7B	Q9NP56		hsa-miR-4295	0.49679	9	Very High	Cupid|MBStar|MirAncesTar|miRcode|MirMAP|Mirza-G|RepTar|RNAhybrid|TargetScan
CDK19	Q9BWU1		hsa-miR-7-5p	0.496588	13	Very High	BCmicrO|CoMeTa|DIANA|ElMMo3|MBStar|microrna.org|MirAncesTar|miRcode|miRDB|MirMAP|miRTar2GO|RepTar|RNAhybrid
RAB40B	Q12829		hsa-miR-543	0.496435	13	Very High	BCmicrO|CoMeTa|DIANA|ElMMo3|MBStar|microrna.org|MirAncesTar|miRDB|MirMAP|MirSNP|Mirza-G|RNAhybrid|TargetRank
GID8	Q9NWU2		hsa-miR-524-5p	0.49638	13	Very High	BCmicrO|CoMeTa|DIANA|ElMMo3|MBStar|MirAncesTar|miRDB|MirMAP|Mirza-G|MultiMiTar|RepTar|TargetRank|TargetSpy
OGT	O15294		hsa-miR-664a-3p	0.49636	10	Very High	BCmicrO|CoMeTa|Cupid|DIANA|ElMMo3|MBStar|MirAncesTar|miRDB|MirMAP|MirTar
CDK19	Q9BWU1		hsa-miR-568	0.496345	13	Very High	BCmicrO|CoMeTa|ElMMo3|MBStar|MirAncesTar|miRDB|MirMAP|Mirza-G|MultiMiTar|RepTar|RNAhybrid|TargetRank|TargetSpy
TIA1	P31483		hsa-miR-514a-3p	0.496049	12	Very High	BCmicrO|CoMeTa|Cupid|ElMMo3|MBStar|MirAncesTar|miRDB|MirMAP|Mirza-G|RepTar|RNAhybrid|TargetRank
TIA1	P31483		hsa-miR-501-5p	0.495505	13	Very High	BCmicrO|CoMeTa|Cupid|DIANA|ElMMo3|MBStar|MirAncesTar|miRDB|MirMAP|Mirza-G|RNAhybrid|TargetRank|TargetSpy
MED20	Q9H944		hsa-miR-125b-5p	0.495473	15	Very High	BCmicrO|DIANA|ElMMo3|MBStar|microrna.org|MirAncesTar|miRcode|miRDB|MirMAP|MirSNP|MirTar|Mirza-G|RepTar|RNAhybrid|TargetRank
TMEM2	Q9UHN6		hsa-miR-548b-3p	0.49547	15	Very High	BCmicrO|CoMeTa|DIANA|ElMMo3|MBStar|MirAncesTar|miRDB|MirMAP|MirTar|Mirza-G|MultiMiTar|RepTar|RNAhybrid|TargetRank|TargetSpy
FAM217B	Q9NTX9		hsa-miR-183-5p	0.495421	12	Very High	BiTargeting|DIANA|ElMMo3|MBStar|microrna.org|MirAncesTar|miRcode|MirMAP|MirTar|Mirza-G|RepTar|TargetRank
OGT	O15294		hsa-miR-335-5p	0.495328	10	Very High	BCmicrO|CoMeTa|Cupid|ElMMo3|MBStar|microrna.org|MirAncesTar|MirMAP|Mirza-G|MultiMiTar
BAAT	Q14032		hsa-miR-1-3p	0.495303	14	Very High	BCmicrO|CoMeTa|DIANA|ElMMo3|MBStar|microrna.org|MirAncesTar|miRDB|MirMAP|Mirza-G|MultiMiTar|RepTar|RNAhybrid|TargetRank
PDE7B	Q9NP56		hsa-miR-519a-3p	0.495293	12	Very High	BCmicrO|CoMeTa|DIANA|ElMMo3|MBStar|MAMI|MirAncesTar|miRcode|MirMAP|MultiMiTar|RepTar|RNAhybrid
TOP2A	P11388		hsa-miR-485-5p	0.495271	14	Very High	BCmicrO|Cupid|DIANA|ElMMo3|microrna.org|MirAncesTar|miRDB|MirMAP|MirSNP|Mirza-G|RepTar|RNAhybrid|TargetRank|TargetSpy
CDK19	Q9BWU1		hsa-miR-362-3p	0.495226	15	Very High	BCmicrO|BiTargeting|CoMeTa|DIANA|ElMMo3|MBStar|MirAncesTar|miRDB|MirMAP|MirSNP|miRTar2GO|Mirza-G|RepTar|RNAhybrid|TargetRank
CDK19	Q9BWU1		hsa-miR-34b-5p	0.495135	12	Very High	BiTargeting|Cupid|DIANA|MBStar|MirAncesTar|miRDB|MirMAP|MirTar|miRTar2GO|Mirza-G|RepTar|RNAhybrid
TNS3	Q68CZ2		hsa-miR-376c-3p	0.49506	11	Very High	CoMeTa|DIANA|ElMMo3|microrna.org|MirAncesTar|miRDB|MirMAP|MirTar|miRTar2GO|Mirza-G|TargetRank
CKAP2	Q8WWK9		hsa-miR-653-5p	0.495014	11	Very High	BCmicrO|CoMeTa|ElMMo3|microrna.org|MirAncesTar|mirbase|miRDB|MirTar|Mirza-G|PACCMIT|RNAhybrid
HOXC8	P31273		hsa-miR-520d-5p	0.494872	13	Very High	BCmicrO|CoMeTa|Cupid|DIANA|ElMMo3|MBStar|MirAncesTar|miRDB|MirMAP|Mirza-G|MultiMiTar|PACCMIT|TargetRank
GSPT2	Q8IYD1		hsa-miR-200a-3p	0.494838	14	Very High	BCmicrO|BiTargeting|CoMeTa|Cupid|DIANA|ElMMo3|microrna.org|MirAncesTar|miRcode|miRDB|MirMAP|Mirza-G|RepTar|TargetRank
MED20	Q9H944		hsa-miR-125a-5p	0.494787	16	Very High	BCmicrO|DIANA|ElMMo3|microrna.org|MirAncesTar|miRcode|mirCoX|miRDB|MirMAP|MirSNP|MirTar|Mirza-G|RepTar|RNAhybrid|TargetRank|TargetSpy
SKP2	Q13309		hsa-miR-1297	0.494762	11	Very High	BCmicrO|BiTargeting|DIANA|MBStar|MirAncesTar|miRcode|miRDB|MirMAP|MirTar|RNAhybrid|TargetScan
RAB40B	Q12829		hsa-miR-107	0.494676	15	Very High	BCmicrO|BiTargeting|DIANA|ElMMo3|MBStar|MAMI|MirAncesTar|mirbase|miRcode|miRDB|MirMAP|MirSNP|Mirza-G|RepTar|RNAhybrid
AXIN2	Q9Y2T1		hsa-miR-301a-3p	0.4944	13	Very High	BCmicrO|ElMMo3|MBStar|microrna.org|MirAncesTar|miRDB|MirMAP|miRTar2GO|Mirza-G|MultiMiTar|RepTar|RNAhybrid|TargetRank
AP3M2	P53677		hsa-miR-145-5p	0.494186	15	Very High	BCmicrO|BiTargeting|CoMeTa|ElMMo3|MBStar|MAMI|microrna.org|MirAncesTar|mirbase|miRcode|miRDB|MirMAP|PITA|RepTar|RNAhybrid
TIA1	P31483		hsa-miR-23c	0.493942	11	Very High	Cupid|DIANA|ElMMo3|MBStar|MirAncesTar|miRDB|MirMAP|Mirza-G|PACCMIT|RNAhybrid|TargetScan
LGR4	Q9BXB1		hsa-miR-183-5p	0.49378	13	Very High	BiTargeting|Cupid|DIANA|ElMMo3|MBStar|MirAncesTar|miRcode|MirMAP|miRTar2GO|Mirza-G|MultiMiTar|RepTar|RNAhybrid
MAT2A	P31153		hsa-miR-224-5p	0.49342	11	Very High	BCmicrO|CoMeTa|Cupid|DIANA|ElMMo3|MBStar|microrna.org|MirMAP|miRTar2GO|MultiMiTar|RNAhybrid
HNRNPA0	Q13151		hsa-miR-1283	0.493388	11	Very High	BCmicrO|Cupid|ElMMo3|MBStar|MirAncesTar|miRDB|MirMAP|Mirza-G|PACCMIT|RepTar|TargetSpy
TMEM2	Q9UHN6		hsa-miR-519e-3p	0.492884	14	Very High	BCmicrO|CoMeTa|DIANA|ElMMo3|MBStar|MirAncesTar|miRDB|MirMAP|miRTar2GO|Mirza-G|PACCMIT|RepTar|RNAhybrid|TargetRank
KLHL12	Q53G59		hsa-miR-1290	0.492816	14	Very High	BCmicrO|CoMeTa|DIANA|ElMMo3|MBStar|MirAncesTar|MirMAP|MirSNP|MirTar|Mirza-G|RepTar|RNA22|RNAhybrid|TargetSpy
AGGF1	Q8N302		hsa-miR-373-3p	0.492786	13	Very High	BCmicrO|DIANA|ElMMo3|microrna.org|MirAncesTar|miRcode|miRDB|MirMAP|MirTar|miRTar2GO|Mirza-G|MultiMiTar|RNAhybrid
MAT2A	P31153		hsa-miR-520h	0.49268	12	Very High	BCmicrO|CoMeTa|ElMMo3|MBStar|MirAncesTar|miRDB|MirMAP|miRTar2GO|Mirza-G|RNAhybrid|TargetRank|TargetSpy
LACTB	P83111		hsa-miR-150-5p	0.492431	14	Very High	BCmicrO|DIANA|ElMMo3|microrna.org|MirAncesTar|miRcode|mirCoX|miRDB|MirMAP|MirTar|miRTar2GO|Mirza-G|RNAhybrid|TargetRank
PDXK	O00764		hsa-miR-149-5p	0.492417	15	Very High	BCmicrO|BiTargeting|DIANA|ElMMo3|microrna.org|MirAncesTar|mirCoX|miRDB|MirMAP|MirSNP|miRTar2GO|Mirza-G|RepTar|RNAhybrid|TargetRank
PDE7B	Q9NP56		hsa-miR-29b-3p	0.492208	14	Very High	BiTargeting|CoMeTa|DIANA|ElMMo3|microrna.org|MirAncesTar|miRDB|MirMAP|miRTar2GO|Mirza-G|MultiMiTar|RepTar|RNAhybrid|TargetRank
TIA1	P31483		hsa-miR-579-3p	0.491819	11	Very High	BCmicrO|Cupid|DIANA|ElMMo3|MBStar|MirAncesTar|miRDB|MirMAP|MirTar|Mirza-G|RNAhybrid
ZNF512	Q96ME7		hsa-miR-525-5p	0.491721	15	Very High	BCmicrO|BiTargeting|DIANA|ElMMo3|MBStar|MirAncesTar|miRDB|MirMAP|MirTar|Mirza-G|MultiMiTar|RepTar|RNAhybrid|TargetRank|TargetSpy
PDXK	O00764		hsa-miR-370-3p	0.491695	14	Very High	BCmicrO|BiTargeting|DIANA|ElMMo3|microrna.org|MirAncesTar|miRDB|MirMAP|MirSNP|MirTar|miRTar2GO|RepTar|RNAhybrid|TargetRank
LGR4	Q9BXB1		hsa-miR-539-5p	0.491638	13	Very High	BCmicrO|CoMeTa|DIANA|ElMMo3|MBStar|microrna.org|MirAncesTar|miRDB|MirMAP|MirTar|Mirza-G|RNAhybrid|TargetRank
GID8	Q9NWU2		hsa-miR-17-3p	0.491607	10	Very High	DIANA|MBStar|MAMI|MirAncesTar|miRDB|MirMAP|MirTar|miRTar2GO|Mirza-G|RepTar
PHF21A	Q96BD5		hsa-miR-96-5p	0.491415	13	Very High	BCmicrO|BiTargeting|CoMeTa|DIANA|MBStar|MAMI|MirAncesTar|mirbase|MirMAP|miRTar2GO|MultiMiTar|RepTar|RNAhybrid
AURKA	O14965		hsa-miR-124-3p	0.491318	16	Very High	BiTargeting|DIANA|ElMMo3|MBStar|MAMI|microrna.org|MirAncesTar|mirbase|miRcode|miRDB|MirMAP|MirSNP|Mirza-G|RepTar|RNAhybrid|TargetRank
AP3M2	P53677		hsa-miR-623	0.491183	12	Very High	BCmicrO|CoMeTa|ElMMo3|MirAncesTar|miRDB|MirMAP|MirTar|Mirza-G|RepTar|RNAhybrid|TargetRank|TargetSpy
PHF21A	Q96BD5		hsa-miR-31-5p	0.491107	13	Very High	BCmicrO|DIANA|ElMMo3|microrna.org|MirAncesTar|miRcode|MirMAP|miRTar2GO|Mirza-G|MultiMiTar|PITA|RepTar|RNAhybrid
PDE7B	Q9NP56		hsa-miR-146b-5p	0.491081	16	Very High	BCmicrO|CoMeTa|DIANA|ElMMo3|MBStar|microrna.org|MirAncesTar|miRcode|mirCoX|miRDB|MirMAP|miRTar2GO|Mirza-G|RepTar|RNAhybrid|TargetRank
CCDC25	Q86WR0		hsa-miR-497-5p	0.490818	16	Very High	BCmicrO|BiTargeting|CoMeTa|DIANA|ElMMo3|MBStar|microrna.org|MirAncesTar|miRcode|miRDB|MirMAP|MirSNP|Mirza-G|RepTar|RNAhybrid|TargetRank
AGGF1	Q8N302		hsa-miR-520c-3p	0.490657	14	Very High	BCmicrO|DIANA|ElMMo3|MBStar|microrna.org|MirAncesTar|miRDB|MirMAP|MirTar|miRTar2GO|Mirza-G|MultiMiTar|RNAhybrid|TargetSpy
CCDC25	Q86WR0		hsa-miR-590-3p	0.489941	14	Very High	CoMeTa|DIANA|ElMMo3|MBStar|microrna.org|MirAncesTar|miRDB|MirMAP|MirSNP|MirTar|Mirza-G|MultiMiTar|RNAhybrid|TargetRank
NREP	Q16612		hsa-miR-200a-3p	0.489831	13	Very High	BCmicrO|CoMeTa|Cupid|ElMMo3|MBStar|microrna.org|MirAncesTar|miRcode|miRDB|MirMAP|Mirza-G|RepTar|RNAhybrid
TNS3	Q68CZ2		hsa-miR-300	0.489532	11	Very High	BCmicrO|CoMeTa|DIANA|ElMMo3|MBStar|MirAncesTar|MirMAP|Mirza-G|RNAhybrid|TargetRank|TargetScan
CCDC34	Q96HJ3		hsa-miR-132-3p	0.48946	13	Very High	DIANA|ElMMo3|microrna.org|MirAncesTar|miRcode|miRDB|MirMAP|MirTar|Mirza-G|MultiMiTar|RepTar|RNAhybrid|TargetRank
TSEN2	Q8NCE0		hsa-miR-200a-3p	0.489416	13	Very High	BCmicrO|ElMMo3|MBStar|MAMI|microrna.org|MirAncesTar|miRcode|MirMAP|MirSNP|MirTar|Mirza-G|RepTar|RNAhybrid
PDE7B	Q9NP56		hsa-miR-520g-3p	0.489325	13	Very High	BCmicrO|CoMeTa|ElMMo3|MBStar|MirAncesTar|miRDB|MirMAP|MirSNP|Mirza-G|MultiMiTar|RepTar|RNAhybrid|TargetRank
CCDC25	Q86WR0		hsa-miR-181a-5p	0.489258	13	Very High	BCmicrO|CoMeTa|DIANA|ElMMo3|MBStar|MirAncesTar|miRDB|MirMAP|MirTar|PACCMIT|RepTar|RNAhybrid|TargetRank
SKP2	Q13309		hsa-miR-590-5p	0.489211	10	Very High	BCmicrO|DIANA|MBStar|MirAncesTar|miRcode|miRDB|MirMAP|MirTar|RNAhybrid|TargetScan
PHF21A	Q96BD5		hsa-miR-1323	0.489098	11	Very High	BCmicrO|CoMeTa|DIANA|ElMMo3|MBStar|MirAncesTar|MirMAP|Mirza-G|PACCMIT|RepTar|RNAhybrid
EPDR1	Q9UM22		hsa-miR-18a-5p	0.488954	16	Very High	BCmicrO|BiTargeting|DIANA|ElMMo3|MBStar|microrna.org|MirAncesTar|mirbase|miRDB|MirMAP|MirSNP|miRTar2GO|Mirza-G|RepTar|RNAhybrid|TargetRank
CCDC25	Q86WR0		hsa-miR-302d-3p	0.488878	13	Very High	BCmicrO|BiTargeting|CoMeTa|DIANA|ElMMo3|MBStar|microrna.org|MirAncesTar|miRDB|MirMAP|RepTar|RNAhybrid|TargetScan
CDK19	Q9BWU1		hsa-miR-186-5p	0.488846	12	Very High	BCmicrO|CoMeTa|DIANA|ElMMo3|MBStar|microrna.org|MirAncesTar|miRDB|MirMAP|Mirza-G|RNAhybrid|TargetRank
CXXC5	Q7LFL8		hsa-miR-659-3p	0.488766	12	Very High	BCmicrO|BiTargeting|DIANA|MirAncesTar|mirbase|MirMAP|MirTar|Mirza-G|PACCMIT|RepTar|RNAhybrid|TargetRank
OGT	O15294		hsa-miR-380-3p	0.488748	12	Very High	BCmicrO|CoMeTa|DIANA|ElMMo3|MBStar|MirAncesTar|miRDB|MirMAP|MirSNP|MirTar|RepTar|TargetRank
HOXC8	P31273		hsa-miR-3163	0.488428	10	Very High	BiTargeting|Cupid|DIANA|ElMMo3|MBStar|MirAncesTar|miRDB|MirMAP|Mirza-G|PACCMIT
CDK19	Q9BWU1		hsa-miR-28-3p	0.488022	15	Very High	BCmicrO|CoMeTa|Cupid|DIANA|ElMMo3|MBStar|MirAncesTar|miRDB|MirMAP|MirSNP|MirTar|Mirza-G|MultiMiTar|PITA|RNAhybrid
CCDC34	Q96HJ3		hsa-miR-381-3p	0.487868	12	Very High	BCmicrO|ElMMo3|MBStar|MAMI|microrna.org|MirAncesTar|mirbase|MirMAP|Mirza-G|RepTar|RNAhybrid|TargetRank
PDXK	O00764		hsa-miR-27a-3p	0.487827	11	Very High	BCmicrO|DIANA|ElMMo3|MirAncesTar|miRcode|MirMAP|miRTar2GO|Mirza-G|RepTar|RNAhybrid|TargetScan
OIP5	O43482		hsa-miR-383-5p	0.487739	15	Very High	BCmicrO|BiTargeting|CoMeTa|DIANA|ElMMo3|microrna.org|MirAncesTar|mirbase|miRcode|miRDB|MirMAP|miRTar2GO|Mirza-G|RepTar|RNAhybrid
CDK19	Q9BWU1		hsa-miR-297	0.487597	14	Very High	BCmicrO|BiTargeting|CoMeTa|ElMMo3|MBStar|MirAncesTar|miRDB|MirMAP|Mirza-G|MultiMiTar|RepTar|RNAhybrid|TargetRank|TargetSpy
LGR4	Q9BXB1		hsa-miR-944	0.487592	12	Very High	CoMeTa|Cupid|DIANA|ElMMo3|MBStar|MirAncesTar|miRDB|MirMAP|MirTar|Mirza-G|RNAhybrid|TargetRank
PHLDB1	Q86UU1		hsa-miR-760	0.487569	12	Very High	BCmicrO|BiTargeting|CoMeTa|DIANA|ElMMo3|MirAncesTar|miRDB|MirMAP|MultiMiTar|RNAhybrid|TargetRank|TargetScan
CDK19	Q9BWU1		hsa-miR-1276	0.48753	15	Very High	BCmicrO|BiTargeting|CoMeTa|DIANA|ElMMo3|MBStar|MirAncesTar|mirCoX|miRDB|MirMAP|MirTar|Mirza-G|RepTar|RNAhybrid|TargetSpy
TIA1	P31483		hsa-miR-1270	0.487176	13	Very High	BCmicrO|BiTargeting|CoMeTa|Cupid|DIANA|ElMMo3|MirAncesTar|miRDB|MirMAP|Mirza-G|PACCMIT|RepTar|RNAhybrid
OIP5	O43482		hsa-miR-15a-5p	0.487025	14	Very High	Cupid|DIANA|ElMMo3|MBStar|microrna.org|MirAncesTar|mirbase|miRDB|MirMAP|miRTar2GO|Mirza-G|RepTar|RNAhybrid|TargetScan
TMEM203	Q969S6		hsa-miR-330-3p	0.486897	11	Very High	BCmicrO|DIANA|MBStar|MirAncesTar|miRDB|MirMAP|MirTar|Mirza-G|RepTar|TargetRank|TargetScan
PHF21A	Q96BD5		hsa-miR-149-5p	0.486805	14	Very High	BCmicrO|CoMeTa|DIANA|ElMMo3|MBStar|MirAncesTar|mirCoX|MirMAP|miRTar2GO|Mirza-G|PITA|RepTar|RNAhybrid|TargetScan
DCBLD1	Q8N8Z6		hsa-miR-26b-5p	0.486676	9	Very High	BCmicrO|DIANA|microrna.org|mirbase|mirCoX|miRDB|MirMAP|RNAhybrid|TargetScan
TMEM2	Q9UHN6		hsa-miR-455-5p	0.486646	15	Very High	BCmicrO|CoMeTa|ElMMo3|MBStar|microrna.org|MirAncesTar|mirbase|miRcode|miRDB|MirMAP|MirTar|miRTar2GO|Mirza-G|RepTar|RNAhybrid
NREP	Q16612		hsa-miR-1284	0.486516	12	Very High	BCmicrO|CoMeTa|Cupid|ElMMo3|MBStar|MirAncesTar|miRDB|MirMAP|MirTar|Mirza-G|PACCMIT|RNAhybrid
FANCL	Q9NW38		hsa-miR-30c-5p	0.486128	15	Very High	BCmicrO|BiTargeting|CoMeTa|DIANA|ElMMo3|MBStar|MAMI|MirAncesTar|miRDB|MirMAP|MirSNP|miRTar2GO|Mirza-G|RepTar|RNAhybrid
CDK19	Q9BWU1		hsa-miR-668-3p	0.486008	13	Very High	BCmicrO|CoMeTa|DIANA|ElMMo3|MBStar|MirAncesTar|miRDB|MirMAP|MirTar|Mirza-G|RepTar|RNAhybrid|TargetRank
CDK19	Q9BWU1		hsa-miR-526b-5p	0.485744	13	Very High	BCmicrO|BiTargeting|CoMeTa|DIANA|ElMMo3|MBStar|MirAncesTar|MirMAP|Mirza-G|MultiMiTar|RepTar|RNAhybrid|TargetRank
MAT2A	P31153		hsa-miR-93-5p	0.485724	8	Very High	CoMeTa|ElMMo3|microrna.org|MirAncesTar|miRcode|MirMAP|miRTar2GO|RNAhybrid
GID8	Q9NWU2		hsa-miR-133a-3p	0.485704	11	Very High	BCmicrO|CoMeTa|DIANA|ElMMo3|MirAncesTar|miRDB|MirMAP|miRTar2GO|Mirza-G|RepTar|TargetRank
BAAT	Q14032		hsa-miR-527	0.485704	15	Very High	BCmicrO|CoMeTa|Cupid|DIANA|ElMMo3|MBStar|MirAncesTar|miRDB|MirMAP|MirSNP|MirTar|Mirza-G|RepTar|RNAhybrid|TargetRank
BAAT	Q14032		hsa-miR-181a-5p	0.485613	11	Very High	BCmicrO|CoMeTa|ElMMo3|MBStar|MirAncesTar|miRDB|MirMAP|Mirza-G|RNAhybrid|TargetRank|TargetScan
PDXK	O00764		hsa-miR-939-5p	0.485398	15	Very High	BCmicrO|BiTargeting|DIANA|ElMMo3|MBStar|MirAncesTar|miRDB|MirMAP|MirSNP|MirTar|miRTar2GO|PITA|RepTar|RNAhybrid|TargetRank
ANKRA2	Q9H9E1		hsa-let-7d-5p	0.485348	12	Very High	BCmicrO|Cupid|DIANA|MBStar|MAMI|microrna.org|MirAncesTar|MirMAP|miRTar2GO|Mirza-G|MultiMiTar|RNAhybrid
OGT	O15294		hsa-miR-202-5p	0.485005	11	Very High	Cupid|DIANA|MBStar|MirAncesTar|miRDB|MirMAP|MirTar|Mirza-G|PITA|RepTar|TargetScan
SRSF5	Q13243		hsa-miR-323a-5p	0.484942	14	Very High	BCmicrO|CoMeTa|DIANA|ElMMo3|MirAncesTar|mirbase|miRDB|MirMAP|MirSNP|Mirza-G|PACCMIT|RepTar|RNAhybrid|TargetRank
CDH1	P12830		hsa-miR-635	0.484696	15	Very High	BCmicrO|BiTargeting|DIANA|ElMMo3|MirAncesTar|mirbase|miRDB|MirMAP|MirSNP|Mirza-G|MultiMiTar|RepTar|RNAhybrid|TargetRank|TargetSpy
IDH1	O75874		hsa-miR-133a-3p	0.484608	10	Very High	BCmicrO|CoMeTa|Cupid|DIANA|ElMMo3|microrna.org|MirAncesTar|MirMAP|Mirza-G|RNAhybrid
OARD1	Q9Y530		hsa-miR-513a-3p	0.484574	13	Very High	BCmicrO|CoMeTa|DIANA|ElMMo3|MBStar|MirAncesTar|mirbase|miRDB|MirMAP|MirTar|Mirza-G|RNAhybrid|TargetRank
LGR4	Q9BXB1		hsa-let-7a-3p	0.484452	13	Very High	Cupid|DIANA|MBStar|MirAncesTar|mirbase|miRDB|MirMAP|MirSNP|MirTar|Mirza-G|PACCMIT|RepTar|RNAhybrid
CDK19	Q9BWU1		hsa-miR-548n	0.484385	12	Very High	BCmicrO|CoMeTa|DIANA|ElMMo3|MBStar|MirAncesTar|miRDB|MirMAP|MirTar|Mirza-G|PACCMIT|RNAhybrid
MAGEE1	Q9HCI5		hsa-miR-494-3p	0.484207	13	Very High	BCmicrO|DIANA|ElMMo3|MBStar|microrna.org|MirAncesTar|mirbase|miRDB|MirMAP|MirTar|Mirza-G|RNAhybrid|TargetRank
AGGF1	Q8N302		hsa-miR-302c-3p	0.484026	13	Very High	BCmicrO|DIANA|ElMMo3|microrna.org|MirAncesTar|miRDB|MirMAP|MirTar|miRTar2GO|Mirza-G|MultiMiTar|RepTar|RNAhybrid
CCDC117	Q8IWD4		hsa-miR-559	0.483719	11	Very High	BCmicrO|DIANA|ElMMo3|MBStar|MirAncesTar|miRDB|MirMAP|MirTar|Mirza-G|RNAhybrid|TargetSpy
AXIN2	Q9Y2T1		hsa-miR-330-3p	0.483681	15	Very High	BCmicrO|Cupid|DIANA|ElMMo3|MBStar|MirAncesTar|miRDB|MirMAP|miRTar2GO|Mirza-G|MultiMiTar|PITA|RepTar|RNAhybrid|TargetRank
OGT	O15294		hsa-miR-205-5p	0.483633	10	Very High	CoMeTa|Cupid|DIANA|ElMMo3|MirAncesTar|miRcode|MirMAP|miRTar2GO|Mirza-G|TargetRank
CCDC25	Q86WR0		hsa-miR-16-5p	0.483615	15	Very High	BCmicrO|CoMeTa|DIANA|ElMMo3|MBStar|microrna.org|MirAncesTar|miRcode|miRDB|MirMAP|MirSNP|Mirza-G|RepTar|RNAhybrid|TargetRank
AGGF1	Q8N302		hsa-miR-369-3p	0.4835	14	Very High	BCmicrO|CoMeTa|DIANA|ElMMo3|MBStar|MirAncesTar|miRDB|MirMAP|MirTar|Mirza-G|RepTar|RNAhybrid|TargetRank|TargetSpy
TNS3	Q68CZ2		hsa-miR-4262	0.483328	11	Very High	BiTargeting|ElMMo3|MBStar|MirAncesTar|miRcode|miRDB|MirMAP|MirSNP|Mirza-G|RepTar|TargetScan
BAAT	Q14032		hsa-miR-4262	0.483307	9	Very High	ElMMo3|MBStar|MirAncesTar|miRcode|miRDB|MirMAP|Mirza-G|RNAhybrid|TargetScan
AGGF1	Q8N302		hsa-miR-374a-5p	0.483235	12	Very High	BCmicrO|CoMeTa|DIANA|ElMMo3|MBStar|microrna.org|MirAncesTar|miRDB|MirMAP|Mirza-G|RNAhybrid|TargetRank
RAB40B	Q12829		hsa-miR-103a-3p	0.483215	14	Very High	BCmicrO|BiTargeting|DIANA|ElMMo3|MBStar|MAMI|MirAncesTar|miRcode|miRDB|MirMAP|MirSNP|Mirza-G|RepTar|RNAhybrid
IDH1	O75874		hsa-miR-590-3p	0.483178	10	Very High	CoMeTa|DIANA|ElMMo3|MBStar|microrna.org|MirAncesTar|miRDB|MirMAP|RNAhybrid|TargetRank
IDH1	O75874		hsa-miR-298	0.482713	13	Very High	CoMeTa|DIANA|ElMMo3|MBStar|MirAncesTar|mirCoX|miRDB|MirMAP|miRTar2GO|Mirza-G|MultiMiTar|RNAhybrid|TargetRank
CCDC25	Q86WR0		hsa-miR-520a-3p	0.48233	13	Very High	CoMeTa|DIANA|ElMMo3|MBStar|microrna.org|MirAncesTar|miRDB|MirMAP|Mirza-G|RepTar|RNAhybrid|TargetScan|TargetSpy
AFAP1L2	Q8N4X5		hsa-miR-27a-3p	0.481977	15	Very High	BCmicrO|BiTargeting|DIANA|ElMMo3|MBStar|microrna.org|MirAncesTar|mirbase|miRcode|miRDB|MirMAP|Mirza-G|RepTar|RNAhybrid|TargetRank
TIA1	P31483		hsa-miR-130a-5p	0.481891	11	Very High	Cupid|DIANA|MBStar|MirAncesTar|miRDB|MirMAP|Mirza-G|PACCMIT|RepTar|RNAhybrid|TargetScan
IMP3	Q9NV31		hsa-miR-338-3p	0.481331	17	Very High	BCmicrO|BiTargeting|DIANA|ElMMo3|MBStar|MAMI|microrna.org|MirAncesTar|mirbase|miRcode|miRDB|MirMAP|Mirza-G|PITA|RepTar|RNAhybrid|TargetSpy
PDE7B	Q9NP56		hsa-miR-152-3p	0.481286	11	Very High	BCmicrO|DIANA|MBStar|MirAncesTar|miRcode|mirCoX|MirMAP|miRTar2GO|MultiMiTar|RepTar|RNAhybrid
OGT	O15294		hsa-miR-767-5p	0.481285	14	Very High	BCmicrO|BiTargeting|CoMeTa|Cupid|DIANA|ElMMo3|MBStar|MirAncesTar|mirbase|miRDB|MirMAP|MirSNP|Mirza-G|RepTar
RAB40B	Q12829		hsa-miR-130a-3p	0.481279	14	Very High	BCmicrO|BiTargeting|CoMeTa|DIANA|ElMMo3|microrna.org|MirAncesTar|mirbase|miRDB|MirMAP|miRTar2GO|Mirza-G|RepTar|RNAhybrid
CDK19	Q9BWU1		hsa-miR-659-3p	0.48125	12	Very High	BCmicrO|CoMeTa|DIANA|MBStar|MirAncesTar|miRDB|MirMAP|Mirza-G|MultiMiTar|RepTar|RNAhybrid|TargetRank
OGT	O15294		hsa-miR-34c-5p	0.481237	10	Very High	BCmicrO|BiTargeting|CoMeTa|MBStar|MAMI|MirAncesTar|MirMAP|miRTar2GO|MultiMiTar|RepTar
EPDR1	Q9UM22		hsa-miR-182-5p	0.481223	14	Very High	BCmicrO|DIANA|ElMMo3|MBStar|microrna.org|MirAncesTar|miRcode|miRDB|MirMAP|MirTar|miRTar2GO|Mirza-G|RepTar|RNAhybrid
AXIN2	Q9Y2T1		hsa-miR-34a-5p	0.481117	14	Very High	BCmicrO|BiTargeting|Cupid|DIANA|ElMMo3|microrna.org|MirAncesTar|miRDB|MirMAP|Mirza-G|MultiMiTar|RepTar|RNAhybrid|TargetRank
OGT	O15294		hsa-miR-545-3p	0.481094	11	Very High	BCmicrO|CoMeTa|Cupid|ElMMo3|MBStar|MirAncesTar|miRDB|MirMAP|Mirza-G|MultiMiTar|RepTar
LGR4	Q9BXB1		hsa-let-7b-3p	0.481075	12	Very High	Cupid|DIANA|MBStar|MirAncesTar|mirbase|miRDB|MirMAP|MirSNP|MirTar|Mirza-G|PACCMIT|RNAhybrid
GID8	Q9NWU2		hsa-miR-455-5p	0.481072	12	Very High	BCmicrO|ElMMo3|microrna.org|MirAncesTar|miRcode|miRDB|MirSNP|MirTar|Mirza-G|RepTar|TargetRank|TargetSpy
CDK19	Q9BWU1		hsa-miR-33b-5p	0.480854	10	Very High	BCmicrO|CoMeTa|DIANA|ElMMo3|MBStar|MirAncesTar|MirMAP|miRTar2GO|MultiMiTar|RNAhybrid
NREP	Q16612		hsa-miR-296-3p	0.480385	14	Very High	BCmicrO|CoMeTa|DIANA|ElMMo3|MBStar|microrna.org|MirAncesTar|miRDB|MirMAP|miRTar2GO|Mirza-G|MultiMiTar|RNAhybrid|TargetSpy
C1orf131	Q8NDD1		hsa-miR-24-3p	0.48037	11	Very High	BCmicrO|BiTargeting|DIANA|microrna.org|MirAncesTar|miRcode|MirMAP|RepTar|RNA22|RNAhybrid|TargetScan
TNS3	Q68CZ2		hsa-miR-381-3p	0.480054	11	Very High	BCmicrO|CoMeTa|DIANA|ElMMo3|MBStar|MirAncesTar|MirMAP|Mirza-G|RNAhybrid|TargetRank|TargetScan
THNSL1	Q8IYQ7		hsa-miR-193b-3p	0.480045	14	Very High	BCmicrO|BiTargeting|DIANA|ElMMo3|MBStar|MAMI|microrna.org|miRcode|miRDB|MirMAP|MirTar|Mirza-G|RepTar|RNAhybrid
CDH1	P12830		hsa-miR-340-5p	0.480013	13	Very High	DIANA|MBStar|microrna.org|MirAncesTar|mirbase|miRDB|MirMAP|MirSNP|MirTar|miRTar2GO|Mirza-G|RNAhybrid|TargetScan
MAT2A	P31153		hsa-miR-765	0.479727	13	Very High	BCmicrO|CoMeTa|DIANA|ElMMo3|MirAncesTar|miRDB|MirMAP|MirTar|Mirza-G|MultiMiTar|RNAhybrid|TargetRank|TargetSpy
IDH1	O75874		hsa-miR-577	0.479647	13	Very High	BCmicrO|CoMeTa|Cupid|DIANA|ElMMo3|MBStar|MirAncesTar|miRDB|MirMAP|Mirza-G|RNAhybrid|TargetRank|TargetSpy
CBX2	Q14781		hsa-miR-940	0.479618	10	Very High	BCmicrO|DIANA|ElMMo3|MirAncesTar|miRDB|MirMAP|MirTar|miRTar2GO|RepTar|TargetRank
ZNF512	Q96ME7		hsa-miR-320a	0.479562	15	Very High	BCmicrO|BiTargeting|Cupid|DIANA|ElMMo3|MBStar|microrna.org|MirAncesTar|miRDB|MirMAP|Mirza-G|RepTar|RNAhybrid|TargetRank|TargetSpy
TMEM2	Q9UHN6		hsa-miR-548c-3p	0.479528	12	Very High	BCmicrO|CoMeTa|DIANA|ElMMo3|MBStar|MirAncesTar|miRDB|MirMAP|Mirza-G|PACCMIT|RNAhybrid|TargetRank
OGT	O15294		hsa-miR-3163	0.479397	7	Very High	Cupid|DIANA|ElMMo3|MBStar|MirAncesTar|MirMAP|Mirza-G
NREP	Q16612		hsa-miR-30a-3p	0.479148	8	Very High	BiTargeting|MBStar|MirAncesTar|MirMAP|miRTar2GO|Mirza-G|PicTar|RNAhybrid
PDE7B	Q9NP56		hsa-miR-524-5p	0.479129	14	Very High	BCmicrO|BiTargeting|CoMeTa|DIANA|ElMMo3|MBStar|MirAncesTar|miRDB|MirMAP|Mirza-G|MultiMiTar|RepTar|RNAhybrid|TargetRank
HNRNPA0	Q13151		hsa-miR-548d-3p	0.479049	12	Very High	BCmicrO|Cupid|DIANA|ElMMo3|MBStar|MirAncesTar|mirbase|miRDB|MirMAP|Mirza-G|RepTar|TargetRank
ZNF512	Q96ME7		hsa-miR-34a-5p	0.479018	12	Very High	BCmicrO|BiTargeting|DIANA|ElMMo3|MBStar|MAMI|microrna.org|MirAncesTar|MirMAP|Mirza-G|RepTar|RNAhybrid
IDH1	O75874		hsa-miR-374b-5p	0.478925	12	Very High	BCmicrO|CoMeTa|DIANA|ElMMo3|microrna.org|MirAncesTar|miRDB|MirMAP|MirTar|Mirza-G|RNAhybrid|TargetRank
C17orf58	Q2M2W7		hsa-miR-186-5p	0.478693	13	Very High	BCmicrO|DIANA|ElMMo3|MBStar|microrna.org|MirAncesTar|miRDB|MirMAP|MirSNP|MirTar|Mirza-G|RNAhybrid|TargetRank
THNSL1	Q8IYQ7		hsa-miR-193a-3p	0.478682	17	Very High	BCmicrO|BiTargeting|DIANA|ElMMo3|MBStar|MAMI|microrna.org|MirAncesTar|mirbase|miRcode|miRDB|MirMAP|MirTar|Mirza-G|RepTar|RNAhybrid|TargetSpy
TIA1	P31483		hsa-miR-132-3p	0.478595	13	Very High	DIANA|ElMMo3|MBStar|microrna.org|MirAncesTar|miRcode|miRDB|MirMAP|MirTar|miRTar2GO|Mirza-G|MultiMiTar|RNAhybrid
EPDR1	Q9UM22		hsa-miR-505-3p	0.478491	13	Very High	DIANA|ElMMo3|MBStar|microrna.org|MirAncesTar|miRDB|MirMAP|MirTar|miRTar2GO|Mirza-G|RepTar|RNAhybrid|TargetRank
EPDR1	Q9UM22		hsa-miR-374b-5p	0.478446	13	Very High	BCmicrO|DIANA|ElMMo3|MBStar|microrna.org|MirAncesTar|miRDB|MirMAP|MirTar|miRTar2GO|Mirza-G|RNAhybrid|TargetRank
CCDC25	Q86WR0		hsa-miR-181b-5p	0.478098	13	Very High	BCmicrO|CoMeTa|DIANA|ElMMo3|MBStar|MirAncesTar|miRDB|MirMAP|MirTar|PACCMIT|RepTar|RNAhybrid|TargetRank
CDK19	Q9BWU1		hsa-miR-1303	0.47801	13	Very High	BCmicrO|CoMeTa|DIANA|ElMMo3|MBStar|MirAncesTar|miRDB|MirMAP|miRTar2GO|Mirza-G|PACCMIT|RepTar|RNAhybrid
MAT2A	P31153		hsa-miR-648	0.47793	13	Very High	BCmicrO|CoMeTa|DIANA|ElMMo3|MBStar|MirAncesTar|miRDB|MirMAP|Mirza-G|MultiMiTar|RepTar|RNAhybrid|TargetRank
CCDC117	Q8IWD4		hsa-miR-873-5p	0.4779	14	Very High	BCmicrO|BiTargeting|Cupid|DIANA|ElMMo3|microrna.org|MirAncesTar|miRDB|MirMAP|Mirza-G|MultiMiTar|PACCMIT|RepTar|RNAhybrid
PDE7B	Q9NP56		hsa-miR-196b-5p	0.477823	17	Very High	BiTargeting|CoMeTa|DIANA|ElMMo3|MBStar|microrna.org|MirAncesTar|mirCoX|miRDB|MirMAP|MirSNP|MirTar|miRTar2GO|Mirza-G|MultiMiTar|RepTar|RNAhybrid
LGR4	Q9BXB1		hsa-miR-603	0.477818	13	Very High	BCmicrO|CoMeTa|DIANA|ElMMo3|MBStar|MirAncesTar|miRDB|MirMAP|MirTar|Mirza-G|RNAhybrid|TargetRank|TargetSpy
PHLDB1	Q86UU1		hsa-miR-136-5p	0.47769	13	Very High	BCmicrO|BiTargeting|CoMeTa|DIANA|ElMMo3|microrna.org|MirAncesTar|miRDB|MirMAP|miRTar2GO|RepTar|RNAhybrid|TargetRank
NREP	Q16612		hsa-miR-3163	0.477638	9	Very High	Cupid|DIANA|ElMMo3|MBStar|MirAncesTar|miRDB|MirMAP|Mirza-G|RNAhybrid
GID8	Q9NWU2		hsa-miR-520d-5p	0.477516	13	Very High	BCmicrO|CoMeTa|DIANA|ElMMo3|MBStar|MirAncesTar|miRDB|MirMAP|Mirza-G|MultiMiTar|RepTar|TargetRank|TargetSpy
CCDC117	Q8IWD4		hsa-miR-371a-5p	0.477392	10	Very High	BCmicrO|DIANA|ElMMo3|microrna.org|MirAncesTar|miRDB|MirMAP|Mirza-G|RNAhybrid|TargetScan
OGT	O15294		hsa-miR-18b-5p	0.477352	8	Very High	BCmicrO|CoMeTa|MBStar|MAMI|MirAncesTar|miRTar2GO|MultiMiTar|RepTar
CCDC117	Q8IWD4		hsa-miR-548a-3p	0.477287	13	Very High	BCmicrO|Cupid|DIANA|ElMMo3|MBStar|MirAncesTar|miRcode|miRDB|MirMAP|Mirza-G|PACCMIT|RepTar|RNAhybrid
KLHL12	Q53G59		hsa-miR-532-3p	0.477282	12	Very High	BCmicrO|CoMeTa|DIANA|ElMMo3|MirAncesTar|MirMAP|MirTar|Mirza-G|PACCMIT|RNAhybrid|TargetRank|TargetSpy
AXIN2	Q9Y2T1		hsa-miR-454-3p	0.47715	14	Very High	BCmicrO|DIANA|ElMMo3|MBStar|microrna.org|MirAncesTar|miRcode|miRDB|MirMAP|miRTar2GO|Mirza-G|RepTar|RNAhybrid|TargetRank
RBM4B	Q9BQ04		hsa-miR-155-5p	0.476841	13	Very High	BCmicrO|BiTargeting|DIANA|ElMMo3|microrna.org|MirAncesTar|mirbase|miRcode|miRDB|MirMAP|Mirza-G|MultiMiTar|RNAhybrid
PDE7B	Q9NP56		hsa-miR-493-5p	0.476781	11	Very High	Cupid|DIANA|MBStar|MirAncesTar|miRDB|MirMAP|MirTar|Mirza-G|RepTar|RNAhybrid|TargetScan
MUM1	Q2TAK8		hsa-miR-128-3p	0.476473	15	Very High	BCmicrO|BiTargeting|DIANA|ElMMo3|MAMI|microrna.org|MirAncesTar|miRcode|miRDB|MirMAP|miRTar2GO|Mirza-G|PITA|RepTar|RNAhybrid
PHF21A	Q96BD5		hsa-miR-330-5p	0.476264	12	Very High	CoMeTa|DIANA|ElMMo3|MirAncesTar|MirMAP|miRTar2GO|Mirza-G|MultiMiTar|PITA|RepTar|RNAhybrid|TargetScan
OGT	O15294		hsa-miR-520a-5p	0.47617	11	Very High	BiTargeting|CoMeTa|Cupid|DIANA|MBStar|MirAncesTar|MirMAP|Mirza-G|MultiMiTar|RepTar|TargetRank
OIP5	O43482		hsa-miR-195-5p	0.476124	14	Very High	BCmicrO|DIANA|ElMMo3|MBStar|microrna.org|MirAncesTar|miRcode|miRDB|MirMAP|miRTar2GO|Mirza-G|RepTar|RNAhybrid|TargetScan
PHF21A	Q96BD5		hsa-miR-548o-3p	0.476064	13	Very High	BCmicrO|CoMeTa|Cupid|DIANA|ElMMo3|MBStar|MirAncesTar|MirMAP|MirSNP|Mirza-G|PACCMIT|RepTar|RNAhybrid
CDK19	Q9BWU1		hsa-miR-502-5p	0.47587	14	Very High	BCmicrO|BiTargeting|CoMeTa|DIANA|ElMMo3|MBStar|MirAncesTar|miRDB|MirMAP|MultiMiTar|RepTar|RNAhybrid|TargetRank|TargetSpy
MED20	Q9H944		hsa-miR-16-5p	0.475863	10	Very High	BCmicrO|CoMeTa|MBStar|microrna.org|MirAncesTar|miRcode|MirMAP|miRTar2GO|RNAhybrid|TargetScan
SRSF5	Q13243		hsa-miR-374b-5p	0.475747	11	Very High	BCmicrO|CoMeTa|DIANA|ElMMo3|MBStar|microrna.org|MirAncesTar|MirMAP|PACCMIT|RNAhybrid|TargetRank
TMEM2	Q9UHN6		hsa-miR-583	0.475743	14	Very High	BCmicrO|CoMeTa|DIANA|ElMMo3|MBStar|MirAncesTar|miRDB|MirMAP|MirTar|Mirza-G|RepTar|RNAhybrid|TargetRank|TargetSpy
CDK19	Q9BWU1		hsa-miR-325	0.475556	15	Very High	BCmicrO|CoMeTa|DIANA|ElMMo3|MBStar|MirAncesTar|miRDB|MirMAP|MirSNP|Mirza-G|MultiMiTar|RepTar|RNAhybrid|TargetRank|TargetSpy
DCBLD1	Q8N8Z6		hsa-miR-30e-5p	0.475294	9	Very High	BiTargeting|DIANA|microrna.org|MirAncesTar|mirbase|miRDB|MirMAP|RNAhybrid|TargetScan
GEMIN6	Q8WXD5		hsa-miR-216a-5p	0.475167	9	Very High	BiTargeting|DIANA|microrna.org|MirAncesTar|miRcode|mirCoX|MirMAP|RNAhybrid|TargetScan
HSPA2	P54652		hsa-miR-586	0.475119	12	Very High	DIANA|ElMMo3|MBStar|MirAncesTar|mirbase|miRDB|MirMAP|MirTar|Mirza-G|MultiMiTar|TargetRank|TargetSpy
MAT2A	P31153		hsa-miR-583	0.475116	12	Very High	BCmicrO|CoMeTa|DIANA|ElMMo3|MirAncesTar|miRDB|MirMAP|Mirza-G|RepTar|RNAhybrid|TargetRank|TargetSpy
CDK19	Q9BWU1		hsa-let-7f-1-3p	0.474998	12	Very High	BiTargeting|Cupid|DIANA|MBStar|MirAncesTar|miRDB|MirMAP|MirSNP|MirTar|Mirza-G|RepTar|RNAhybrid
RNASE4	P34096		hsa-miR-590-5p	0.474903	13	Very High	BCmicrO|BiTargeting|CoMeTa|DIANA|ElMMo3|MBStar|microrna.org|miRcode|miRDB|MirMAP|Mirza-G|RepTar|RNAhybrid
FAM217B	Q9NTX9		hsa-miR-548h-5p	0.47486	9	Very High	BCmicrO|DIANA|ElMMo3|MBStar|MirAncesTar|MirMAP|MirSNP|MirTar|Mirza-G
MAT2A	P31153		hsa-miR-494-3p	0.47473	12	Very High	BCmicrO|CoMeTa|DIANA|ElMMo3|MBStar|microrna.org|MirAncesTar|miRDB|MirMAP|Mirza-G|RNAhybrid|TargetScan
OGT	O15294		hsa-miR-214-3p	0.474708	9	Very High	ElMMo3|MBStar|microrna.org|MirAncesTar|miRcode|MirMAP|miRTar2GO|MultiMiTar|PITA
CDK19	Q9BWU1		hsa-miR-548l	0.474694	13	Very High	BCmicrO|CoMeTa|DIANA|ElMMo3|MBStar|MirAncesTar|miRDB|MirMAP|MirTar|Mirza-G|RepTar|RNAhybrid|TargetSpy
PHF21A	Q96BD5		hsa-miR-448	0.474531	13	Very High	BCmicrO|CoMeTa|DIANA|ElMMo3|MBStar|MirAncesTar|MirMAP|miRTar2GO|Mirza-G|MultiMiTar|RepTar|RNAhybrid|TargetScan
GSPT2	Q8IYD1		hsa-miR-320c	0.474344	10	Very High	BCmicrO|CoMeTa|DIANA|ElMMo3|microrna.org|MirAncesTar|miRDB|MirMAP|Mirza-G|TargetSpy
TMEM2	Q9UHN6		hsa-miR-454-3p	0.474199	12	Very High	BCmicrO|CoMeTa|DIANA|ElMMo3|microrna.org|MirAncesTar|miRcode|miRDB|MirMAP|Mirza-G|RepTar|RNAhybrid
GSPT2	Q8IYD1		hsa-miR-548k	0.474182	13	Very High	BCmicrO|CoMeTa|Cupid|DIANA|ElMMo3|MBStar|MirAncesTar|miRDB|MirMAP|MirSNP|MirTar|Mirza-G|TargetSpy
PDE7B	Q9NP56		hsa-miR-302b-3p	0.474155	13	Very High	BCmicrO|BiTargeting|DIANA|ElMMo3|MBStar|microrna.org|MirAncesTar|miRDB|MirMAP|MirSNP|MultiMiTar|RNAhybrid|TargetRank
CCDC25	Q86WR0		hsa-miR-195-5p	0.474128	14	Very High	BCmicrO|CoMeTa|DIANA|ElMMo3|microrna.org|MirAncesTar|miRcode|miRDB|MirMAP|MirSNP|Mirza-G|RepTar|RNAhybrid|TargetRank
ANKRA2	Q9H9E1		hsa-miR-545-5p	0.474124	11	Very High	Cupid|DIANA|MBStar|MirAncesTar|mirbase|miRDB|MirMAP|MirSNP|MirTar|Mirza-G|RNAhybrid
TNS3	Q68CZ2		hsa-miR-559	0.474043	12	Very High	BCmicrO|CoMeTa|DIANA|ElMMo3|MBStar|MirAncesTar|miRDB|MirMAP|Mirza-G|RNAhybrid|TargetRank|TargetSpy
OGT	O15294		hsa-miR-519c-3p	0.473971	12	Very High	CoMeTa|DIANA|ElMMo3|MBStar|MirAncesTar|miRDB|MirMAP|Mirza-G|PACCMIT|RepTar|TargetRank|TargetSpy
HOXC8	P31273		hsa-miR-574-5p	0.473621	12	Very High	BCmicrO|CoMeTa|DIANA|ElMMo3|MirAncesTar|miRDB|MirMAP|miRTar2GO|Mirza-G|MultiMiTar|PITA|RepTar
ZNF512	Q96ME7		hsa-miR-708-5p	0.473567	15	Very High	BCmicrO|BiTargeting|DIANA|ElMMo3|MBStar|microrna.org|MirAncesTar|miRDB|MirMAP|MirSNP|Mirza-G|MultiMiTar|RepTar|RNAhybrid|TargetRank
AP3M2	P53677		hsa-miR-545-3p	0.473508	12	Very High	BCmicrO|CoMeTa|ElMMo3|MBStar|MirAncesTar|miRDB|MirMAP|Mirza-G|MultiMiTar|PACCMIT|RNAhybrid|TargetRank
FAM217B	Q9NTX9		hsa-miR-548w	0.473423	10	Very High	BiTargeting|DIANA|ElMMo3|MBStar|MirAncesTar|MirMAP|MirSNP|MirTar|Mirza-G|RepTar
AGGF1	Q8N302		hsa-miR-320b	0.473356	13	Very High	BCmicrO|Cupid|DIANA|ElMMo3|MBStar|microrna.org|MirAncesTar|miRDB|MirMAP|miRTar2GO|Mirza-G|RNAhybrid|TargetSpy
CENPF	P49454		hsa-miR-539-5p	0.473296	14	Very High	BCmicrO|CoMeTa|DIANA|ElMMo3|MBStar|microrna.org|MirAncesTar|miRDB|MirMAP|Mirza-G|RepTar|RNA22|RNAhybrid|TargetRank
PDE7B	Q9NP56		hsa-miR-643	0.473244	14	Very High	BCmicrO|CoMeTa|Cupid|DIANA|ElMMo3|MBStar|MirAncesTar|miRDB|MirMAP|MirTar|Mirza-G|PACCMIT|RNAhybrid|TargetRank
PHF21A	Q96BD5		hsa-miR-559	0.473215	12	Very High	BCmicrO|CoMeTa|Cupid|DIANA|ElMMo3|MBStar|MirAncesTar|MirMAP|MirSNP|Mirza-G|RNAhybrid|TargetRank
IDH1	O75874		hsa-miR-374a-5p	0.473193	12	Very High	BCmicrO|CoMeTa|DIANA|ElMMo3|microrna.org|MirAncesTar|miRDB|MirMAP|MirTar|Mirza-G|RNAhybrid|TargetRank
KLHL12	Q53G59		hsa-miR-188-3p	0.473102	13	Very High	BCmicrO|BiTargeting|CoMeTa|ElMMo3|MirAncesTar|MirMAP|MirTar|Mirza-G|RepTar|RNA22|RNAhybrid|TargetRank|TargetSpy
PDE7B	Q9NP56		hsa-miR-650	0.472603	14	Very High	BCmicrO|BiTargeting|CoMeTa|DIANA|ElMMo3|MBStar|MirAncesTar|miRDB|MirMAP|miRTar2GO|Mirza-G|MultiMiTar|RepTar|RNAhybrid
PDE7B	Q9NP56		hsa-miR-3133	0.472552	9	Very High	DIANA|ElMMo3|MBStar|MirAncesTar|miRDB|MirMAP|MirTar|Mirza-G|RNAhybrid
FANCL	Q9NW38		hsa-miR-890	0.47242	13	Very High	BCmicrO|CoMeTa|DIANA|ElMMo3|MirAncesTar|mirbase|miRDB|MirMAP|MirTar|Mirza-G|RepTar|RNAhybrid|TargetRank
MED20	Q9H944		hsa-miR-545-3p	0.472373	13	Very High	BCmicrO|CoMeTa|DIANA|ElMMo3|MBStar|MirAncesTar|miRDB|MirMAP|MirTar|Mirza-G|RepTar|RNAhybrid|TargetRank
CDK19	Q9BWU1		hsa-miR-921	0.47236	13	Very High	BCmicrO|BiTargeting|CoMeTa|DIANA|ElMMo3|MBStar|MirAncesTar|miRDB|MirMAP|MultiMiTar|RepTar|RNAhybrid|TargetRank
CCDC34	Q96HJ3		hsa-miR-369-3p	0.472184	14	Very High	BCmicrO|DIANA|ElMMo3|MBStar|MirAncesTar|mirbase|miRDB|MirMAP|MirTar|Mirza-G|RepTar|RNAhybrid|TargetRank|TargetSpy
MAT2A	P31153		hsa-miR-491-5p	0.472101	12	Very High	BCmicrO|CoMeTa|DIANA|ElMMo3|microrna.org|MirAncesTar|miRDB|MirMAP|miRTar2GO|Mirza-G|MultiMiTar|RNAhybrid
CDK19	Q9BWU1		hsa-miR-16-5p	0.47207	10	Very High	BCmicrO|CoMeTa|MBStar|MirAncesTar|MirMAP|MirSNP|miRTar2GO|MultiMiTar|RepTar|RNAhybrid
CDK19	Q9BWU1		hsa-miR-548a-3p	0.471995	12	Very High	BCmicrO|CoMeTa|DIANA|ElMMo3|MBStar|MirAncesTar|miRcode|miRDB|MirMAP|Mirza-G|RNAhybrid|TargetRank
PDE7B	Q9NP56		hsa-miR-520a-3p	0.471965	13	Very High	CoMeTa|DIANA|ElMMo3|MBStar|microrna.org|MirAncesTar|miRDB|MirMAP|MirSNP|MultiMiTar|RNAhybrid|TargetRank|TargetSpy
PDE7B	Q9NP56		hsa-miR-1225-5p	0.47195	15	Very High	BCmicrO|CoMeTa|DIANA|ElMMo3|MBStar|MirAncesTar|miRDB|MirMAP|MirTar|Mirza-G|MultiMiTar|PACCMIT|RepTar|RNAhybrid|TargetSpy
MAT2A	P31153		hsa-miR-141-3p	0.471548	10	Very High	BCmicrO|CoMeTa|DIANA|ElMMo3|MirAncesTar|miRcode|mirCoX|MirMAP|miRTar2GO|RNAhybrid
MAGEE1	Q9HCI5		hsa-miR-30b-5p	0.471361	14	Very High	BCmicrO|DIANA|ElMMo3|MBStar|MAMI|microrna.org|MirAncesTar|mirbase|miRDB|MirMAP|Mirza-G|RepTar|RNAhybrid|TargetRank
CDH1	P12830		hsa-miR-23a-3p	0.471228	11	Very High	BCmicrO|ElMMo3|MBStar|microrna.org|MirAncesTar|miRDB|MirMAP|MirTar|Mirza-G|RNAhybrid|TargetRank
SRSF5	Q13243		hsa-miR-1283	0.471135	13	Very High	BCmicrO|BiTargeting|CoMeTa|ElMMo3|MirAncesTar|miRDB|MirMAP|MirSNP|MirTar|Mirza-G|PACCMIT|RepTar|RNAhybrid
C17orf58	Q2M2W7		hsa-miR-495-3p	0.470923	13	Very High	BCmicrO|DIANA|ElMMo3|MBStar|microrna.org|MirAncesTar|mirbase|miRDB|MirMAP|Mirza-G|RepTar|RNAhybrid|TargetRank
C17orf58	Q2M2W7		hsa-miR-379-5p	0.470832	12	Very High	BCmicrO|DIANA|ElMMo3|MBStar|microrna.org|MirAncesTar|miRDB|MirMAP|MultiMiTar|RepTar|RNAhybrid|TargetScan
PDXK	O00764		hsa-miR-186-5p	0.470785	13	Very High	BCmicrO|BiTargeting|CoMeTa|DIANA|ElMMo3|MBStar|MirAncesTar|MirMAP|MirSNP|miRTar2GO|RepTar|RNAhybrid|TargetRank
MAGEE1	Q9HCI5		hsa-miR-498	0.470594	14	Very High	BCmicrO|DIANA|ElMMo3|MBStar|MirAncesTar|mirbase|miRDB|MirMAP|MirTar|Mirza-G|RepTar|RNAhybrid|TargetRank|TargetSpy
OGT	O15294		hsa-miR-152-3p	0.470347	14	Very High	BCmicrO|CoMeTa|ElMMo3|MBStar|microrna.org|MirAncesTar|miRcode|mirCoX|miRDB|MirMAP|MirSNP|Mirza-G|MultiMiTar|RepTar
TIA1	P31483		hsa-miR-301a-3p	0.470081	9	Very High	BCmicrO|CoMeTa|MBStar|microrna.org|MirAncesTar|miRTar2GO|MultiMiTar|RepTar|RNAhybrid
OGT	O15294		hsa-miR-620	0.469879	13	Very High	BCmicrO|CoMeTa|DIANA|ElMMo3|MBStar|MirAncesTar|miRDB|MirMAP|Mirza-G|MultiMiTar|RepTar|TargetRank|TargetSpy
GMCL1	Q96IK5		hsa-miR-125a-3p	0.469737	12	Very High	BCmicrO|ElMMo3|MBStar|microrna.org|MirAncesTar|mirbase|miRDB|MirMAP|MirTar|miRTar2GO|Mirza-G|TargetSpy
PHF21A	Q96BD5		hsa-miR-185-5p	0.469604	12	Very High	BCmicrO|DIANA|ElMMo3|MBStar|MirAncesTar|MirMAP|MirTar|miRTar2GO|MultiMiTar|PITA|RepTar|RNAhybrid
CCDC25	Q86WR0		hsa-miR-204-5p	0.46933	14	Very High	BCmicrO|BiTargeting|DIANA|ElMMo3|microrna.org|MirAncesTar|miRcode|miRDB|MirMAP|MirSNP|Mirza-G|RepTar|RNAhybrid|TargetRank
PDE7B	Q9NP56		hsa-miR-204-5p	0.469233	13	Very High	BCmicrO|CoMeTa|ElMMo3|MirAncesTar|miRcode|miRDB|MirMAP|MirSNP|miRTar2GO|Mirza-G|RepTar|RNAhybrid|TargetRank
LGR4	Q9BXB1		hsa-miR-330-3p	0.46916	13	Very High	BCmicrO|CoMeTa|DIANA|ElMMo3|MBStar|MirAncesTar|miRDB|MirMAP|miRTar2GO|Mirza-G|RepTar|RNAhybrid|TargetRank
HOXC8	P31273		hsa-miR-502-5p	0.469085	12	Very High	BCmicrO|CoMeTa|Cupid|DIANA|ElMMo3|MirAncesTar|miRDB|MirMAP|MirTar|RepTar|TargetRank|TargetSpy
CCDC25	Q86WR0		hsa-miR-539-5p	0.468944	15	Very High	BCmicrO|BiTargeting|CoMeTa|DIANA|ElMMo3|MBStar|microrna.org|MirAncesTar|miRDB|MirMAP|MirTar|Mirza-G|RepTar|RNAhybrid|TargetRank
CDH1	P12830		hsa-miR-219a-5p	0.468852	13	Very High	ElMMo3|MBStar|microrna.org|MirAncesTar|mirbase|miRcode|miRDB|MirMAP|MirTar|Mirza-G|RepTar|RNAhybrid|TargetRank
PDE7B	Q9NP56		hsa-miR-23b-3p	0.468773	14	Very High	BCmicrO|DIANA|ElMMo3|MBStar|microrna.org|MirAncesTar|miRcode|miRDB|MirMAP|miRTar2GO|Mirza-G|RepTar|RNAhybrid|TargetRank
FAM217B	Q9NTX9		hsa-miR-218-5p	0.468732	8	Very High	BCmicrO|ElMMo3|MirAncesTar|miRcode|MirMAP|Mirza-G|RepTar|TargetScan
PDE7B	Q9NP56		hsa-miR-513a-5p	0.468672	11	Very High	BCmicrO|CoMeTa|DIANA|ElMMo3|MirAncesTar|MirMAP|Mirza-G|MultiMiTar|RepTar|RNAhybrid|TargetRank
AFAP1L2	Q8N4X5		hsa-miR-548c-3p	0.468452	12	Very High	BCmicrO|DIANA|ElMMo3|MBStar|MirAncesTar|mirbase|miRDB|MirMAP|MirTar|Mirza-G|RNAhybrid|TargetRank
RAB40B	Q12829		hsa-miR-454-3p	0.468028	14	Very High	BCmicrO|BiTargeting|CoMeTa|DIANA|ElMMo3|microrna.org|MirAncesTar|miRcode|miRDB|MirMAP|miRTar2GO|Mirza-G|RepTar|RNAhybrid
GSPT2	Q8IYD1		hsa-miR-320d	0.468007	10	Very High	BCmicrO|CoMeTa|DIANA|ElMMo3|microrna.org|MirAncesTar|miRDB|MirMAP|Mirza-G|TargetSpy
MED20	Q9H944		hsa-miR-331-3p	0.467954	12	Very High	BCmicrO|BiTargeting|CoMeTa|DIANA|ElMMo3|MirAncesTar|miRDB|MirMAP|MirSNP|RepTar|RNAhybrid|TargetScan
SRSF5	Q13243		hsa-miR-1260a	0.467882	15	Very High	BCmicrO|BiTargeting|CoMeTa|Cupid|DIANA|ElMMo3|MBStar|MirAncesTar|mirCoX|miRDB|MirMAP|Mirza-G|PACCMIT|RepTar|RNAhybrid
TMEM2	Q9UHN6		hsa-miR-603	0.467862	12	Very High	BCmicrO|BiTargeting|ElMMo3|MirAncesTar|miRDB|MirMAP|MirSNP|MirTar|Mirza-G|RNAhybrid|TargetRank|TargetSpy
PXYLP1	Q8TE99		hsa-miR-138-5p	0.467784	12	Very High	BCmicrO|BiTargeting|DIANA|MBStar|MAMI|MirAncesTar|miRcode|MirMAP|miRTar2GO|Mirza-G|PITA|RNAhybrid
NREP	Q16612		hsa-miR-199b-5p	0.467773	15	Very High	BCmicrO|ElMMo3|MBStar|microrna.org|MirAncesTar|mirCoX|miRDB|MirMAP|miRTar2GO|Mirza-G|MultiMiTar|RepTar|RNAhybrid|TargetRank|TargetSpy
CCDC117	Q8IWD4		hsa-miR-3613-3p	0.467761	11	Very High	BiTargeting|DIANA|ElMMo3|MBStar|MirAncesTar|miRDB|MirMAP|MirSNP|MirTar|Mirza-G|RNAhybrid
NUPL2	O15504		hsa-miR-448	0.467514	15	Very High	BCmicrO|DIANA|ElMMo3|MBStar|microrna.org|MirAncesTar|mirbase|miRDB|MirMAP|MirTar|miRTar2GO|Mirza-G|RepTar|RNAhybrid|TargetSpy
AGGF1	Q8N302		hsa-miR-520a-3p	0.467461	13	Very High	DIANA|ElMMo3|MBStar|microrna.org|MirAncesTar|miRDB|MirMAP|MirTar|miRTar2GO|Mirza-G|MultiMiTar|RNAhybrid|TargetSpy
SUOX	P51687		hsa-miR-491-5p	0.467401	14	Very High	BCmicrO|CoMeTa|DIANA|ElMMo3|MBStar|MAMI|microrna.org|MirAncesTar|mirbase|miRDB|MirMAP|PITA|RepTar|RNAhybrid
AURKA	O14965		hsa-miR-506-3p	0.467274	15	Very High	BiTargeting|ElMMo3|MBStar|MAMI|microrna.org|MirAncesTar|mirbase|miRcode|miRDB|MirMAP|MirSNP|Mirza-G|RepTar|RNAhybrid|TargetRank
TIA1	P31483		hsa-miR-363-3p	0.467181	13	Very High	BCmicrO|Cupid|DIANA|ElMMo3|MBStar|microrna.org|MirAncesTar|miRcode|miRDB|MirMAP|Mirza-G|RepTar|RNAhybrid
NREP	Q16612		hsa-miR-570-3p	0.467132	13	Very High	BCmicrO|CoMeTa|Cupid|DIANA|ElMMo3|MBStar|MirAncesTar|miRDB|MirMAP|Mirza-G|RepTar|RNAhybrid|TargetRank
FANCL	Q9NW38		hsa-miR-30a-5p	0.467095	14	Very High	CoMeTa|DIANA|ElMMo3|MBStar|microrna.org|MirAncesTar|mirbase|miRDB|MirMAP|MirSNP|miRTar2GO|Mirza-G|RNAhybrid|TargetSpy
MED20	Q9H944		hsa-miR-124-3p	0.466949	15	Very High	BiTargeting|DIANA|ElMMo3|MAMI|microrna.org|MirAncesTar|mirbase|miRcode|miRDB|MirMAP|MirSNP|miRTar2GO|Mirza-G|RepTar|RNAhybrid
MAT2A	P31153		hsa-miR-641	0.466948	13	Very High	BCmicrO|CoMeTa|DIANA|ElMMo3|MBStar|MirAncesTar|miRDB|MirMAP|MirTar|Mirza-G|MultiMiTar|RNAhybrid|TargetSpy
TOP2A	P11388		hsa-miR-365a-3p	0.466456	12	Very High	BCmicrO|CoMeTa|DIANA|ElMMo3|microrna.org|MirAncesTar|miRcode|miRDB|MirMAP|Mirza-G|RepTar|RNAhybrid
NREP	Q16612		hsa-miR-939-5p	0.466436	14	Very High	BCmicrO|BiTargeting|CoMeTa|DIANA|ElMMo3|MBStar|MirAncesTar|miRDB|MirMAP|miRTar2GO|Mirza-G|PITA|RNAhybrid|TargetRank
CDK19	Q9BWU1		hsa-miR-141-3p	0.466135	14	Very High	BCmicrO|CoMeTa|DIANA|ElMMo3|MBStar|MirAncesTar|miRcode|mirCoX|miRDB|MirMAP|Mirza-G|RepTar|RNAhybrid|TargetRank
AGGF1	Q8N302		hsa-miR-520b	0.465817	13	Very High	DIANA|ElMMo3|MBStar|microrna.org|MirAncesTar|miRDB|MirMAP|MirTar|miRTar2GO|Mirza-G|MultiMiTar|RNAhybrid|TargetSpy
CXXC5	Q7LFL8		hsa-miR-3129-5p	0.465642	7	Very High	BiTargeting|Cupid|DIANA|MirMAP|PACCMIT|RNAhybrid|TargetScan
PHLDB1	Q86UU1		hsa-miR-940	0.465592	11	Very High	BCmicrO|CoMeTa|DIANA|ElMMo3|MirAncesTar|miRDB|MirMAP|miRTar2GO|RepTar|RNAhybrid|TargetRank
TNS3	Q68CZ2		hsa-miR-504-5p	0.465365	15	Very High	BCmicrO|BiTargeting|CoMeTa|DIANA|ElMMo3|MirAncesTar|miRDB|MirMAP|MirSNP|miRTar2GO|Mirza-G|PACCMIT|PITA|RepTar|RNAhybrid
NREP	Q16612		hsa-miR-140-3p	0.465346	13	Very High	BCmicrO|BiTargeting|CoMeTa|Cupid|DIANA|ElMMo3|MBStar|MirAncesTar|MirMAP|miRTar2GO|Mirza-G|RepTar|RNAhybrid
C1orf131	Q8NDD1		hsa-miR-548e-3p	0.465238	11	Very High	DIANA|ElMMo3|MBStar|MirAncesTar|miRDB|MirMAP|MirSNP|MirTar|Mirza-G|RepTar|RNAhybrid
OGT	O15294		hsa-miR-513c-5p	0.465118	11	Very High	BCmicrO|CoMeTa|Cupid|ElMMo3|MBStar|MirAncesTar|miRDB|MirMAP|Mirza-G|MultiMiTar|RepTar
ASB13	Q8WXK3		hsa-miR-125a-5p	0.465033	13	Very High	BCmicrO|CoMeTa|DIANA|ElMMo3|MAMI|microrna.org|MirAncesTar|miRcode|mirCoX|miRDB|MirMAP|Mirza-G|RNAhybrid
SNUPN	O95149		hsa-miR-708-5p	0.465016	14	Very High	BCmicrO|ElMMo3|MBStar|microrna.org|MirAncesTar|mirbase|miRDB|MirMAP|MirSNP|miRTar2GO|Mirza-G|RepTar|RNAhybrid|TargetRank
EPDR1	Q9UM22		hsa-miR-18b-5p	0.465007	16	Very High	BCmicrO|BiTargeting|DIANA|ElMMo3|MBStar|microrna.org|MirAncesTar|mirbase|miRDB|MirMAP|MirSNP|miRTar2GO|Mirza-G|RepTar|RNAhybrid|TargetRank
PDE7B	Q9NP56		hsa-miR-125a-5p	0.46495	13	Very High	BCmicrO|BiTargeting|CoMeTa|DIANA|ElMMo3|MBStar|MirAncesTar|miRcode|mirCoX|MirMAP|miRTar2GO|RepTar|RNAhybrid
HOXC8	P31273		hsa-miR-890	0.464861	11	Very High	BCmicrO|CoMeTa|Cupid|DIANA|ElMMo3|MirAncesTar|miRDB|MirMAP|PACCMIT|RepTar|TargetRank
CCDC117	Q8IWD4		hsa-miR-212-5p	0.464779	9	Very High	DIANA|MirAncesTar|miRDB|MirMAP|MirTar|Mirza-G|PACCMIT|RNAhybrid|TargetScan
GSPT2	Q8IYD1		hsa-miR-524-5p	0.464575	12	Very High	BCmicrO|CoMeTa|Cupid|DIANA|ElMMo3|MBStar|MirAncesTar|miRDB|MirMAP|Mirza-G|TargetRank|TargetSpy
FANCL	Q9NW38		hsa-miR-422a	0.464548	15	Very High	BCmicrO|BiTargeting|CoMeTa|DIANA|ElMMo3|microrna.org|MirAncesTar|mirbase|miRDB|MirMAP|MirSNP|MirTar|Mirza-G|RepTar|RNAhybrid
BAAT	Q14032		hsa-miR-370-3p	0.464461	12	Very High	BCmicrO|CoMeTa|DIANA|ElMMo3|microrna.org|MirAncesTar|miRDB|MirMAP|Mirza-G|MultiMiTar|RNAhybrid|TargetRank
GID8	Q9NWU2		hsa-miR-640	0.464383	12	Very High	BCmicrO|CoMeTa|DIANA|ElMMo3|MirAncesTar|miRDB|MirMAP|Mirza-G|PACCMIT|RepTar|TargetRank|TargetSpy
NREP	Q16612		hsa-miR-541-3p	0.464341	13	Very High	BiTargeting|CoMeTa|ElMMo3|MBStar|MirAncesTar|miRDB|MirMAP|MirTar|Mirza-G|MultiMiTar|PACCMIT|RNAhybrid|TargetRank
CPSF4	O95639		hsa-miR-130a-5p	0.464327	12	Very High	BiTargeting|DIANA|MBStar|MirAncesTar|miRDB|MirMAP|MirTar|Mirza-G|PACCMIT|RepTar|RNAhybrid|TargetScan
SUOX	P51687		hsa-let-7b-5p	0.464276	13	Very High	BCmicrO|BiTargeting|ElMMo3|MBStar|MAMI|microrna.org|MirAncesTar|mirbase|miRDB|MirMAP|miRTar2GO|RepTar|RNAhybrid
ZNF512	Q96ME7		hsa-miR-646	0.464156	14	Very High	BCmicrO|BiTargeting|DIANA|ElMMo3|MBStar|MirAncesTar|miRDB|MirMAP|Mirza-G|MultiMiTar|RepTar|RNAhybrid|TargetRank|TargetSpy
GID8	Q9NWU2		hsa-miR-31-5p	0.464116	12	Very High	BCmicrO|ElMMo3|microrna.org|MirAncesTar|miRcode|miRDB|MirMAP|MirTar|miRTar2GO|Mirza-G|RepTar|TargetRank
AXIN2	Q9Y2T1		hsa-miR-212-3p	0.46406	16	Very High	BCmicrO|DIANA|ElMMo3|MBStar|MAMI|microrna.org|MirAncesTar|mirbase|miRcode|mirCoX|miRDB|MirMAP|Mirza-G|RepTar|RNAhybrid|TargetRank
PHLDB1	Q86UU1		hsa-miR-203a-3p	0.463982	14	Very High	BCmicrO|DIANA|ElMMo3|MBStar|microrna.org|MirAncesTar|mirbase|miRcode|miRDB|MirMAP|MultiMiTar|PACCMIT|RepTar|RNAhybrid
PDE7B	Q9NP56		hsa-miR-302a-3p	0.463757	12	Very High	BCmicrO|DIANA|ElMMo3|MBStar|microrna.org|MirAncesTar|miRDB|MirMAP|MirSNP|MultiMiTar|RNAhybrid|TargetRank
CKAP2	Q8WWK9		hsa-miR-649	0.463748	15	Very High	BCmicrO|BiTargeting|DIANA|ElMMo3|MBStar|MirAncesTar|mirbase|miRDB|MirMAP|MirTar|Mirza-G|RepTar|RNAhybrid|TargetRank|TargetSpy
CDK19	Q9BWU1		hsa-miR-20b-5p	0.463459	9	Very High	BCmicrO|MBStar|MirAncesTar|miRcode|mirCoX|miRTar2GO|MultiMiTar|RepTar|RNAhybrid
TMEM2	Q9UHN6		hsa-miR-301b-3p	0.463361	11	Very High	BCmicrO|CoMeTa|DIANA|ElMMo3|microrna.org|MirAncesTar|miRcode|miRDB|MirMAP|Mirza-G|RNAhybrid
TIA1	P31483		hsa-miR-494-3p	0.463265	12	Very High	BCmicrO|Cupid|DIANA|ElMMo3|MBStar|microrna.org|MirAncesTar|miRDB|MirMAP|MirSNP|Mirza-G|RNAhybrid
DCBLD1	Q8N8Z6		hsa-miR-30d-5p	0.463079	9	Very High	BCmicrO|DIANA|microrna.org|MirAncesTar|mirbase|miRDB|MirMAP|RNAhybrid|TargetScan
PDE7B	Q9NP56		hsa-miR-490-3p	0.46294	15	Very High	CoMeTa|DIANA|ElMMo3|MBStar|microrna.org|MirAncesTar|miRcode|miRDB|MirMAP|MirTar|Mirza-G|RepTar|RNAhybrid|TargetRank|TargetSpy
PXYLP1	Q8TE99		hsa-miR-105-5p	0.462872	12	Very High	BCmicrO|BiTargeting|DIANA|ElMMo3|MBStar|MirAncesTar|miRcode|miRDB|MirMAP|MultiMiTar|RNAhybrid|TargetRank
SNUPN	O95149		hsa-miR-28-5p	0.462757	15	Very High	BCmicrO|ElMMo3|MBStar|microrna.org|MirAncesTar|mirbase|miRDB|MirMAP|MirSNP|miRTar2GO|Mirza-G|RepTar|RNAhybrid|TargetRank|TargetSpy
TOP2A	P11388		hsa-miR-888-5p	0.462623	11	Very High	BCmicrO|CoMeTa|DIANA|ElMMo3|MBStar|MirAncesTar|miRDB|MirMAP|Mirza-G|RNAhybrid|TargetRank
LACTB	P83111		hsa-miR-507	0.46262	11	Very High	Cupid|DIANA|ElMMo3|MAMI|MirAncesTar|mirbase|miRcode|MirMAP|RepTar|RNAhybrid|TargetRank
PDXK	O00764		hsa-miR-7-5p	0.462545	13	Very High	BCmicrO|BiTargeting|CoMeTa|DIANA|ElMMo3|MBStar|MirAncesTar|miRcode|MirMAP|miRTar2GO|RepTar|RNAhybrid|TargetRank
PXYLP1	Q8TE99		hsa-miR-139-5p	0.462394	14	Very High	BCmicrO|ElMMo3|MBStar|microrna.org|MirAncesTar|miRcode|mirCoX|MirMAP|miRTar2GO|Mirza-G|MultiMiTar|RepTar|RNAhybrid|TargetRank
CCDC25	Q86WR0		hsa-miR-548p	0.462316	13	Very High	BCmicrO|CoMeTa|DIANA|ElMMo3|MBStar|MirAncesTar|miRDB|MirMAP|MirSNP|MirTar|Mirza-G|PACCMIT|RNAhybrid
DCBLD1	Q8N8Z6		hsa-miR-30a-5p	0.462211	8	Very High	DIANA|microrna.org|MirAncesTar|mirbase|miRDB|MirMAP|RNAhybrid|TargetScan
CDK19	Q9BWU1		hsa-let-7g-5p	0.462198	9	Very High	BCmicrO|CoMeTa|Cupid|MBStar|MirAncesTar|miRTar2GO|MultiMiTar|RepTar|RNAhybrid
RNFT2	Q96EX2		hsa-miR-431-5p	0.46216	13	Very High	BCmicrO|CoMeTa|ElMMo3|microrna.org|MirAncesTar|mirbase|miRDB|MirMAP|MirSNP|Mirza-G|RepTar|RNAhybrid|TargetScan
TIA1	P31483		hsa-miR-181d-5p	0.462107	12	Very High	BCmicrO|BiTargeting|ElMMo3|MBStar|microrna.org|MirAncesTar|miRDB|MirMAP|MirTar|miRTar2GO|Mirza-G|RNAhybrid
CCDC25	Q86WR0		hsa-miR-520b	0.461932	13	Very High	BiTargeting|CoMeTa|DIANA|ElMMo3|MBStar|microrna.org|MirAncesTar|miRDB|MirMAP|Mirza-G|RepTar|RNAhybrid|TargetScan
HNRNPA0	Q13151		hsa-miR-641	0.461703	12	Very High	BCmicrO|DIANA|ElMMo3|MBStar|MirAncesTar|miRDB|MirMAP|MirTar|Mirza-G|MultiMiTar|PACCMIT|TargetSpy
PDXK	O00764		hsa-miR-145-5p	0.461579	11	Very High	BCmicrO|CoMeTa|ElMMo3|MirAncesTar|miRcode|miRDB|MirMAP|Mirza-G|RepTar|RNAhybrid|TargetRank
AGGF1	Q8N302		hsa-miR-4319	0.461548	11	Very High	DIANA|ElMMo3|MirAncesTar|miRcode|miRDB|MirMAP|MirTar|Mirza-G|RepTar|RNAhybrid|TargetScan
NREP	Q16612		hsa-miR-1225-5p	0.461521	12	Very High	BCmicrO|CoMeTa|ElMMo3|MBStar|MirAncesTar|miRDB|MirMAP|MirTar|Mirza-G|MultiMiTar|PACCMIT|RNAhybrid
CDK19	Q9BWU1		hsa-miR-198	0.460924	13	Very High	BCmicrO|CoMeTa|ElMMo3|MBStar|MirAncesTar|mirCoX|miRDB|MirMAP|MirTar|miRTar2GO|Mirza-G|RNAhybrid|TargetRank
CDK19	Q9BWU1		hsa-miR-499a-5p	0.460796	7	Very High	BCmicrO|CoMeTa|ElMMo3|miRcode|MultiMiTar|RepTar|TargetRank
LGR4	Q9BXB1		hsa-miR-325	0.460754	14	Very High	BCmicrO|CoMeTa|DIANA|ElMMo3|MBStar|MirAncesTar|miRDB|MirMAP|MirTar|Mirza-G|RepTar|RNAhybrid|TargetRank|TargetSpy
DCBLD1	Q8N8Z6		hsa-miR-30b-5p	0.460695	9	Very High	BCmicrO|DIANA|microrna.org|MirAncesTar|mirbase|miRDB|MirMAP|RNAhybrid|TargetScan
PXYLP1	Q8TE99		hsa-miR-4282	0.460581	10	Very High	DIANA|ElMMo3|MBStar|MirAncesTar|miRDB|MirMAP|MirSNP|MirTar|Mirza-G|RNAhybrid
PHLDB1	Q86UU1		hsa-miR-511-5p	0.460576	12	Very High	BCmicrO|CoMeTa|Cupid|DIANA|ElMMo3|MBStar|miRDB|MirMAP|MirTar|Mirza-G|RNAhybrid|TargetRank
TMEM2	Q9UHN6		hsa-miR-22-3p	0.460475	13	Very High	BCmicrO|BiTargeting|CoMeTa|DIANA|ElMMo3|MBStar|MirAncesTar|miRcode|mirCoX|MirMAP|miRTar2GO|MultiMiTar|RNAhybrid
PHF21A	Q96BD5		hsa-miR-3619-5p	0.460313	10	Very High	DIANA|ElMMo3|MBStar|MirAncesTar|miRcode|MirMAP|MirTar|Mirza-G|PACCMIT|RNAhybrid
AGGF1	Q8N302		hsa-miR-320a	0.46017	13	Very High	BCmicrO|Cupid|DIANA|ElMMo3|MBStar|microrna.org|MirAncesTar|miRDB|MirMAP|miRTar2GO|Mirza-G|RNAhybrid|TargetSpy
RSPRY1	Q96DX4		hsa-miR-7-5p	0.460144	7	Very High	BCmicrO|BiTargeting|DIANA|miRcode|MirMAP|RNAhybrid|TargetScan
NREP	Q16612		hsa-miR-944	0.460144	11	Very High	CoMeTa|Cupid|DIANA|ElMMo3|MirAncesTar|miRDB|MirMAP|Mirza-G|PACCMIT|RNAhybrid|TargetSpy
CBX2	Q14781		hsa-miR-150-5p	0.460107	13	Very High	BCmicrO|DIANA|ElMMo3|MBStar|MAMI|MirAncesTar|miRcode|mirCoX|miRDB|MirMAP|miRTar2GO|Mirza-G|TargetRank
PXYLP1	Q8TE99		hsa-miR-613	0.460106	12	Very High	BCmicrO|BiTargeting|DIANA|MBStar|MirAncesTar|miRcode|MirMAP|Mirza-G|RepTar|RNAhybrid|TargetRank|TargetScan
TIA1	P31483		hsa-miR-409-3p	0.460061	11	Very High	BCmicrO|CoMeTa|Cupid|ElMMo3|MBStar|MirAncesTar|miRDB|MirMAP|Mirza-G|RNAhybrid|TargetRank
NREP	Q16612		hsa-miR-518d-5p	0.460047	13	Very High	BCmicrO|BiTargeting|CoMeTa|ElMMo3|MBStar|MirAncesTar|miRDB|MirMAP|Mirza-G|MultiMiTar|PACCMIT|RepTar|RNAhybrid
AGGF1	Q8N302		hsa-miR-633	0.459972	13	Very High	BCmicrO|CoMeTa|DIANA|ElMMo3|MBStar|MirAncesTar|miRDB|MirMAP|Mirza-G|MultiMiTar|RNAhybrid|TargetRank|TargetSpy
HOXC8	P31273		hsa-miR-17-5p	0.459681	10	Very High	BCmicrO|CoMeTa|Cupid|MBStar|MirAncesTar|MirSNP|miRTar2GO|MultiMiTar|PITA|RepTar
C17orf58	Q2M2W7		hsa-miR-873-5p	0.459672	14	Very High	BCmicrO|DIANA|ElMMo3|MBStar|microrna.org|MirAncesTar|mirbase|miRDB|MirMAP|MirTar|Mirza-G|RepTar|RNAhybrid|TargetRank
NREP	Q16612		hsa-miR-610	0.459646	12	Very High	BCmicrO|Cupid|ElMMo3|MBStar|MirAncesTar|miRDB|MirMAP|Mirza-G|MultiMiTar|RNAhybrid|TargetRank|TargetSpy
TIA1	P31483		hsa-miR-548l	0.459616	13	Very High	BCmicrO|CoMeTa|Cupid|DIANA|ElMMo3|MBStar|MirAncesTar|miRDB|MirMAP|MirSNP|Mirza-G|PACCMIT|RNAhybrid
CCDC117	Q8IWD4		hsa-miR-548f-3p	0.459561	12	Very High	BCmicrO|Cupid|DIANA|ElMMo3|MBStar|MirAncesTar|miRDB|MirMAP|MirTar|Mirza-G|PACCMIT|RNAhybrid
TMEM2	Q9UHN6		hsa-miR-125a-5p	0.45947	12	Very High	BCmicrO|BiTargeting|CoMeTa|DIANA|MBStar|microrna.org|MirAncesTar|miRcode|mirCoX|MirMAP|MultiMiTar|RNAhybrid
HNRNPA0	Q13151		hsa-miR-559	0.459168	12	Very High	BCmicrO|Cupid|DIANA|ElMMo3|MBStar|MirAncesTar|miRDB|MirMAP|Mirza-G|PACCMIT|RepTar|TargetRank
GEMIN6	Q8WXD5		hsa-miR-212-3p	0.459157	10	Very High	BCmicrO|BiTargeting|DIANA|microrna.org|MirAncesTar|miRcode|mirCoX|MirMAP|RNAhybrid|TargetScan
TNS3	Q68CZ2		hsa-miR-3139	0.459101	11	Very High	BiTargeting|DIANA|ElMMo3|MBStar|MirAncesTar|miRDB|MirMAP|Mirza-G|PACCMIT|RNAhybrid|TargetScan
UNC50	Q53HI1		hsa-miR-520d-5p	0.458559	14	Very High	BCmicrO|Cupid|DIANA|ElMMo3|MirAncesTar|mirbase|miRDB|MirMAP|MirSNP|MirTar|Mirza-G|RepTar|RNAhybrid|TargetSpy
GID8	Q9NWU2		hsa-miR-23a-3p	0.458456	11	Very High	BCmicrO|ElMMo3|MBStar|microrna.org|MirAncesTar|miRDB|MirTar|miRTar2GO|Mirza-G|RepTar|TargetRank
TNS3	Q68CZ2		hsa-miR-101-3p	0.458453	14	Very High	BiTargeting|DIANA|ElMMo3|MBStar|MirAncesTar|miRcode|miRDB|MirMAP|MirTar|Mirza-G|MultiMiTar|RepTar|RNAhybrid|TargetRank
PDE7B	Q9NP56		hsa-miR-644a	0.458446	14	Very High	BCmicrO|CoMeTa|DIANA|ElMMo3|MBStar|MirAncesTar|miRDB|MirMAP|miRTar2GO|Mirza-G|PACCMIT|RepTar|RNAhybrid|TargetRank
LACTB	P83111		hsa-let-7d-5p	0.458378	8	Very High	BCmicrO|Cupid|ElMMo3|microrna.org|MirAncesTar|MirMAP|miRTar2GO|RNAhybrid
AXIN2	Q9Y2T1		hsa-miR-301b-3p	0.458078	14	Very High	BCmicrO|DIANA|ElMMo3|MBStar|microrna.org|MirAncesTar|miRcode|miRDB|MirMAP|Mirza-G|MultiMiTar|RepTar|RNAhybrid|TargetRank
MAT2A	P31153		hsa-miR-509-3p	0.457989	13	Very High	BCmicrO|CoMeTa|DIANA|ElMMo3|MBStar|MirAncesTar|miRDB|MirMAP|Mirza-G|RepTar|RNAhybrid|TargetRank|TargetSpy
CDK19	Q9BWU1		hsa-miR-28-5p	0.457979	11	Very High	BCmicrO|BiTargeting|CoMeTa|MBStar|MirAncesTar|MirSNP|miRTar2GO|MultiMiTar|PITA|RepTar|RNAhybrid
RAB40B	Q12829		hsa-miR-181d-5p	0.457946	14	Very High	BCmicrO|CoMeTa|ElMMo3|MBStar|microrna.org|MirAncesTar|miRDB|MirMAP|MirSNP|MirTar|miRTar2GO|Mirza-G|RepTar|RNAhybrid
STK36	Q9NRP7		hsa-miR-362-3p	0.457838	13	Very High	BCmicrO|BiTargeting|DIANA|ElMMo3|microrna.org|MirAncesTar|miRDB|MirMAP|MirTar|Mirza-G|RepTar|RNAhybrid|TargetRank
EPDR1	Q9UM22		hsa-miR-200b-3p	0.457829	13	Very High	BCmicrO|BiTargeting|DIANA|ElMMo3|MBStar|microrna.org|MirAncesTar|mirbase|miRDB|MirMAP|miRTar2GO|RNAhybrid|TargetRank
C1orf131	Q8NDD1		hsa-miR-548f-3p	0.45768	11	Very High	BCmicrO|DIANA|ElMMo3|MBStar|MirAncesTar|miRDB|MirMAP|MirSNP|MirTar|Mirza-G|RNAhybrid
EPDR1	Q9UM22		hsa-miR-374a-5p	0.457649	12	Very High	BCmicrO|DIANA|ElMMo3|MBStar|microrna.org|MirAncesTar|miRDB|MirMAP|MirTar|Mirza-G|RNAhybrid|TargetRank
TIA1	P31483		hsa-miR-513a-3p	0.457484	11	Very High	BCmicrO|Cupid|DIANA|ElMMo3|MBStar|MirAncesTar|miRDB|MirMAP|MirSNP|Mirza-G|RNAhybrid
AFAP1L2	Q8N4X5		hsa-miR-4782-3p	0.457137	8	Very High	MBStar|MirAncesTar|miRcode|miRDB|MirMAP|PACCMIT|RNAhybrid|TargetScan
AFAP1L2	Q8N4X5		hsa-miR-216a-5p	0.456907	13	Very High	DIANA|ElMMo3|MBStar|microrna.org|MirAncesTar|miRcode|mirCoX|miRDB|MirMAP|MirTar|Mirza-G|RNAhybrid|TargetRank
PHF21A	Q96BD5		hsa-miR-656-3p	0.456762	11	Very High	CoMeTa|Cupid|DIANA|ElMMo3|MirAncesTar|MirMAP|MirTar|Mirza-G|PACCMIT|RNAhybrid|TargetRank
CDH1	P12830		hsa-miR-548c-3p	0.456706	13	Very High	BCmicrO|CoMeTa|DIANA|ElMMo3|MBStar|MirAncesTar|miRDB|MirMAP|Mirza-G|MultiMiTar|RNAhybrid|TargetRank|TargetSpy
TSEN2	Q8NCE0		hsa-miR-16-5p	0.456531	12	Very High	BCmicrO|DIANA|ElMMo3|MBStar|microrna.org|MirAncesTar|miRcode|miRDB|MirMAP|MirTar|Mirza-G|RNAhybrid
NREP	Q16612		hsa-miR-380-3p	0.456459	11	Very High	BCmicrO|CoMeTa|Cupid|ElMMo3|MBStar|MirAncesTar|miRDB|MirMAP|RepTar|RNAhybrid|TargetRank
AGGF1	Q8N302		hsa-miR-23a-3p	0.456247	11	Very High	BCmicrO|DIANA|ElMMo3|MBStar|microrna.org|MirAncesTar|miRDB|MirMAP|MirTar|RNAhybrid|TargetRank
PHLDB1	Q86UU1		hsa-miR-486-3p	0.456142	15	Very High	BCmicrO|BiTargeting|CoMeTa|DIANA|ElMMo3|MirAncesTar|miRDB|MirMAP|MirSNP|MirTar|Mirza-G|PITA|RepTar|RNAhybrid|TargetRank
TIA1	P31483		hsa-miR-130b-3p	0.455725	8	Very High	BCmicrO|CoMeTa|MBStar|microrna.org|MirAncesTar|miRTar2GO|MultiMiTar|RNAhybrid
NREP	Q16612		hsa-miR-339-5p	0.455643	15	Very High	BCmicrO|BiTargeting|ElMMo3|MBStar|microrna.org|MirAncesTar|miRDB|MirMAP|miRTar2GO|Mirza-G|PACCMIT|PITA|RepTar|RNAhybrid|TargetSpy
CDK19	Q9BWU1		hsa-miR-1206	0.455313	14	Very High	BCmicrO|CoMeTa|DIANA|ElMMo3|MBStar|MirAncesTar|miRDB|MirMAP|MirTar|Mirza-G|PACCMIT|RepTar|RNAhybrid|TargetSpy
ZNF512	Q96ME7		hsa-miR-185-5p	0.455099	13	Very High	BCmicrO|DIANA|ElMMo3|MBStar|microrna.org|MirAncesTar|miRDB|MirMAP|miRTar2GO|Mirza-G|MultiMiTar|RepTar|RNAhybrid
AGGF1	Q8N302		hsa-miR-576-5p	0.455036	13	Very High	BCmicrO|DIANA|ElMMo3|MBStar|MirAncesTar|miRDB|MirMAP|MirTar|Mirza-G|RepTar|RNAhybrid|TargetRank|TargetSpy
CCDC25	Q86WR0		hsa-miR-302a-3p	0.454883	12	Very High	BCmicrO|BiTargeting|DIANA|ElMMo3|MBStar|microrna.org|MirAncesTar|miRDB|MirMAP|RepTar|RNAhybrid|TargetScan
PHLDB1	Q86UU1		hsa-miR-650	0.454867	13	Very High	BCmicrO|BiTargeting|CoMeTa|DIANA|ElMMo3|MBStar|MirAncesTar|miRDB|MirMAP|miRTar2GO|RepTar|RNAhybrid|TargetRank
OGT	O15294		hsa-miR-299-5p	0.454811	9	Very High	CoMeTa|Cupid|DIANA|ElMMo3|MBStar|MirAncesTar|MirMAP|miRTar2GO|Mirza-G
HOXC8	P31273		hsa-miR-518b	0.454715	12	Very High	BCmicrO|CoMeTa|ElMMo3|MBStar|MAMI|MirAncesTar|miRDB|MirMAP|MirSNP|Mirza-G|MultiMiTar|PACCMIT
OGT	O15294		hsa-miR-148a-3p	0.454658	13	Very High	BCmicrO|CoMeTa|ElMMo3|MBStar|microrna.org|MirAncesTar|mirCoX|miRDB|MirMAP|MirSNP|Mirza-G|MultiMiTar|RepTar
HNRNPA0	Q13151		hsa-miR-367-3p	0.454512	9	Very High	DIANA|MBStar|MAMI|MirAncesTar|miRcode|MirMAP|Mirza-G|MultiMiTar|TargetScan
SUOX	P51687		hsa-miR-203a-3p	0.454478	13	Very High	BCmicrO|CoMeTa|ElMMo3|MBStar|MAMI|microrna.org|MirAncesTar|mirbase|miRcode|miRDB|MirMAP|Mirza-G|RNAhybrid
AGGF1	Q8N302		hsa-miR-513a-5p	0.454452	11	Very High	BCmicrO|CoMeTa|Cupid|DIANA|ElMMo3|MirAncesTar|MirMAP|miRTar2GO|Mirza-G|RepTar|RNAhybrid
SRSF5	Q13243		hsa-miR-107	0.454265	4	Very High	BCmicrO|CoMeTa|PicTar|RNAhybrid
FAM217B	Q9NTX9		hsa-miR-3163	0.454262	7	Very High	DIANA|ElMMo3|MBStar|MirAncesTar|MirMAP|MirTar|Mirza-G
MED20	Q9H944		hsa-miR-1224-5p	0.454058	13	Very High	BCmicrO|BiTargeting|DIANA|ElMMo3|MBStar|MirAncesTar|miRDB|MirMAP|MirTar|Mirza-G|PITA|RNAhybrid|TargetScan
PXYLP1	Q8TE99		hsa-miR-141-3p	0.454042	13	Very High	BCmicrO|DIANA|ElMMo3|microrna.org|MirAncesTar|miRcode|mirCoX|miRDB|MirMAP|miRTar2GO|Mirza-G|RepTar|RNAhybrid
PDE7B	Q9NP56		hsa-miR-1271-5p	0.454025	8	Very High	CoMeTa|Cupid|DIANA|MirAncesTar|miRcode|MirMAP|RNAhybrid|TargetScan
OGT	O15294		hsa-miR-4772-3p	0.454021	9	Very High	BiTargeting|DIANA|MBStar|MirAncesTar|miRDB|MirMAP|MirTar|Mirza-G|PACCMIT
PDXK	O00764		hsa-miR-766-3p	0.453942	12	Very High	BCmicrO|BiTargeting|DIANA|ElMMo3|MirAncesTar|mirbase|miRDB|MirMAP|miRTar2GO|RepTar|RNAhybrid|TargetRank
RAB40B	Q12829		hsa-miR-301a-3p	0.453807	13	Very High	BCmicrO|CoMeTa|DIANA|ElMMo3|microrna.org|MirAncesTar|miRDB|MirMAP|MirTar|miRTar2GO|Mirza-G|RepTar|RNAhybrid
CDK19	Q9BWU1		hsa-miR-214-3p	0.453749	15	Very High	BiTargeting|CoMeTa|DIANA|ElMMo3|MBStar|microrna.org|MirAncesTar|miRcode|miRDB|MirMAP|MirSNP|Mirza-G|RepTar|RNAhybrid|TargetRank
OGT	O15294		hsa-miR-92a-3p	0.453366	5	Very High	BCmicrO|GenMir++|MBStar|MAMI|MirAncesTar
TMEM2	Q9UHN6		hsa-miR-3613-3p	0.453284	10	Very High	DIANA|ElMMo3|MBStar|MirAncesTar|miRDB|MirMAP|MirSNP|MirTar|Mirza-G|RNAhybrid
CCDC25	Q86WR0		hsa-miR-302e	0.453203	12	Very High	BCmicrO|CoMeTa|DIANA|ElMMo3|MBStar|microrna.org|MirAncesTar|miRDB|MirMAP|RNAhybrid|TargetScan|TargetSpy
PXYLP1	Q8TE99		hsa-miR-545-3p	0.453103	11	Very High	BCmicrO|ElMMo3|MBStar|MirAncesTar|miRDB|MirMAP|MirTar|Mirza-G|RepTar|RNAhybrid|TargetRank
AGGF1	Q8N302		hsa-miR-548g-3p	0.45309	11	Very High	BCmicrO|CoMeTa|DIANA|ElMMo3|MBStar|MirAncesTar|miRDB|MirMAP|MirTar|Mirza-G|RNAhybrid
SRSF5	Q13243		hsa-miR-103a-3p	0.453003	4	Very High	BCmicrO|CoMeTa|PicTar|RNAhybrid
TIA1	P31483		hsa-miR-548x-3p	0.452943	10	Very High	DIANA|ElMMo3|MBStar|MirAncesTar|miRDB|MirMAP|MirSNP|MirTar|Mirza-G|RNAhybrid
CDK19	Q9BWU1		hsa-miR-548d-5p	0.452582	11	Very High	BCmicrO|CoMeTa|Cupid|DIANA|ElMMo3|MBStar|MirAncesTar|MirMAP|Mirza-G|RNAhybrid|TargetRank
CENPF	P49454		hsa-miR-125a-3p	0.452479	14	Very High	BCmicrO|ElMMo3|microrna.org|MirAncesTar|mirbase|miRDB|MirMAP|MirSNP|miRTar2GO|Mirza-G|RNA22|RNAhybrid|TargetRank|TargetSpy
PDE7B	Q9NP56		hsa-miR-150-5p	0.452403	12	Very High	BCmicrO|DIANA|ElMMo3|MBStar|MirAncesTar|miRcode|mirCoX|miRDB|MirMAP|miRTar2GO|RNAhybrid|TargetRank
PHF21A	Q96BD5		hsa-miR-612	0.452349	13	Very High	BCmicrO|BiTargeting|CoMeTa|DIANA|ElMMo3|MirAncesTar|MirMAP|MirTar|Mirza-G|MultiMiTar|PACCMIT|RepTar|RNAhybrid
TIA1	P31483		hsa-miR-181c-5p	0.452304	11	Very High	BCmicrO|ElMMo3|MBStar|microrna.org|MirAncesTar|miRDB|MirMAP|MirTar|miRTar2GO|Mirza-G|RNAhybrid
CDH1	P12830		hsa-miR-143-3p	0.452238	15	Very High	BCmicrO|DIANA|ElMMo3|MBStar|microrna.org|MirAncesTar|miRcode|mirCoX|miRDB|MirMAP|Mirza-G|PITA|RepTar|RNAhybrid|TargetRank
OIP5	O43482		hsa-miR-506-3p	0.452068	10	Very High	DIANA|ElMMo3|microrna.org|MirAncesTar|miRcode|MirMAP|Mirza-G|RepTar|RNAhybrid|TargetScan
CDCA8	Q53HL2		hsa-miR-186-5p	0.451967	13	Very High	BCmicrO|DIANA|ElMMo3|MBStar|microrna.org|MirAncesTar|miRDB|MirMAP|MirSNP|Mirza-G|RepTar|RNAhybrid|TargetRank
LACTB	P83111		hsa-miR-340-5p	0.451905	11	Very High	Cupid|DIANA|MBStar|microrna.org|MirAncesTar|mirbase|miRDB|MirMAP|miRTar2GO|Mirza-G|RNAhybrid
CDK19	Q9BWU1		hsa-miR-548d-3p	0.451902	13	Very High	BCmicrO|CoMeTa|DIANA|ElMMo3|MBStar|MirAncesTar|miRDB|MirMAP|MirSNP|Mirza-G|RNAhybrid|TargetRank|TargetSpy
CCDC25	Q86WR0		hsa-miR-211-5p	0.451718	14	Very High	BCmicrO|DIANA|ElMMo3|microrna.org|MirAncesTar|miRcode|mirCoX|miRDB|MirMAP|MirSNP|Mirza-G|RepTar|RNAhybrid|TargetRank
MAT2A	P31153		hsa-miR-138-5p	0.451712	11	Very High	BCmicrO|CoMeTa|DIANA|ElMMo3|MirAncesTar|MirMAP|miRTar2GO|MultiMiTar|PITA|RepTar|RNAhybrid
CCDC117	Q8IWD4		hsa-miR-132-3p	0.451606	10	Very High	DIANA|ElMMo3|microrna.org|MirAncesTar|miRcode|miRDB|MirMAP|MultiMiTar|RNAhybrid|TargetScan
ZNF30	P17039		hsa-miR-338-3p	0.451522	13	Very High	BCmicrO|DIANA|ElMMo3|microrna.org|MirAncesTar|mirbase|miRcode|miRDB|MirMAP|Mirza-G|RepTar|RNAhybrid|TargetRank
CDK19	Q9BWU1		hsa-miR-3144-5p	0.451202	13	Very High	BiTargeting|Cupid|DIANA|ElMMo3|MBStar|MirAncesTar|miRDB|MirMAP|MirTar|Mirza-G|PACCMIT|RepTar|RNAhybrid
RBM4B	Q9BQ04		hsa-miR-495-3p	0.451071	11	Very High	BCmicrO|DIANA|ElMMo3|MBStar|microrna.org|MirAncesTar|miRDB|MirMAP|Mirza-G|RNAhybrid|TargetRank
CXXC5	Q7LFL8		hsa-miR-208a-3p	0.451021	8	Very High	BCmicrO|MAMI|MirAncesTar|mirbase|mirCoX|MultiMiTar|RepTar|RNAhybrid
OIP5	O43482		hsa-miR-505-3p	0.450948	14	Very High	CoMeTa|DIANA|ElMMo3|MBStar|microrna.org|MirAncesTar|mirbase|miRDB|MirMAP|MirSNP|miRTar2GO|Mirza-G|RepTar|RNAhybrid
PHF21A	Q96BD5		hsa-miR-548a-5p	0.450811	12	Very High	BCmicrO|CoMeTa|Cupid|DIANA|ElMMo3|MBStar|MirAncesTar|MirMAP|MirSNP|Mirza-G|RNAhybrid|TargetRank
EPDR1	Q9UM22		hsa-miR-200c-3p	0.450783	14	Very High	BCmicrO|BiTargeting|DIANA|ElMMo3|MBStar|microrna.org|MirAncesTar|mirbase|miRDB|MirMAP|miRTar2GO|RepTar|RNAhybrid|TargetRank
CDK19	Q9BWU1		hsa-miR-3927-3p	0.450677	11	Very High	Cupid|DIANA|ElMMo3|MBStar|MirAncesTar|miRDB|MirMAP|MirTar|Mirza-G|PACCMIT|RNAhybrid
MAT2A	P31153		hsa-miR-490-5p	0.450541	13	Very High	BCmicrO|CoMeTa|ElMMo3|MBStar|MirAncesTar|miRDB|MirMAP|Mirza-G|MultiMiTar|RepTar|RNAhybrid|TargetRank|TargetSpy
OGT	O15294		hsa-miR-421	0.450375	11	Very High	BCmicrO|CoMeTa|DIANA|ElMMo3|MBStar|microrna.org|MirAncesTar|MirMAP|miRTar2GO|MultiMiTar|TargetSpy
RBM4B	Q9BQ04		hsa-miR-338-3p	0.450365	12	Very High	BCmicrO|DIANA|ElMMo3|microrna.org|MirAncesTar|miRcode|miRDB|MirMAP|miRTar2GO|Mirza-G|RepTar|RNAhybrid
CCDC117	Q8IWD4		hsa-miR-320b	0.450358	13	Very High	BCmicrO|Cupid|DIANA|ElMMo3|MBStar|MirAncesTar|miRDB|MirMAP|miRTar2GO|Mirza-G|PACCMIT|RepTar|RNAhybrid
MSRB1	Q9NZV6		hsa-miR-508-5p	0.450192	13	Very High	BCmicrO|DIANA|ElMMo3|MirAncesTar|mirbase|miRDB|MirMAP|MirSNP|MirTar|RepTar|RNAhybrid|TargetRank|TargetSpy
IDH1	O75874		hsa-miR-449a	0.449732	14	Very High	BCmicrO|DIANA|ElMMo3|microrna.org|MirAncesTar|mirbase|miRDB|MirMAP|miRTar2GO|Mirza-G|MultiMiTar|RepTar|RNAhybrid|TargetSpy
RNASE4	P34096		hsa-miR-302e	0.449685	12	Very High	BCmicrO|CoMeTa|DIANA|ElMMo3|microrna.org|MirAncesTar|miRDB|MirMAP|Mirza-G|RepTar|RNAhybrid|TargetSpy
CCDC34	Q96HJ3		hsa-miR-300	0.449641	12	Very High	BCmicrO|ElMMo3|MBStar|microrna.org|MirAncesTar|mirbase|MirMAP|Mirza-G|RepTar|RNAhybrid|TargetRank|TargetSpy
SRSF5	Q13243		hsa-miR-137	0.449626	6	Very High	BCmicrO|CoMeTa|MAMI|microrna.org|miRcode|RNAhybrid
PDE7B	Q9NP56		hsa-miR-146a-5p	0.449531	15	Very High	BCmicrO|CoMeTa|DIANA|ElMMo3|MBStar|microrna.org|MirAncesTar|mirCoX|miRDB|MirMAP|miRTar2GO|Mirza-G|RepTar|RNAhybrid|TargetRank
LGR4	Q9BXB1		hsa-miR-3646	0.449512	11	Very High	BiTargeting|Cupid|ElMMo3|MBStar|MirAncesTar|miRDB|MirMAP|MirSNP|MirTar|Mirza-G|RNAhybrid
PDXK	O00764		hsa-miR-612	0.449492	13	Very High	BCmicrO|BiTargeting|CoMeTa|DIANA|ElMMo3|MirAncesTar|miRDB|MirMAP|MirSNP|miRTar2GO|RepTar|RNAhybrid|TargetRank
MAT2A	P31153		hsa-miR-875-3p	0.449404	13	Very High	BCmicrO|CoMeTa|DIANA|ElMMo3|MBStar|MirAncesTar|miRDB|MirMAP|Mirza-G|MultiMiTar|PITA|RepTar|RNAhybrid
CCDC117	Q8IWD4		hsa-miR-940	0.449386	12	Very High	BCmicrO|DIANA|ElMMo3|MBStar|MirAncesTar|miRDB|MirMAP|miRTar2GO|MultiMiTar|RepTar|RNAhybrid|TargetSpy
AP3M2	P53677		hsa-miR-455-3p	0.44921	14	Very High	BCmicrO|BiTargeting|DIANA|ElMMo3|MirAncesTar|miRDB|MirMAP|MirSNP|MirTar|Mirza-G|RepTar|RNAhybrid|TargetRank|TargetSpy
SKP2	Q13309		hsa-miR-26b-5p	0.448888	11	Very High	BCmicrO|BiTargeting|DIANA|MBStar|MirAncesTar|mirCoX|miRDB|MirMAP|MirTar|RNAhybrid|TargetScan
CCDC34	Q96HJ3		hsa-miR-513a-3p	0.448774	11	Very High	BCmicrO|DIANA|ElMMo3|MBStar|MirAncesTar|miRDB|MirMAP|MirTar|Mirza-G|RNAhybrid|TargetRank
OGT	O15294		hsa-miR-613	0.448734	10	Very High	BCmicrO|DIANA|ElMMo3|MBStar|microrna.org|MirAncesTar|miRcode|MirMAP|MultiMiTar|RepTar
CCDC117	Q8IWD4		hsa-miR-548a-5p	0.448726	11	Very High	BCmicrO|DIANA|ElMMo3|MBStar|MirAncesTar|miRDB|MirMAP|MirTar|Mirza-G|RNAhybrid|TargetSpy
MAT2A	P31153		hsa-miR-874-3p	0.448449	11	Very High	CoMeTa|DIANA|ElMMo3|microrna.org|MirAncesTar|miRDB|MirMAP|MirSNP|miRTar2GO|RNAhybrid|TargetRank
AGGF1	Q8N302		hsa-miR-4307	0.44844	10	Very High	DIANA|ElMMo3|MBStar|MirAncesTar|miRDB|MirMAP|MirTar|Mirza-G|RepTar|RNAhybrid
SUOX	P51687		hsa-let-7c-5p	0.448365	14	Very High	BCmicrO|BiTargeting|ElMMo3|MBStar|MAMI|microrna.org|MirAncesTar|mirbase|miRDB|MirMAP|miRTar2GO|Mirza-G|RepTar|RNAhybrid
SUOX	P51687		hsa-let-7f-5p	0.448362	14	Very High	BCmicrO|BiTargeting|ElMMo3|MBStar|MAMI|microrna.org|MirAncesTar|mirbase|miRDB|MirMAP|miRTar2GO|Mirza-G|RepTar|RNAhybrid
AFAP1L2	Q8N4X5		hsa-miR-641	0.448248	12	Very High	BCmicrO|DIANA|ElMMo3|MBStar|MirAncesTar|miRDB|MirMAP|MirSNP|MirTar|Mirza-G|RNAhybrid|TargetRank
LGR4	Q9BXB1		hsa-miR-548n	0.448204	12	Very High	BCmicrO|CoMeTa|Cupid|DIANA|ElMMo3|MBStar|MirAncesTar|miRDB|MirMAP|Mirza-G|PACCMIT|RNAhybrid
CDK19	Q9BWU1		hsa-miR-548av-5p	0.448092	9	Very High	DIANA|MBStar|MirAncesTar|miRDB|MirMAP|MirTar|Mirza-G|PACCMIT|RNAhybrid
CCDC34	Q96HJ3		hsa-miR-4282	0.44793	10	Very High	DIANA|ElMMo3|MBStar|MirAncesTar|miRDB|MirMAP|MirTar|Mirza-G|RepTar|RNAhybrid
TIA1	P31483		hsa-miR-548a-3p	0.447904	12	Very High	BCmicrO|DIANA|ElMMo3|MBStar|MirAncesTar|miRcode|miRDB|MirMAP|MirTar|Mirza-G|RNAhybrid|TargetSpy
TSEN2	Q8NCE0		hsa-miR-20b-5p	0.447902	15	Very High	BCmicrO|BiTargeting|DIANA|ElMMo3|MBStar|microrna.org|MirAncesTar|miRcode|mirCoX|miRDB|MirMAP|miRTar2GO|Mirza-G|RepTar|RNAhybrid
TSEN2	Q8NCE0		hsa-miR-214-3p	0.447814	14	Very High	BiTargeting|DIANA|ElMMo3|microrna.org|MirAncesTar|mirbase|miRcode|miRDB|MirMAP|MirTar|miRTar2GO|Mirza-G|PITA|RNAhybrid
FAM83D	Q9H4H8		hsa-miR-186-5p	0.447795	12	Very High	BCmicrO|DIANA|ElMMo3|MBStar|microrna.org|MirAncesTar|miRDB|MirMAP|miRTar2GO|Mirza-G|RepTar|TargetRank
CCDC117	Q8IWD4		hsa-miR-30e-3p	0.447757	10	Very High	Cupid|MAMI|MirAncesTar|miRDB|MirMAP|MirSNP|miRTar2GO|Mirza-G|RepTar|RNAhybrid
THNSL1	Q8IYQ7		hsa-miR-137	0.447593	10	Very High	BCmicrO|CoMeTa|DIANA|ElMMo3|MBStar|MirAncesTar|miRcode|MirMAP|RNAhybrid|TargetScan
LGR4	Q9BXB1		hsa-miR-548d-5p	0.447381	13	Very High	BCmicrO|CoMeTa|DIANA|ElMMo3|MBStar|MirAncesTar|miRDB|MirMAP|MirSNP|Mirza-G|RNAhybrid|TargetRank|TargetSpy
TSEN2	Q8NCE0		hsa-miR-195-5p	0.447365	12	Very High	BCmicrO|DIANA|ElMMo3|MBStar|microrna.org|MirAncesTar|miRcode|miRDB|MirMAP|MirTar|Mirza-G|RNAhybrid
CDH1	P12830		hsa-miR-330-3p	0.447327	12	Very High	BCmicrO|DIANA|ElMMo3|MBStar|MAMI|MirAncesTar|miRDB|MirMAP|Mirza-G|PITA|RepTar|RNAhybrid
KIF20A	O95235		hsa-miR-496	0.447292	12	Very High	BCmicrO|ElMMo3|MAMI|microrna.org|MirAncesTar|mirbase|miRDB|MirMAP|Mirza-G|RepTar|RNAhybrid|TargetRank
CKAP2	Q8WWK9		hsa-miR-28-5p	0.447181	15	Very High	BCmicrO|BiTargeting|CoMeTa|DIANA|ElMMo3|MBStar|microrna.org|MirAncesTar|mirbase|miRDB|MirMAP|miRTar2GO|Mirza-G|RepTar|RNAhybrid
NREP	Q16612		hsa-miR-520c-5p	0.447175	13	Very High	BCmicrO|BiTargeting|CoMeTa|ElMMo3|MBStar|MirAncesTar|miRDB|MirMAP|Mirza-G|MultiMiTar|PACCMIT|RepTar|RNAhybrid
NREP	Q16612		hsa-miR-526a	0.447175	13	Very High	BCmicrO|BiTargeting|CoMeTa|ElMMo3|MBStar|MirAncesTar|miRDB|MirMAP|Mirza-G|MultiMiTar|PACCMIT|RepTar|RNAhybrid
UNC50	Q53HI1		hsa-miR-524-5p	0.446922	14	Very High	BCmicrO|Cupid|DIANA|ElMMo3|MirAncesTar|mirbase|miRDB|MirMAP|MirSNP|MirTar|Mirza-G|RepTar|RNAhybrid|TargetSpy
SRSF5	Q13243		hsa-miR-570-3p	0.44663	12	Very High	BCmicrO|CoMeTa|Cupid|DIANA|ElMMo3|MirAncesTar|mirbase|miRDB|MirMAP|Mirza-G|RepTar|RNAhybrid
PHF21A	Q96BD5		hsa-miR-761	0.446589	10	Very High	DIANA|ElMMo3|MBStar|MirAncesTar|miRcode|MirMAP|Mirza-G|PACCMIT|RepTar|RNAhybrid
SUOX	P51687		hsa-let-7d-5p	0.446383	14	Very High	BCmicrO|BiTargeting|ElMMo3|MBStar|MAMI|microrna.org|MirAncesTar|mirbase|miRDB|MirMAP|miRTar2GO|Mirza-G|RepTar|RNAhybrid
AGGF1	Q8N302		hsa-miR-320c	0.4463	13	Very High	BCmicrO|Cupid|DIANA|ElMMo3|MBStar|microrna.org|MirAncesTar|miRDB|MirMAP|miRTar2GO|Mirza-G|RNAhybrid|TargetSpy
CDK19	Q9BWU1		hsa-miR-200a-3p	0.446215	13	Very High	BCmicrO|CoMeTa|DIANA|ElMMo3|MBStar|MirAncesTar|miRcode|miRDB|MirMAP|Mirza-G|RepTar|RNAhybrid|TargetRank
CDK19	Q9BWU1		hsa-miR-920	0.446214	13	Very High	BCmicrO|CoMeTa|DIANA|ElMMo3|MBStar|MirAncesTar|miRDB|MirMAP|Mirza-G|MultiMiTar|RepTar|RNAhybrid|TargetRank
LGR4	Q9BXB1		hsa-miR-203a-3p	0.446051	9	Very High	BCmicrO|CoMeTa|MBStar|microrna.org|MirAncesTar|miRcode|miRTar2GO|MultiMiTar|RNAhybrid
CXXC5	Q7LFL8		hsa-miR-520f-3p	0.445934	8	Very High	BCmicrO|DIANA|MirAncesTar|MirMAP|PACCMIT|RNAhybrid|TargetRank|TargetScan
TOP2A	P11388		hsa-miR-335-5p	0.445883	12	Very High	BCmicrO|ElMMo3|MBStar|microrna.org|MirAncesTar|miRDB|MirMAP|miRTar2GO|Mirza-G|RepTar|RNAhybrid|TargetRank
CCDC117	Q8IWD4		hsa-miR-548c-5p	0.445834	11	Very High	BCmicrO|DIANA|ElMMo3|MBStar|MirAncesTar|miRDB|MirMAP|MirTar|Mirza-G|RNAhybrid|TargetSpy
FAM120B	Q96EK7		hsa-miR-383-5p	0.445612	14	Very High	BCmicrO|ElMMo3|MBStar|microrna.org|MirAncesTar|miRcode|miRDB|MirMAP|MirSNP|MirTar|Mirza-G|PITA|RepTar|RNAhybrid
LGR4	Q9BXB1		hsa-miR-580-3p	0.445496	13	Very High	BCmicrO|CoMeTa|DIANA|ElMMo3|MBStar|MirAncesTar|miRDB|MirMAP|MirTar|Mirza-G|RepTar|RNAhybrid|TargetRank
CDK19	Q9BWU1		hsa-miR-9-5p	0.445473	11	Very High	BCmicrO|BiTargeting|CoMeTa|DIANA|MBStar|MirAncesTar|miRcode|MirMAP|MultiMiTar|RepTar|RNAhybrid
GID8	Q9NWU2		hsa-miR-509-3-5p	0.445427	12	Very High	BCmicrO|CoMeTa|DIANA|ElMMo3|MirAncesTar|miRDB|MirMAP|MirTar|Mirza-G|RepTar|TargetRank|TargetSpy
BAAT	Q14032		hsa-miR-140-5p	0.445402	6	Very High	BCmicrO|GenMir++|MAMI|MirAncesTar|mirCoX|RNAhybrid
CDK19	Q9BWU1		hsa-miR-34c-5p	0.445381	11	Very High	BCmicrO|Cupid|DIANA|ElMMo3|MBStar|MirAncesTar|MirMAP|miRTar2GO|MultiMiTar|RNAhybrid|TargetSpy
AXIN2	Q9Y2T1		hsa-miR-3613-3p	0.445255	11	Very High	Cupid|DIANA|ElMMo3|MBStar|MirAncesTar|miRDB|MirMAP|MirSNP|MirTar|Mirza-G|RNAhybrid
HOXC8	P31273		hsa-miR-544a	0.445189	12	Very High	BCmicrO|CoMeTa|DIANA|ElMMo3|microrna.org|MirAncesTar|mirbase|miRDB|MirMAP|Mirza-G|RepTar|TargetRank
TIA1	P31483		hsa-miR-92a-3p	0.445143	12	Very High	BCmicrO|Cupid|DIANA|ElMMo3|MBStar|microrna.org|MirAncesTar|miRDB|MirMAP|Mirza-G|RepTar|RNAhybrid
AGGF1	Q8N302		hsa-miR-520g-3p	0.445082	12	Very High	BCmicrO|CoMeTa|ElMMo3|MBStar|MirAncesTar|miRDB|MirMAP|MirTar|Mirza-G|MultiMiTar|RepTar|RNAhybrid
NREP	Q16612		hsa-miR-519b-5p	0.445073	13	Very High	BCmicrO|BiTargeting|CoMeTa|ElMMo3|MBStar|MirAncesTar|miRDB|MirMAP|Mirza-G|MultiMiTar|PACCMIT|RepTar|RNAhybrid
NREP	Q16612		hsa-miR-519c-5p	0.445073	13	Very High	BCmicrO|BiTargeting|CoMeTa|ElMMo3|MBStar|MirAncesTar|miRDB|MirMAP|Mirza-G|MultiMiTar|PACCMIT|RepTar|RNAhybrid
GMCL1	Q96IK5		hsa-miR-452-5p	0.44493	9	Very High	BCmicrO|CoMeTa|DIANA|ElMMo3|MirAncesTar|miRDB|MirMAP|Mirza-G|TargetScan
AXIN2	Q9Y2T1		hsa-miR-3167	0.444822	12	Very High	BiTargeting|DIANA|ElMMo3|MBStar|MirAncesTar|miRDB|MirMAP|MirSNP|Mirza-G|RepTar|RNAhybrid|TargetScan
CDH1	P12830		hsa-miR-24-3p	0.444818	11	Very High	BCmicrO|BiTargeting|CoMeTa|DIANA|ElMMo3|microrna.org|MirAncesTar|miRcode|MirMAP|PITA|RNAhybrid
CDH1	P12830		hsa-miR-1323	0.444817	13	Very High	BCmicrO|BiTargeting|CoMeTa|ElMMo3|MBStar|MirAncesTar|miRDB|MirMAP|MirTar|Mirza-G|RepTar|RNAhybrid|TargetSpy
SRSF5	Q13243		hsa-miR-5688	0.444602	8	Very High	DIANA|MirAncesTar|miRDB|MirMAP|MirTar|PACCMIT|RNAhybrid|TargetScan
OGT	O15294		hsa-miR-19b-3p	0.444582	5	Very High	BCmicrO|GenMir++|MBStar|MAMI|MirAncesTar
CDK19	Q9BWU1		hsa-miR-561-3p	0.444524	11	Very High	BCmicrO|CoMeTa|ElMMo3|MBStar|MirAncesTar|miRDB|MirMAP|Mirza-G|RepTar|RNAhybrid|TargetRank
PDE7B	Q9NP56		hsa-miR-653-5p	0.444453	14	Very High	BCmicrO|CoMeTa|DIANA|ElMMo3|MBStar|microrna.org|MirAncesTar|miRDB|MirMAP|MirSNP|Mirza-G|RepTar|RNAhybrid|TargetRank
RNASE4	P34096		hsa-miR-376c-3p	0.444405	11	Very High	CoMeTa|DIANA|ElMMo3|MBStar|microrna.org|miRDB|MirMAP|Mirza-G|RepTar|RNAhybrid|TargetRank
PXYLP1	Q8TE99		hsa-miR-145-5p	0.444378	11	Very High	BCmicrO|ElMMo3|microrna.org|MirAncesTar|miRcode|miRDB|MirMAP|MirTar|Mirza-G|RepTar|RNAhybrid
LGR4	Q9BXB1		hsa-miR-548c-5p	0.444221	13	Very High	BCmicrO|CoMeTa|DIANA|ElMMo3|MBStar|MirAncesTar|miRDB|MirMAP|MirSNP|Mirza-G|RNAhybrid|TargetRank|TargetSpy
SUOX	P51687		hsa-miR-135a-5p	0.444204	14	Very High	BCmicrO|BiTargeting|CoMeTa|DIANA|ElMMo3|MBStar|microrna.org|MirAncesTar|miRcode|miRDB|MirMAP|miRTar2GO|Mirza-G|RNAhybrid
LGR4	Q9BXB1		hsa-miR-323a-3p	0.444054	12	Very High	BCmicrO|CoMeTa|DIANA|ElMMo3|MBStar|MirAncesTar|miRDB|MirMAP|Mirza-G|RepTar|RNAhybrid|TargetRank
TIA1	P31483		hsa-miR-429	0.443948	11	Very High	Cupid|DIANA|ElMMo3|microrna.org|MirAncesTar|miRcode|miRDB|MirMAP|Mirza-G|RNAhybrid|TargetSpy
TIA1	P31483		hsa-miR-4500	0.44391	9	Very High	DIANA|MBStar|MirAncesTar|miRcode|miRDB|MirMAP|Mirza-G|RNAhybrid|TargetScan
CCDC117	Q8IWD4		hsa-miR-548i	0.443867	11	Very High	BCmicrO|DIANA|ElMMo3|MBStar|MirAncesTar|miRDB|MirMAP|MirTar|Mirza-G|RepTar|RNAhybrid
CDK19	Q9BWU1		hsa-let-7a-3p	0.443812	11	Very High	BiTargeting|Cupid|DIANA|MBStar|MirAncesTar|miRDB|MirMAP|MirSNP|MirTar|Mirza-G|RNAhybrid
PXYLP1	Q8TE99		hsa-miR-630	0.443556	11	Very High	BCmicrO|ElMMo3|MBStar|MirAncesTar|miRDB|MirMAP|MirTar|miRTar2GO|Mirza-G|RNAhybrid|TargetRank
TMEM2	Q9UHN6		hsa-miR-4465	0.443492	10	Very High	MBStar|MirAncesTar|miRcode|miRDB|MirMAP|MirTar|Mirza-G|PACCMIT|RNAhybrid|TargetScan
CCDC117	Q8IWD4		hsa-miR-548d-5p	0.443474	11	Very High	BCmicrO|DIANA|ElMMo3|MBStar|MirAncesTar|miRDB|MirMAP|MirTar|Mirza-G|RNAhybrid|TargetSpy
MED20	Q9H944		hsa-miR-495-3p	0.443438	12	Very High	BCmicrO|DIANA|ElMMo3|MBStar|microrna.org|MirAncesTar|miRDB|MirMAP|MirTar|Mirza-G|RNAhybrid|TargetRank
CDK19	Q9BWU1		hsa-miR-330-3p	0.443246	13	Very High	BCmicrO|CoMeTa|DIANA|ElMMo3|MBStar|MirAncesTar|miRDB|MirMAP|Mirza-G|MultiMiTar|PITA|RepTar|RNAhybrid
PXYLP1	Q8TE99		hsa-miR-193b-3p	0.443235	14	Very High	BCmicrO|BiTargeting|DIANA|ElMMo3|MBStar|microrna.org|MirAncesTar|miRcode|miRDB|MirMAP|MirTar|Mirza-G|RepTar|RNAhybrid
ZNF512	Q96ME7		hsa-miR-206	0.44322	15	Very High	BCmicrO|DIANA|ElMMo3|MBStar|microrna.org|MirAncesTar|miRcode|mirCoX|MirMAP|Mirza-G|MultiMiTar|RepTar|RNAhybrid|TargetRank|TargetSpy
UNC50	Q53HI1		hsa-miR-200b-3p	0.443154	13	Very High	BCmicrO|DIANA|ElMMo3|MBStar|microrna.org|MirAncesTar|mirbase|miRDB|MirMAP|MirSNP|miRTar2GO|RNAhybrid|TargetRank
ANKRA2	Q9H9E1		hsa-miR-340-5p	0.443095	11	Very High	Cupid|DIANA|MBStar|microrna.org|MirAncesTar|mirbase|miRDB|MirMAP|MirSNP|Mirza-G|RNAhybrid
CBX2	Q14781		hsa-miR-1271-5p	0.442874	11	Very High	CoMeTa|DIANA|ElMMo3|microrna.org|MirAncesTar|miRcode|miRDB|MirMAP|Mirza-G|RepTar|TargetScan
OGT	O15294		hsa-miR-19a-3p	0.442826	5	Very High	BCmicrO|GenMir++|MBStar|MAMI|MirAncesTar
TNS3	Q68CZ2		hsa-miR-375	0.442809	12	Very High	BCmicrO|DIANA|ElMMo3|MBStar|miRcode|MirMAP|miRTar2GO|Mirza-G|RepTar|RNAhybrid|TargetRank|TargetSpy
SRSF5	Q13243		hsa-miR-1305	0.442607	13	Very High	BiTargeting|CoMeTa|Cupid|DIANA|ElMMo3|MirAncesTar|miRDB|MirMAP|Mirza-G|PACCMIT|RepTar|RNAhybrid|TargetSpy
LGR4	Q9BXB1		hsa-miR-1291	0.442559	11	Very High	BCmicrO|CoMeTa|DIANA|ElMMo3|MirAncesTar|miRDB|MirMAP|MirTar|Mirza-G|PACCMIT|RNAhybrid
SRSF5	Q13243		hsa-miR-876-3p	0.442451	13	Very High	BCmicrO|BiTargeting|CoMeTa|Cupid|DIANA|ElMMo3|MirAncesTar|mirbase|MirMAP|Mirza-G|MultiMiTar|RepTar|RNAhybrid
CDK19	Q9BWU1		hsa-miR-1284	0.442389	13	Very High	BCmicrO|BiTargeting|CoMeTa|Cupid|DIANA|ElMMo3|MBStar|MirAncesTar|miRDB|MirMAP|Mirza-G|PACCMIT|RNAhybrid
PDE7B	Q9NP56		hsa-miR-586	0.442367	14	Very High	CoMeTa|Cupid|DIANA|ElMMo3|MBStar|MirAncesTar|miRDB|MirMAP|Mirza-G|MultiMiTar|PACCMIT|RepTar|RNAhybrid|TargetRank
AXIN2	Q9Y2T1		hsa-miR-944	0.442326	11	Very High	Cupid|DIANA|ElMMo3|MBStar|MirAncesTar|miRDB|MirMAP|PACCMIT|RNAhybrid|TargetRank|TargetSpy
NREP	Q16612		hsa-miR-519b-3p	0.442237	12	Very High	BCmicrO|BiTargeting|CoMeTa|DIANA|ElMMo3|MBStar|MirAncesTar|miRDB|MirMAP|Mirza-G|MultiMiTar|RNAhybrid
AXIN2	Q9Y2T1		hsa-miR-625-5p	0.441992	14	Very High	BCmicrO|BiTargeting|DIANA|ElMMo3|MBStar|MirAncesTar|miRDB|MirMAP|MirTar|miRTar2GO|Mirza-G|RepTar|RNAhybrid|TargetRank
TIA1	P31483		hsa-miR-582-5p	0.441683	11	Very High	BCmicrO|Cupid|DIANA|ElMMo3|MBStar|MirAncesTar|miRDB|MirMAP|miRTar2GO|Mirza-G|RNAhybrid
IMP3	Q9NV31		hsa-miR-548b-3p	0.441677	14	Very High	BCmicrO|DIANA|ElMMo3|MBStar|MirAncesTar|mirbase|miRDB|MirMAP|MirTar|miRTar2GO|Mirza-G|RepTar|RNAhybrid|TargetRank
EPDR1	Q9UM22		hsa-miR-28-5p	0.44167	15	Very High	BCmicrO|BiTargeting|DIANA|ElMMo3|MBStar|microrna.org|MirAncesTar|mirbase|miRDB|MirMAP|miRTar2GO|Mirza-G|PITA|RepTar|RNAhybrid
BAAT	Q14032		hsa-miR-129-5p	0.441599	13	Very High	BCmicrO|CoMeTa|DIANA|ElMMo3|MBStar|microrna.org|MirAncesTar|miRcode|miRDB|MirMAP|Mirza-G|RNAhybrid|TargetRank
CDK19	Q9BWU1		hsa-miR-548a-5p	0.441583	11	Very High	BCmicrO|CoMeTa|Cupid|DIANA|ElMMo3|MBStar|MirAncesTar|MirMAP|Mirza-G|RNAhybrid|TargetRank
CXXC5	Q7LFL8		hsa-miR-182-3p	0.441571	8	Very High	MAMI|MirAncesTar|MirMAP|MirTar|Mirza-G|PACCMIT|RepTar|RNAhybrid
MED20	Q9H944		hsa-miR-490-3p	0.441566	14	Very High	DIANA|ElMMo3|MBStar|microrna.org|MirAncesTar|miRcode|miRDB|MirMAP|MirTar|Mirza-G|RepTar|RNAhybrid|TargetRank|TargetSpy
ANKRA2	Q9H9E1		hsa-miR-106b-5p	0.441489	12	Very High	BCmicrO|Cupid|DIANA|ElMMo3|MBStar|microrna.org|MirAncesTar|MirMAP|miRTar2GO|Mirza-G|MultiMiTar|RNAhybrid
CDK19	Q9BWU1		hsa-miR-15b-5p	0.441442	9	Very High	BCmicrO|CoMeTa|MBStar|MirAncesTar|MirMAP|MirSNP|miRTar2GO|MultiMiTar|RNAhybrid
HNRNPA0	Q13151		hsa-miR-410-3p	0.441441	9	Very High	Cupid|DIANA|ElMMo3|microrna.org|MirAncesTar|miRDB|MirMAP|Mirza-G|TargetScan
PHF21A	Q96BD5		hsa-miR-548b-5p	0.441329	12	Very High	BCmicrO|CoMeTa|Cupid|DIANA|ElMMo3|MBStar|MirAncesTar|MirMAP|MirSNP|Mirza-G|RNAhybrid|TargetRank
PHF21A	Q96BD5		hsa-miR-548d-5p	0.441283	12	Very High	BCmicrO|CoMeTa|Cupid|DIANA|ElMMo3|MBStar|MirAncesTar|MirMAP|MirSNP|Mirza-G|RNAhybrid|TargetRank
MAGEE1	Q9HCI5		hsa-miR-30d-5p	0.441263	13	Very High	BCmicrO|DIANA|ElMMo3|MBStar|MAMI|microrna.org|MirAncesTar|mirbase|miRDB|MirMAP|Mirza-G|RNAhybrid|TargetRank
LGR4	Q9BXB1		hsa-miR-497-3p	0.441218	11	Very High	Cupid|DIANA|MBStar|MirAncesTar|miRDB|MirMAP|MirTar|Mirza-G|PACCMIT|RepTar|RNAhybrid
TIA1	P31483		hsa-miR-33a-5p	0.441198	10	Very High	BCmicrO|CoMeTa|MBStar|MAMI|MirAncesTar|mirbase|MirMAP|miRTar2GO|RepTar|RNAhybrid
PXYLP1	Q8TE99		hsa-miR-519e-3p	0.441166	14	Very High	BCmicrO|BiTargeting|DIANA|ElMMo3|MBStar|MAMI|MirAncesTar|miRDB|MirMAP|miRTar2GO|Mirza-G|MultiMiTar|RepTar|RNAhybrid
TIA1	P31483		hsa-miR-548e-3p	0.441138	10	Very High	CoMeTa|DIANA|ElMMo3|MBStar|MirAncesTar|miRDB|MirMAP|MirTar|Mirza-G|RNAhybrid
GID8	Q9NWU2		hsa-miR-377-3p	0.441071	12	Very High	BCmicrO|DIANA|ElMMo3|MBStar|MAMI|MirAncesTar|miRDB|MirMAP|miRTar2GO|Mirza-G|RepTar|TargetRank
IDH1	O75874		hsa-miR-362-5p	0.440959	12	Very High	BCmicrO|CoMeTa|DIANA|ElMMo3|MBStar|MirAncesTar|miRDB|MirMAP|Mirza-G|RepTar|RNAhybrid|TargetRank
CCDC34	Q96HJ3		hsa-miR-890	0.440905	12	Very High	BCmicrO|DIANA|ElMMo3|MirAncesTar|miRDB|MirMAP|MirTar|Mirza-G|RepTar|RNAhybrid|TargetRank|TargetSpy
CDH1	P12830		hsa-miR-580-3p	0.440763	12	Very High	BCmicrO|CoMeTa|DIANA|ElMMo3|MBStar|MirAncesTar|miRDB|MirMAP|MirTar|Mirza-G|RNAhybrid|TargetRank
TMEM2	Q9UHN6		hsa-miR-338-3p	0.440726	11	Very High	BCmicrO|BiTargeting|DIANA|MBStar|MirAncesTar|miRcode|MirMAP|MultiMiTar|PITA|RepTar|RNAhybrid
LGR4	Q9BXB1		hsa-miR-501-5p	0.440689	12	Very High	BCmicrO|CoMeTa|DIANA|ElMMo3|MBStar|MirAncesTar|miRDB|MirMAP|MirTar|Mirza-G|RNAhybrid|TargetRank
CDH1	P12830		hsa-miR-139-5p	0.440668	14	Very High	BCmicrO|BiTargeting|CoMeTa|ElMMo3|microrna.org|MirAncesTar|miRcode|mirCoX|miRDB|MirMAP|Mirza-G|RepTar|RNAhybrid|TargetSpy
SRSF5	Q13243		hsa-miR-497-5p	0.440555	10	Very High	BCmicrO|BiTargeting|CoMeTa|ElMMo3|microrna.org|MirAncesTar|miRcode|MirMAP|miRTar2GO|RNAhybrid
NREP	Q16612		hsa-miR-214-3p	0.440502	10	Very High	Cupid|DIANA|MBStar|microrna.org|MirAncesTar|miRcode|MirMAP|Mirza-G|MultiMiTar|RNAhybrid
TSEN2	Q8NCE0		hsa-miR-424-5p	0.440496	12	Very High	BCmicrO|DIANA|ElMMo3|MBStar|microrna.org|MirAncesTar|miRcode|miRDB|MirMAP|MirTar|Mirza-G|RNAhybrid
CENPF	P49454		hsa-miR-874-3p	0.440209	16	Very High	BiTargeting|DIANA|ElMMo3|MBStar|microrna.org|MirAncesTar|mirbase|miRDB|MirMAP|MirSNP|miRTar2GO|Mirza-G|RepTar|RNA22|RNAhybrid|TargetRank
PHF21A	Q96BD5		hsa-miR-596	0.439967	14	Very High	BCmicrO|BiTargeting|CoMeTa|DIANA|ElMMo3|MBStar|MirAncesTar|mirbase|MirMAP|miRTar2GO|MultiMiTar|PACCMIT|RNAhybrid|TargetSpy
NUPL2	O15504		hsa-miR-144-3p	0.439959	13	Very High	BCmicrO|DIANA|ElMMo3|microrna.org|MirAncesTar|mirbase|miRcode|mirCoX|MirMAP|miRTar2GO|Mirza-G|RepTar|RNAhybrid
RNFT2	Q96EX2		hsa-miR-874-3p	0.4399	12	Very High	BiTargeting|CoMeTa|ElMMo3|microrna.org|MirAncesTar|miRDB|MirMAP|MirSNP|Mirza-G|RepTar|RNAhybrid|TargetScan
TIA1	P31483		hsa-miR-520d-5p	0.439676	12	Very High	BCmicrO|CoMeTa|Cupid|DIANA|ElMMo3|MBStar|MirAncesTar|miRDB|MirMAP|Mirza-G|PACCMIT|RNAhybrid
CDCA8	Q53HL2		hsa-miR-326	0.439576	13	Very High	BCmicrO|DIANA|ElMMo3|microrna.org|MirAncesTar|miRDB|MirMAP|MirTar|miRTar2GO|Mirza-G|RepTar|RNAhybrid|TargetRank
FAM217B	Q9NTX9		hsa-miR-548y	0.439532	8	Very High	DIANA|ElMMo3|MBStar|MirAncesTar|MirMAP|MirSNP|MirTar|Mirza-G
TIA1	P31483		hsa-miR-633	0.439498	12	Very High	BCmicrO|CoMeTa|DIANA|ElMMo3|MBStar|MirAncesTar|miRDB|MirMAP|Mirza-G|MultiMiTar|RNAhybrid|TargetRank
PDE7B	Q9NP56		hsa-miR-125b-5p	0.439403	11	Very High	BCmicrO|CoMeTa|DIANA|ElMMo3|MBStar|MirAncesTar|miRcode|MirMAP|miRTar2GO|RepTar|RNAhybrid
AXIN2	Q9Y2T1		hsa-miR-374a-5p	0.439314	10	Very High	BCmicrO|Cupid|DIANA|ElMMo3|MBStar|microrna.org|MirAncesTar|MirMAP|Mirza-G|RNAhybrid
SUOX	P51687		hsa-let-7g-5p	0.439222	14	Very High	BCmicrO|BiTargeting|ElMMo3|MBStar|MAMI|microrna.org|MirAncesTar|mirbase|miRDB|MirMAP|miRTar2GO|Mirza-G|RepTar|RNAhybrid
C17orf58	Q2M2W7		hsa-miR-211-5p	0.439178	13	Very High	BCmicrO|ElMMo3|MBStar|microrna.org|MirAncesTar|miRcode|mirCoX|miRDB|MirMAP|Mirza-G|RepTar|RNAhybrid|TargetRank
PHF21A	Q96BD5		hsa-miR-4465	0.439163	8	Very High	DIANA|MBStar|MirAncesTar|miRcode|MirMAP|Mirza-G|RNAhybrid|TargetScan
PXYLP1	Q8TE99		hsa-miR-214-3p	0.439057	12	Very High	BiTargeting|DIANA|ElMMo3|MBStar|MirAncesTar|miRcode|MirMAP|miRTar2GO|MultiMiTar|PITA|RepTar|RNAhybrid
MAT2A	P31153		hsa-miR-935	0.438962	11	Very High	BCmicrO|CoMeTa|DIANA|ElMMo3|MirAncesTar|miRDB|MirMAP|miRTar2GO|Mirza-G|MultiMiTar|RNAhybrid
GID8	Q9NWU2		hsa-miR-23b-3p	0.438929	11	Very High	BCmicrO|ElMMo3|MBStar|microrna.org|MirAncesTar|miRDB|MirTar|miRTar2GO|Mirza-G|RepTar|TargetRank
SKP2	Q13309		hsa-miR-4465	0.438811	8	Very High	MBStar|MirAncesTar|miRcode|miRDB|MirMAP|MirTar|RNAhybrid|TargetScan
CDK19	Q9BWU1		hsa-miR-193a-3p	0.438711	9	Very High	BCmicrO|MBStar|MAMI|MirAncesTar|miRcode|MirMAP|miRTar2GO|MultiMiTar|RNAhybrid
FAM217B	Q9NTX9		hsa-miR-31-5p	0.43869	12	Very High	BCmicrO|DIANA|ElMMo3|MBStar|microrna.org|MirAncesTar|miRcode|MirMAP|MirTar|miRTar2GO|Mirza-G|RepTar
MAGEE1	Q9HCI5		hsa-miR-641	0.438659	14	Very High	BCmicrO|DIANA|ElMMo3|MBStar|MirAncesTar|mirbase|miRDB|MirMAP|MirTar|Mirza-G|RepTar|RNAhybrid|TargetRank|TargetSpy
CCDC117	Q8IWD4		hsa-miR-548b-5p	0.438659	11	Very High	BCmicrO|DIANA|ElMMo3|MBStar|MirAncesTar|miRDB|MirMAP|MirTar|Mirza-G|RNAhybrid|TargetSpy
SRSF5	Q13243		hsa-miR-424-5p	0.438433	10	Very High	BCmicrO|BiTargeting|CoMeTa|ElMMo3|microrna.org|MirAncesTar|miRcode|MirMAP|miRTar2GO|RNAhybrid
CDK19	Q9BWU1		hsa-miR-412-3p	0.43841	12	Very High	BCmicrO|CoMeTa|DIANA|ElMMo3|MBStar|MirAncesTar|miRDB|MirMAP|Mirza-G|RepTar|RNAhybrid|TargetRank
NREP	Q16612		hsa-miR-874-3p	0.438313	14	Very High	ElMMo3|MBStar|microrna.org|MirAncesTar|miRDB|MirMAP|MirSNP|MirTar|miRTar2GO|Mirza-G|MultiMiTar|PACCMIT|RepTar|RNAhybrid
NREP	Q16612		hsa-miR-342-3p	0.438304	12	Very High	BCmicrO|ElMMo3|MBStar|microrna.org|MirAncesTar|miRDB|MirMAP|miRTar2GO|Mirza-G|PACCMIT|RNAhybrid|TargetRank
UNC50	Q53HI1		hsa-miR-429	0.438219	13	Very High	DIANA|ElMMo3|MBStar|microrna.org|MirAncesTar|mirbase|miRcode|miRDB|MirMAP|RepTar|RNAhybrid|TargetRank|TargetSpy
CDK19	Q9BWU1		hsa-miR-329-3p	0.438211	13	Very High	BCmicrO|CoMeTa|DIANA|ElMMo3|MBStar|MirAncesTar|miRDB|MirMAP|MirSNP|Mirza-G|RepTar|RNAhybrid|TargetRank
NREP	Q16612		hsa-miR-186-5p	0.438206	13	Very High	BCmicrO|BiTargeting|CoMeTa|DIANA|ElMMo3|MBStar|microrna.org|MirAncesTar|miRDB|MirMAP|miRTar2GO|Mirza-G|RNAhybrid
SUOX	P51687		hsa-let-7i-5p	0.438205	13	Very High	BCmicrO|BiTargeting|ElMMo3|MBStar|MAMI|microrna.org|MirAncesTar|mirbase|miRDB|MirMAP|miRTar2GO|RepTar|RNAhybrid
GID8	Q9NWU2		hsa-miR-365a-3p	0.438016	13	Very High	BCmicrO|DIANA|ElMMo3|MAMI|microrna.org|MirAncesTar|miRcode|miRDB|MirMAP|MirSNP|miRTar2GO|Mirza-G|RepTar
CDK19	Q9BWU1		hsa-miR-1302	0.438006	13	Very High	BCmicrO|CoMeTa|DIANA|ElMMo3|MBStar|MirAncesTar|miRDB|MirMAP|Mirza-G|PACCMIT|RepTar|RNAhybrid|TargetSpy
LGR4	Q9BXB1		hsa-let-7f-1-3p	0.437914	11	Very High	Cupid|DIANA|MBStar|MirAncesTar|miRDB|MirMAP|MirSNP|MirTar|Mirza-G|PACCMIT|RNAhybrid
OGT	O15294		hsa-miR-198	0.437544	13	Very High	BCmicrO|BiTargeting|CoMeTa|ElMMo3|MBStar|MirAncesTar|mirCoX|miRDB|MirMAP|Mirza-G|MultiMiTar|PACCMIT|RepTar
GSPT2	Q8IYD1		hsa-miR-496	0.43732	12	Very High	BCmicrO|CoMeTa|DIANA|ElMMo3|MBStar|microrna.org|MirAncesTar|mirbase|miRDB|MirMAP|MirTar|Mirza-G
TIA1	P31483		hsa-miR-367-3p	0.437155	11	Very High	Cupid|DIANA|ElMMo3|MBStar|microrna.org|MirAncesTar|miRcode|miRDB|MirMAP|Mirza-G|RNAhybrid
AFAP1L2	Q8N4X5		hsa-miR-590-3p	0.436911	11	Very High	DIANA|ElMMo3|MBStar|microrna.org|MirAncesTar|miRDB|MirMAP|MirTar|Mirza-G|RNAhybrid|TargetRank
CKAP2	Q8WWK9		hsa-miR-217	0.436459	10	Very High	BCmicrO|CoMeTa|ElMMo3|MBStar|microrna.org|MirAncesTar|miRDB|Mirza-G|RNAhybrid|TargetRank
ANKRA2	Q9H9E1		hsa-miR-20b-5p	0.436344	12	Very High	BCmicrO|Cupid|MBStar|microrna.org|MirAncesTar|miRcode|mirCoX|MirMAP|miRTar2GO|Mirza-G|MultiMiTar|RNAhybrid
HNRNPA0	Q13151		hsa-miR-520d-5p	0.436325	9	Very High	BCmicrO|DIANA|ElMMo3|MBStar|MirAncesTar|miRDB|MirMAP|Mirza-G|TargetRank
CCDC25	Q86WR0		hsa-miR-15b-5p	0.436297	14	Very High	BCmicrO|CoMeTa|DIANA|ElMMo3|MBStar|microrna.org|MirAncesTar|miRDB|MirMAP|MirSNP|Mirza-G|RepTar|RNAhybrid|TargetRank
MED20	Q9H944		hsa-miR-146b-5p	0.436182	14	Very High	BCmicrO|DIANA|ElMMo3|MBStar|microrna.org|MirAncesTar|miRcode|mirCoX|miRDB|MirMAP|Mirza-G|RepTar|RNAhybrid|TargetRank
KLHL12	Q53G59		hsa-miR-154-5p	0.436072	12	Very High	BCmicrO|BiTargeting|ElMMo3|MBStar|microrna.org|MirAncesTar|MirMAP|Mirza-G|PITA|RepTar|RNAhybrid|TargetRank
CKAP2	Q8WWK9		hsa-miR-708-5p	0.436026	15	Very High	BCmicrO|BiTargeting|CoMeTa|DIANA|ElMMo3|MBStar|microrna.org|MirAncesTar|miRDB|MirMAP|miRTar2GO|Mirza-G|PITA|RepTar|RNAhybrid
GMCL1	Q96IK5		hsa-miR-577	0.435962	11	Very High	BCmicrO|CoMeTa|Cupid|DIANA|ElMMo3|MirAncesTar|miRDB|MirMAP|Mirza-G|TargetRank|TargetSpy
IDH1	O75874		hsa-miR-181d-5p	0.435799	13	Very High	BCmicrO|ElMMo3|MBStar|MAMI|microrna.org|MirAncesTar|mirbase|miRDB|MirMAP|miRTar2GO|Mirza-G|RepTar|RNAhybrid
HNRNPA0	Q13151		hsa-miR-31-5p	0.435768	9	Very High	BCmicrO|BiTargeting|DIANA|MBStar|MirAncesTar|miRTar2GO|MultiMiTar|PACCMIT|TargetScan
C1orf131	Q8NDD1		hsa-miR-28-3p	0.435468	13	Very High	BCmicrO|DIANA|ElMMo3|MirAncesTar|mirbase|miRDB|MirMAP|MirTar|miRTar2GO|Mirza-G|RNA22|RNAhybrid|TargetRank
RAB40B	Q12829		hsa-miR-181c-5p	0.43536	13	Very High	BCmicrO|CoMeTa|ElMMo3|MBStar|microrna.org|MirAncesTar|miRDB|MirMAP|MirSNP|MirTar|miRTar2GO|Mirza-G|RNAhybrid
CKAP2	Q8WWK9		hsa-miR-17-5p	0.43536	12	Very High	BCmicrO|DIANA|ElMMo3|MBStar|microrna.org|MirAncesTar|miRcode|MirMAP|miRTar2GO|Mirza-G|RNAhybrid|TargetRank
BAAT	Q14032		hsa-miR-34c-3p	0.435311	12	Very High	BCmicrO|CoMeTa|DIANA|ElMMo3|MBStar|MirAncesTar|miRDB|MirMAP|MirTar|Mirza-G|RNAhybrid|TargetRank
TNS3	Q68CZ2		hsa-miR-603	0.435294	8	Very High	BCmicrO|DIANA|ElMMo3|MBStar|MirAncesTar|MirMAP|RNAhybrid|TargetRank
RBM4B	Q9BQ04		hsa-miR-765	0.435184	13	Very High	BCmicrO|BiTargeting|DIANA|ElMMo3|MBStar|MirAncesTar|miRDB|MirMAP|MirTar|MultiMiTar|RepTar|RNAhybrid|TargetRank
TMEM2	Q9UHN6		hsa-miR-376a-3p	0.435034	13	Very High	BCmicrO|CoMeTa|DIANA|ElMMo3|MBStar|MirAncesTar|miRDB|MirMAP|MirTar|miRTar2GO|Mirza-G|RepTar|RNAhybrid
ANKRA2	Q9H9E1		hsa-miR-106a-5p	0.434988	12	Very High	BCmicrO|Cupid|DIANA|MBStar|microrna.org|MirAncesTar|miRcode|MirMAP|miRTar2GO|Mirza-G|MultiMiTar|RNAhybrid
MAT2A	P31153		hsa-miR-484	0.434977	11	Very High	BCmicrO|DIANA|ElMMo3|MirAncesTar|MirMAP|miRTar2GO|Mirza-G|MultiMiTar|RepTar|RNAhybrid|TargetRank
HNRNPA0	Q13151		hsa-miR-424-3p	0.434795	10	Very High	BiTargeting|DIANA|MBStar|MirAncesTar|miRDB|MirMAP|MirTar|Mirza-G|PACCMIT|RepTar
CDCA8	Q53HL2		hsa-miR-330-5p	0.434666	14	Very High	BiTargeting|DIANA|ElMMo3|microrna.org|MirAncesTar|miRDB|MirMAP|MirSNP|MirTar|miRTar2GO|Mirza-G|RNA22|RNAhybrid|TargetRank
CDK19	Q9BWU1		hsa-miR-449c-5p	0.434328	11	Very High	DIANA|ElMMo3|MBStar|MirAncesTar|miRcode|miRDB|MirMAP|MirTar|miRTar2GO|Mirza-G|RNAhybrid
UNC50	Q53HI1		hsa-miR-200c-3p	0.434246	13	Very High	BCmicrO|DIANA|ElMMo3|MBStar|microrna.org|MirAncesTar|mirbase|miRDB|MirMAP|MirSNP|miRTar2GO|RNAhybrid|TargetRank
LGR4	Q9BXB1		hsa-miR-382-5p	0.434201	13	Very High	BCmicrO|CoMeTa|DIANA|ElMMo3|MBStar|microrna.org|MirAncesTar|miRDB|MirMAP|Mirza-G|MultiMiTar|RepTar|RNAhybrid
ZNF512	Q96ME7		hsa-miR-520a-5p	0.434171	15	Very High	BiTargeting|DIANA|ElMMo3|MBStar|MirAncesTar|mirbase|miRDB|MirMAP|MirTar|Mirza-G|MultiMiTar|RepTar|RNAhybrid|TargetRank|TargetSpy
HOXC8	P31273		hsa-miR-376a-3p	0.434138	9	Very High	BCmicrO|CoMeTa|Cupid|DIANA|MirAncesTar|MirMAP|Mirza-G|MultiMiTar|TargetScan
PDXK	O00764		hsa-miR-27b-3p	0.434001	10	Very High	BCmicrO|DIANA|ElMMo3|MirAncesTar|MirMAP|miRTar2GO|Mirza-G|RepTar|RNAhybrid|TargetScan
AURKA	O14965		hsa-miR-581	0.433926	14	Very High	BCmicrO|BiTargeting|DIANA|ElMMo3|MBStar|MirAncesTar|mirbase|miRDB|MirMAP|MirTar|Mirza-G|RepTar|RNAhybrid|TargetRank
SUOX	P51687		hsa-let-7a-5p	0.433823	13	Very High	BiTargeting|ElMMo3|MBStar|MAMI|microrna.org|MirAncesTar|mirbase|miRDB|MirMAP|miRTar2GO|Mirza-G|RepTar|RNAhybrid
HNRNPA0	Q13151		hsa-miR-524-5p	0.433773	9	Very High	BCmicrO|DIANA|ElMMo3|MBStar|MirAncesTar|miRDB|MirMAP|Mirza-G|TargetRank
CDCA8	Q53HL2		hsa-miR-4500	0.433703	10	Very High	BiTargeting|DIANA|MirAncesTar|miRcode|miRDB|MirMAP|Mirza-G|RNA22|RNAhybrid|TargetScan
AGGF1	Q8N302		hsa-miR-302a-3p	0.433655	11	Very High	BCmicrO|DIANA|ElMMo3|microrna.org|MirAncesTar|miRDB|MirMAP|miRTar2GO|Mirza-G|MultiMiTar|RNAhybrid
GSPT2	Q8IYD1		hsa-miR-513a-3p	0.433636	11	Very High	BCmicrO|CoMeTa|Cupid|DIANA|ElMMo3|MirAncesTar|mirbase|miRDB|MirMAP|MirTar|Mirza-G
MAT2A	P31153		hsa-miR-4465	0.433566	8	Very High	MirAncesTar|miRcode|miRDB|MirMAP|MirTar|Mirza-G|RNAhybrid|TargetScan
CDK19	Q9BWU1		hsa-miR-146b-5p	0.433502	11	Very High	BCmicrO|CoMeTa|DIANA|MBStar|MirAncesTar|miRcode|mirCoX|MirMAP|miRTar2GO|MultiMiTar|RNAhybrid
LGR4	Q9BXB1		hsa-miR-499a-5p	0.433492	7	Very High	BCmicrO|CoMeTa|ElMMo3|miRcode|MultiMiTar|RepTar|TargetRank
BAAT	Q14032		hsa-miR-374c-5p	0.433392	10	Very High	DIANA|ElMMo3|MBStar|MirAncesTar|miRDB|MirMAP|MirSNP|MirTar|Mirza-G|RNAhybrid
OGT	O15294		hsa-miR-223-3p	0.433343	9	Very High	BCmicrO|CoMeTa|MBStar|microrna.org|MirAncesTar|miRcode|mirCoX|miRTar2GO|RepTar
TOP2A	P11388		hsa-miR-548c-3p	0.433311	12	Very High	BCmicrO|CoMeTa|DIANA|ElMMo3|MBStar|MirAncesTar|miRDB|MirMAP|MirTar|Mirza-G|RNAhybrid|TargetRank
TNS3	Q68CZ2		hsa-miR-1284	0.433178	11	Very High	BCmicrO|CoMeTa|DIANA|ElMMo3|MBStar|MirAncesTar|miRDB|MirMAP|Mirza-G|PACCMIT|RNAhybrid
CDK19	Q9BWU1		hsa-miR-106a-3p	0.43316	10	Very High	Cupid|DIANA|MBStar|MirAncesTar|miRDB|MirMAP|MirTar|Mirza-G|RepTar|RNAhybrid
NREP	Q16612		hsa-miR-548f-3p	0.433152	13	Very High	BCmicrO|CoMeTa|Cupid|DIANA|ElMMo3|MBStar|MirAncesTar|miRDB|MirMAP|MirSNP|Mirza-G|PACCMIT|RNAhybrid
AXIN2	Q9Y2T1		hsa-miR-1246	0.433128	14	Very High	BCmicrO|Cupid|DIANA|ElMMo3|MBStar|MirAncesTar|miRDB|MirMAP|MirSNP|MirTar|Mirza-G|RepTar|RNAhybrid|TargetSpy
PHF21A	Q96BD5		hsa-miR-28-5p	0.433073	14	Very High	BCmicrO|BiTargeting|DIANA|ElMMo3|MBStar|MirAncesTar|MirMAP|MirSNP|miRTar2GO|Mirza-G|PACCMIT|PITA|RepTar|RNAhybrid
OIP5	O43482		hsa-miR-9-5p	0.433054	9	Very High	BCmicrO|CoMeTa|ElMMo3|microrna.org|MirAncesTar|miRcode|miRTar2GO|RNAhybrid|TargetScan
CCDC117	Q8IWD4		hsa-miR-620	0.433012	12	Very High	BCmicrO|DIANA|ElMMo3|MirAncesTar|miRDB|MirMAP|MirTar|Mirza-G|MultiMiTar|RepTar|RNAhybrid|TargetSpy
TMEM2	Q9UHN6		hsa-miR-1226-3p	0.432999	15	Very High	BiTargeting|CoMeTa|DIANA|ElMMo3|MBStar|MirAncesTar|mirCoX|miRDB|MirMAP|miRTar2GO|Mirza-G|MultiMiTar|PITA|RepTar|RNAhybrid
TIA1	P31483		hsa-miR-548d-3p	0.432719	12	Very High	BCmicrO|CoMeTa|DIANA|ElMMo3|MBStar|MirAncesTar|miRDB|MirMAP|MirSNP|Mirza-G|RNAhybrid|TargetSpy
GMCL1	Q96IK5		hsa-miR-155-5p	0.43269	8	Very High	BCmicrO|BiTargeting|DIANA|microrna.org|MirAncesTar|miRcode|MirMAP|TargetScan
AGGF1	Q8N302		hsa-miR-520e	0.432688	13	Very High	BCmicrO|DIANA|ElMMo3|MBStar|microrna.org|MirAncesTar|miRDB|MirMAP|MirTar|Mirza-G|MultiMiTar|RNAhybrid|TargetSpy
OGT	O15294		hsa-miR-1304-5p	0.432486	11	Very High	BiTargeting|CoMeTa|Cupid|DIANA|ElMMo3|MBStar|MirAncesTar|miRDB|MirMAP|PACCMIT|RepTar
EPDR1	Q9UM22		hsa-miR-34c-3p	0.432256	13	Very High	BCmicrO|DIANA|ElMMo3|MBStar|MirAncesTar|miRDB|MirMAP|MirTar|Mirza-G|RepTar|RNAhybrid|TargetRank|TargetSpy
GID8	Q9NWU2		hsa-miR-421	0.432112	10	Very High	BCmicrO|ElMMo3|MBStar|microrna.org|MirAncesTar|miRDB|MirMAP|Mirza-G|TargetRank|TargetScan
AGGF1	Q8N302		hsa-miR-519d-3p	0.43211	12	Very High	BCmicrO|DIANA|ElMMo3|MBStar|microrna.org|MirAncesTar|miRcode|miRDB|MirMAP|MirTar|Mirza-G|RNAhybrid
PDE7B	Q9NP56		hsa-miR-548b-5p	0.432089	13	Very High	BCmicrO|CoMeTa|DIANA|ElMMo3|MBStar|MirAncesTar|miRDB|MirMAP|Mirza-G|RepTar|RNAhybrid|TargetRank|TargetSpy
C1orf131	Q8NDD1		hsa-miR-410-3p	0.432064	11	Very High	DIANA|ElMMo3|MBStar|microrna.org|MirAncesTar|mirbase|miRDB|MirMAP|MirTar|RNAhybrid|TargetRank
TSEN2	Q8NCE0		hsa-miR-17-5p	0.432046	14	Very High	BCmicrO|BiTargeting|DIANA|ElMMo3|MBStar|microrna.org|MirAncesTar|miRcode|miRDB|MirMAP|miRTar2GO|Mirza-G|RepTar|RNAhybrid
CDH1	P12830		hsa-miR-3163	0.432024	8	Very High	DIANA|ElMMo3|MBStar|MirAncesTar|miRDB|MirMAP|PACCMIT|RNAhybrid
IDH1	O75874		hsa-miR-449b-5p	0.431861	13	Very High	BCmicrO|DIANA|ElMMo3|microrna.org|MirAncesTar|mirbase|miRDB|MirMAP|miRTar2GO|Mirza-G|MultiMiTar|RepTar|RNAhybrid
NREP	Q16612		hsa-miR-519c-3p	0.431752	12	Very High	BiTargeting|CoMeTa|DIANA|ElMMo3|MBStar|MirAncesTar|miRDB|MirMAP|Mirza-G|MultiMiTar|RNAhybrid|TargetSpy
GID8	Q9NWU2		hsa-miR-497-5p	0.431741	11	Very High	BCmicrO|ElMMo3|MBStar|MirAncesTar|miRcode|miRDB|MirMAP|Mirza-G|PACCMIT|RepTar|TargetRank
CCDC34	Q96HJ3		hsa-miR-548d-5p	0.431625	13	Very High	BCmicrO|DIANA|ElMMo3|MBStar|MirAncesTar|miRDB|MirMAP|MirTar|Mirza-G|RepTar|RNAhybrid|TargetRank|TargetSpy
TMEM2	Q9UHN6		hsa-miR-641	0.43145	12	Very High	BCmicrO|CoMeTa|Cupid|DIANA|ElMMo3|MBStar|MirAncesTar|miRDB|MirMAP|Mirza-G|RNAhybrid|TargetRank
HSPA2	P54652		hsa-miR-448	0.431422	13	Very High	BCmicrO|BiTargeting|DIANA|ElMMo3|microrna.org|MirAncesTar|mirbase|miRDB|MirMAP|MirSNP|Mirza-G|RepTar|TargetRank
CKAP2	Q8WWK9		hsa-miR-548g-3p	0.431413	11	Very High	BCmicrO|CoMeTa|DIANA|ElMMo3|MBStar|MirAncesTar|miRDB|MirMAP|MirTar|Mirza-G|RNAhybrid
CCDC34	Q96HJ3		hsa-miR-548b-5p	0.431399	13	Very High	BCmicrO|DIANA|ElMMo3|MBStar|MirAncesTar|miRDB|MirMAP|MirTar|Mirza-G|RepTar|RNAhybrid|TargetRank|TargetSpy
ANKRA2	Q9H9E1		hsa-miR-363-3p	0.43136	10	Very High	BCmicrO|Cupid|MBStar|microrna.org|MirAncesTar|miRcode|MirMAP|miRTar2GO|Mirza-G|RNAhybrid
MSRB1	Q9NZV6		hsa-miR-506-3p	0.431177	10	Very High	DIANA|ElMMo3|microrna.org|MirAncesTar|miRcode|miRDB|MirMAP|RNAhybrid|TargetRank|TargetScan
PDXK	O00764		hsa-miR-661	0.43114	13	Very High	BCmicrO|BiTargeting|DIANA|ElMMo3|MirAncesTar|miRDB|MirMAP|miRTar2GO|Mirza-G|RepTar|RNAhybrid|TargetRank|TargetSpy
RNASE4	P34096		hsa-miR-302d-3p	0.431057	11	Very High	BCmicrO|CoMeTa|DIANA|ElMMo3|microrna.org|MirAncesTar|miRDB|MirMAP|MirTar|Mirza-G|RNAhybrid
CCDC117	Q8IWD4		hsa-miR-577	0.430987	12	Very High	BCmicrO|Cupid|DIANA|ElMMo3|MBStar|MirAncesTar|miRDB|MirMAP|MirTar|Mirza-G|PACCMIT|RNAhybrid
ZNF512	Q96ME7		hsa-miR-513b-5p	0.430971	12	Very High	BCmicrO|DIANA|ElMMo3|MBStar|MirAncesTar|miRDB|MirMAP|MirTar|Mirza-G|MultiMiTar|RepTar|RNAhybrid
OGT	O15294		hsa-miR-3064-5p	0.430921	9	Very High	BiTargeting|DIANA|MBStar|MirAncesTar|miRDB|MirMAP|MirTar|Mirza-G|TargetScan
SRSF5	Q13243		hsa-miR-646	0.430898	14	Very High	BCmicrO|BiTargeting|CoMeTa|DIANA|ElMMo3|MirAncesTar|mirbase|miRDB|MirMAP|Mirza-G|MultiMiTar|RepTar|RNAhybrid|TargetSpy
SKP2	Q13309		hsa-miR-766-3p	0.430864	12	Very High	BCmicrO|CoMeTa|DIANA|ElMMo3|MBStar|MirAncesTar|miRDB|MirMAP|MirTar|Mirza-G|PACCMIT|RNAhybrid
PHF21A	Q96BD5		hsa-miR-548c-5p	0.430864	11	Very High	BCmicrO|CoMeTa|Cupid|DIANA|ElMMo3|MBStar|MirAncesTar|MirMAP|Mirza-G|RNAhybrid|TargetRank
PDXK	O00764		hsa-miR-3619-5p	0.430759	13	Very High	BiTargeting|DIANA|ElMMo3|MBStar|MirAncesTar|miRcode|miRDB|MirMAP|MirSNP|MirTar|miRTar2GO|Mirza-G|RNAhybrid
PHF21A	Q96BD5		hsa-miR-5688	0.430644	8	Very High	DIANA|MirAncesTar|MirMAP|MirTar|Mirza-G|PACCMIT|RNAhybrid|TargetScan
CCDC117	Q8IWD4		hsa-miR-548e-3p	0.430643	11	Very High	Cupid|DIANA|ElMMo3|MBStar|MirAncesTar|miRDB|MirMAP|MirTar|Mirza-G|PACCMIT|RNAhybrid
CDK19	Q9BWU1		hsa-miR-562	0.430548	13	Very High	BCmicrO|CoMeTa|DIANA|ElMMo3|MBStar|MirAncesTar|miRDB|MirMAP|miRTar2GO|Mirza-G|RepTar|RNAhybrid|TargetSpy
TOP2A	P11388		hsa-miR-224-5p	0.430411	11	Very High	BCmicrO|DIANA|ElMMo3|microrna.org|MirAncesTar|miRDB|MirMAP|Mirza-G|RepTar|RNAhybrid|TargetRank
CDK19	Q9BWU1		hsa-miR-449b-5p	0.430304	10	Very High	BCmicrO|Cupid|DIANA|ElMMo3|MBStar|MirAncesTar|MirMAP|miRTar2GO|MultiMiTar|RNAhybrid
RAB40B	Q12829		hsa-miR-548a-3p	0.430292	13	Very High	BCmicrO|CoMeTa|DIANA|ElMMo3|MBStar|MirAncesTar|miRDB|MirMAP|MirSNP|MirTar|Mirza-G|RNAhybrid|TargetRank
AGGF1	Q8N302		hsa-miR-520d-3p	0.430068	13	Very High	BCmicrO|DIANA|ElMMo3|MBStar|microrna.org|MirAncesTar|miRDB|MirMAP|MirTar|Mirza-G|MultiMiTar|RNAhybrid|TargetSpy
MAT2A	P31153		hsa-miR-520g-3p	0.430029	10	Very High	BCmicrO|CoMeTa|ElMMo3|MBStar|MirAncesTar|miRDB|MirMAP|Mirza-G|RNAhybrid|TargetRank
AP3M2	P53677		hsa-miR-548c-3p	0.429904	11	Very High	BCmicrO|DIANA|ElMMo3|MBStar|MirAncesTar|miRDB|MirMAP|MirTar|Mirza-G|RNAhybrid|TargetRank
TMEM2	Q9UHN6		hsa-miR-19a-3p	0.429824	11	Very High	BCmicrO|Cupid|DIANA|ElMMo3|MBStar|microrna.org|MirAncesTar|MirMAP|miRTar2GO|Mirza-G|RNAhybrid
PDXK	O00764		hsa-miR-330-3p	0.429783	13	Very High	BCmicrO|CoMeTa|DIANA|ElMMo3|MirAncesTar|miRDB|MirMAP|Mirza-G|PITA|RepTar|RNAhybrid|TargetRank|TargetSpy
CDK19	Q9BWU1		hsa-miR-30d-5p	0.429753	11	Very High	BCmicrO|CoMeTa|ElMMo3|MBStar|microrna.org|MirAncesTar|miRDB|MirMAP|Mirza-G|RepTar|RNAhybrid
MAT2A	P31153		hsa-miR-3118	0.429683	11	Very High	BiTargeting|DIANA|ElMMo3|MBStar|MirAncesTar|miRDB|MirMAP|Mirza-G|RepTar|RNAhybrid|TargetScan
CBX2	Q14781		hsa-miR-29c-3p	0.429391	11	Very High	BCmicrO|CoMeTa|DIANA|ElMMo3|MBStar|MirAncesTar|miRDB|MirMAP|miRTar2GO|Mirza-G|RepTar
CDH1	P12830		hsa-miR-185-5p	0.429364	12	Very High	BCmicrO|DIANA|ElMMo3|microrna.org|MirAncesTar|miRDB|MirMAP|miRTar2GO|Mirza-G|RepTar|RNAhybrid|TargetRank
NREP	Q16612		hsa-miR-519a-3p	0.429308	11	Very High	BCmicrO|CoMeTa|DIANA|ElMMo3|MBStar|MirAncesTar|miRDB|MirMAP|Mirza-G|MultiMiTar|RNAhybrid
CKAP2	Q8WWK9		hsa-miR-206	0.429243	13	Very High	BCmicrO|CoMeTa|DIANA|ElMMo3|MBStar|MirAncesTar|miRcode|mirCoX|MirMAP|miRTar2GO|Mirza-G|RepTar|RNAhybrid
CPSF4	O95639		hsa-miR-4500	0.429203	9	Very High	MBStar|MirAncesTar|miRcode|miRDB|MirMAP|Mirza-G|PACCMIT|RNAhybrid|TargetScan
CCDC25	Q86WR0		hsa-miR-302b-3p	0.429199	11	Very High	BCmicrO|BiTargeting|DIANA|ElMMo3|MBStar|microrna.org|MirAncesTar|miRDB|MirMAP|RNAhybrid|TargetScan
CPSF4	O95639		hsa-miR-4458	0.429176	11	Very High	BiTargeting|DIANA|MBStar|MirAncesTar|miRcode|miRDB|MirMAP|Mirza-G|PACCMIT|RNAhybrid|TargetScan
CDK19	Q9BWU1		hsa-miR-548b-5p	0.429	11	Very High	BCmicrO|CoMeTa|Cupid|DIANA|ElMMo3|MBStar|MirAncesTar|MirMAP|Mirza-G|RNAhybrid|TargetRank
NREP	Q16612		hsa-miR-548e-3p	0.42876	12	Very High	CoMeTa|Cupid|DIANA|ElMMo3|MBStar|MirAncesTar|miRDB|MirMAP|MirSNP|Mirza-G|PACCMIT|RNAhybrid
BAAT	Q14032		hsa-miR-578	0.428627	12	Very High	CoMeTa|DIANA|ElMMo3|MBStar|MirAncesTar|miRDB|MirMAP|MirTar|Mirza-G|RNAhybrid|TargetRank|TargetSpy
ZNF512	Q96ME7		hsa-let-7e-5p	0.428618	11	Very High	BCmicrO|DIANA|ElMMo3|MBStar|microrna.org|MirAncesTar|MirMAP|miRTar2GO|Mirza-G|MultiMiTar|RNAhybrid
EPDR1	Q9UM22		hsa-miR-152-3p	0.428546	14	Very High	BCmicrO|DIANA|ElMMo3|MBStar|microrna.org|MirAncesTar|miRcode|mirCoX|miRDB|MirMAP|miRTar2GO|Mirza-G|RepTar|RNAhybrid
IDH1	O75874		hsa-miR-200b-3p	0.428421	12	Very High	BCmicrO|CoMeTa|DIANA|ElMMo3|MAMI|microrna.org|MirAncesTar|mirbase|miRDB|MirMAP|MirSNP|RNAhybrid
OIP5	O43482		hsa-miR-16-5p	0.428338	13	Very High	BCmicrO|DIANA|ElMMo3|MBStar|microrna.org|MirAncesTar|miRcode|miRDB|MirMAP|Mirza-G|RepTar|RNAhybrid|TargetScan
TIA1	P31483		hsa-miR-656-3p	0.428316	10	Very High	CoMeTa|Cupid|DIANA|ElMMo3|MBStar|MirAncesTar|MirMAP|Mirza-G|RNAhybrid|TargetRank
LGR4	Q9BXB1		hsa-miR-636	0.428126	10	Very High	BCmicrO|Cupid|ElMMo3|MBStar|MirAncesTar|MirMAP|Mirza-G|MultiMiTar|RNAhybrid|TargetRank
SLC35E3	Q7Z769		hsa-miR-5011-5p	0.428101	9	Very High	BiTargeting|DIANA|MBStar|MirAncesTar|miRDB|MirMAP|MirSNP|MirTar|Mirza-G
CDK19	Q9BWU1		hsa-miR-196a-5p	0.427985	11	Very High	BCmicrO|BiTargeting|CoMeTa|DIANA|MBStar|MirAncesTar|MirMAP|miRTar2GO|MultiMiTar|RepTar|RNAhybrid
SUOX	P51687		hsa-let-7e-5p	0.427843	13	Very High	BCmicrO|BiTargeting|ElMMo3|MBStar|MAMI|microrna.org|MirAncesTar|mirbase|miRDB|MirMAP|miRTar2GO|Mirza-G|RNAhybrid
[truncated: 208,582+ more rows]

## Sheet: miRNA_Extract_form_mirDIP_down
Manuscript Title:	Investigation of MicroRNA and Transcription Factor Mediated Regulatory Network for Silicosis using Systems Biology Approach
Authors:	J. K. Choudhari1,3, M. K. Verma1,2, J. Choubey3 and B. P. Sahariah1*
	1Chhattisgarh Swami Vivekanand Technical University, Bhilai (C.G) India, 491107
	2National Institute of Technology Raipur (C.G) India, 491020
	3Raipur Institute of Technology Raipur (C.G) India, 492001
	*Corresponding author, Email: biju.sahariah@gmail.com
Generated at: 2019/10/21 03:41:13
mirDIP version: 4.1.11.1.
Database version: 4.1.0.3
Gene Symbol - CXCL8
EGR1
FOSB
FOS
PTGS2
PPP1R15A
ZFP36
JUN
GDF15
IL6
BIRC3
CXCL2
DUSP5
IER3
IRAK2
KLF6
GEM
STC1
TMEM158
TNFAIP3
PHLDA1
NR4A2
IL11
FST
SERTAD1
NFKBIA
CCL20
DDIT3
SOWAHC
TRIB1
MMP10
GADD45A
CSF2
RND3
ARID5B
CEBPB
ETS1
SOX9
SMOX
HBEGF
CXCL5
ZFP36L1
NFKBIZ
JUND
CSRNP1
TRIB3
BHLHE40
DUSP1
HES1
EFNA1
TIPARP
PDK4
HIST2H2AA3
ERRFI1
IL1A
BTG1
CLCF1
NOCT
FRMD6
NRG1
F2RL1
C3orf52
SOD2
SERPINE1
MCL1
AEN
DDIT4
TRIM8
FOSL1
CDKN1A
PMP22
C16orf72
CITED4
EIF1
MYC
SERTAD2
PLAUR
ISG20
AGO2
PTHLH
FBXO32
TMEM156
STC2
RYBP
EHD1
CLK1
TSC22D2
ZNF143
DDX10
TICAM1
FOXD1
CREBRF
PIM1
KCNF1
HES4
ITPRIP
HAS2
CCNL1
ID3
ODC1
TSC22D1
SEMA4B
FOXQ1
NPC1
SDC4
ZNF34
PHLDA2
ZNF296
VGF
MYEOV
HIST2H2AC
RELB
EPAS1
RASD1
CITED2
SLC25A37
BRD2
HIST1H2BK
SNAI2
PPARG
PPP3R1
VPS37B
TNFRSF10A
ZNF787
MNT
SPRY4
HIST1H2BD
HIST1H4B
EREG
HIST1H4H
TUBB2B
TEX10
SH3KBP1
CD274
ZBTB20
KLHL21
NAV3
TP53BP2
SLC25A25
UBAP1
ELF3
IL1B
KLF10
ABTB2
ZC3H12A
SERPINB8
EEA1
ABL2
CDCP1
LTB
Micro RNA -
Minimum Score - Low
Results (380377)
Gene Symbol	Uniprot	Pseudogene	MicroRNA	Integrated Score	Number of Sources	Score Class	Sources
PMP22	Q01453		hsa-miR-29c-3p	0.9782	21	Very High	BCmicrO|BiTargeting|CoMeTa|Cupid|DIANA|ElMMo3|GenMir++|MAMI|microrna.org|MirAncesTar|mirbase|miRDB|MirMAP|MirTar|Mirza-G|PACCMIT|PicTar|RepTar|RNAhybrid|TargetRank|TargetScan
PMP22	Q01453		hsa-miR-29a-3p	0.975899	20	Very High	CoMeTa|Cupid|DIANA|ElMMo3|GenMir++|MAMI|microrna.org|MirAncesTar|mirbase|mirCoX|miRDB|MirMAP|MirTar|Mirza-G|PACCMIT|PicTar|RepTar|RNAhybrid|TargetRank|TargetScan
DUSP1	P28562		hsa-miR-101-3p	0.971767	22	Very High	CoMeTa|Cupid|DIANA|ElMMo3|GenMir++|MBStar|MAMI|microrna.org|MirAncesTar|mirbase|miRcode|miRDB|MirMAP|MirSNP|MirTar|miRTar2GO|Mirza-G|PACCMIT|PicTar|RepTar|RNAhybrid|TargetRank
HAS2	Q92819		hsa-miR-182-5p	0.970891	20	Very High	BCmicrO|CoMeTa|Cupid|DIANA|ElMMo3|GenMir++|MBStar|MAMI|microrna.org|MirAncesTar|miRcode|MirMAP|miRTar2GO|Mirza-G|MultiMiTar|PicTar|RepTar|RNAhybrid|TargetRank|TargetScan
DUSP1	P28562		hsa-let-7b-5p	0.963411	17	Very High	BCmicrO|CoMeTa|Cupid|DIANA|ElMMo3|GenMir++|MAMI|microrna.org|MirAncesTar|MirMAP|miRTar2GO|Mirza-G|MultiMiTar|PicTar|RepTar|RNAhybrid|TargetScan
NR4A2	P43354		hsa-miR-17-5p	0.962675	23	Very High	BCmicrO|BiTargeting|CoMeTa|Cupid|ElMMo3|GenMir++|MBStar|MAMI|microrna.org|MirAncesTar|miRcode|miRDB|MirMAP|MirTar|miRTar2GO|Mirza-G|MultiMiTar|PACCMIT|PicTar|RepTar|RNAhybrid|TargetRank|TargetScan
DUSP1	P28562		hsa-let-7c-5p	0.962313	17	Very High	BCmicrO|CoMeTa|Cupid|DIANA|ElMMo3|GenMir++|MAMI|microrna.org|MirAncesTar|MirMAP|miRTar2GO|Mirza-G|MultiMiTar|PicTar|RepTar|RNAhybrid|TargetScan
DUSP1	P28562		hsa-let-7f-5p	0.960712	17	Very High	BCmicrO|CoMeTa|Cupid|DIANA|ElMMo3|GenMir++|MAMI|microrna.org|MirAncesTar|MirMAP|miRTar2GO|Mirza-G|MultiMiTar|PicTar|RepTar|RNAhybrid|TargetScan
NAV3	Q8IVL0		hsa-miR-34a-5p	0.960364	21	Very High	BCmicrO|BiTargeting|CoMeTa|Cupid|DIANA|ElMMo3|MBStar|MAMI|microrna.org|MirAncesTar|miRDB|MirMAP|MirTar|Mirza-G|MultiMiTar|PACCMIT|PicTar|RepTar|RNAhybrid|TargetRank|TargetScan
DUSP1	P28562		hsa-let-7g-5p	0.959807	17	Very High	BCmicrO|CoMeTa|Cupid|DIANA|ElMMo3|GenMir++|MAMI|microrna.org|MirAncesTar|MirMAP|miRTar2GO|Mirza-G|MultiMiTar|PicTar|RepTar|RNAhybrid|TargetScan
DUSP1	P28562		hsa-let-7a-5p	0.959509	16	Very High	CoMeTa|Cupid|DIANA|ElMMo3|GenMir++|MAMI|microrna.org|MirAncesTar|MirMAP|miRTar2GO|Mirza-G|MultiMiTar|PicTar|RepTar|RNAhybrid|TargetScan
PPP3R1	P63098		hsa-miR-106b-5p	0.957293	24	Very High	BCmicrO|BiTargeting|CoMeTa|Cupid|DIANA|ElMMo3|GenMir++|MBStar|MAMI|microrna.org|MirAncesTar|mirbase|miRDB|MirMAP|MirSNP|MirTar|miRTar2GO|Mirza-G|MultiMiTar|PicTar|RepTar|RNAhybrid|TargetRank|TargetScan
DUSP1	P28562		hsa-miR-200c-3p	0.956894	20	Very High	BCmicrO|CoMeTa|Cupid|DIANA|ElMMo3|GenMir++|MAMI|microrna.org|MirAncesTar|mirbase|miRDB|MirMAP|MirTar|miRTar2GO|Mirza-G|PACCMIT|RepTar|RNAhybrid|TargetRank|TargetScan
RYBP	Q8N488		hsa-miR-128-3p	0.956647	22	Very High	BCmicrO|BiTargeting|CoMeTa|Cupid|DIANA|ElMMo3|MBStar|MAMI|microrna.org|MirAncesTar|miRcode|miRDB|MirMAP|MirTar|miRTar2GO|Mirza-G|MultiMiTar|PACCMIT|PicTar|RepTar|TargetRank|TargetScan
EPAS1	Q99814		hsa-miR-182-5p	0.956386	22	Very High	BCmicrO|CoMeTa|DIANA|ElMMo3|GenMir++|MBStar|MAMI|microrna.org|MirAncesTar|miRcode|miRDB|MirMAP|MirSNP|MirTar|miRTar2GO|Mirza-G|MultiMiTar|PACCMIT|PicTar|RepTar|TargetRank|TargetScan
STC1	P52823		hsa-miR-101-3p	0.95524	21	Very High	BiTargeting|CoMeTa|Cupid|DIANA|ElMMo3|MBStar|MAMI|microrna.org|MirAncesTar|miRcode|miRDB|MirMAP|MirSNP|MirTar|miRTar2GO|Mirza-G|MultiMiTar|PicTar|RepTar|RNAhybrid|TargetRank
CITED2	Q99967		hsa-miR-153-3p	0.94902	22	Very High	BCmicrO|BiTargeting|CoMeTa|DIANA|ElMMo3|GenMir++|MBStar|MAMI|microrna.org|MirAncesTar|mirbase|miRcode|miRDB|MirMAP|MirTar|Mirza-G|PACCMIT|PicTar|RepTar|RNAhybrid|TargetRank|TargetScan
PPP3R1	P63098		hsa-miR-17-5p	0.948143	24	Very High	BCmicrO|BiTargeting|CoMeTa|Cupid|ElMMo3|GenMir++|MBStar|MAMI|microrna.org|MirAncesTar|mirbase|miRcode|miRDB|MirMAP|MirSNP|MirTar|miRTar2GO|Mirza-G|MultiMiTar|PicTar|RepTar|RNAhybrid|TargetRank|TargetScan
TSC22D2	O75157		hsa-miR-9-5p	0.946176	22	Very High	BCmicrO|BiTargeting|CoMeTa|Cupid|DIANA|ElMMo3|MBStar|MAMI|microrna.org|MirAncesTar|mirbase|miRcode|MirMAP|MirTar|miRTar2GO|Mirza-G|PACCMIT|PicTar|RepTar|RNAhybrid|TargetRank|TargetScan
PPP3R1	P63098		hsa-miR-182-5p	0.944714	23	Very High	BCmicrO|BiTargeting|CoMeTa|Cupid|DIANA|ElMMo3|GenMir++|MBStar|MAMI|microrna.org|MirAncesTar|miRcode|miRDB|MirMAP|MirTar|miRTar2GO|Mirza-G|MultiMiTar|PicTar|RepTar|RNAhybrid|TargetRank|TargetScan
NAV3	Q8IVL0		hsa-miR-34c-5p	0.943501	22	Very High	BCmicrO|BiTargeting|CoMeTa|Cupid|DIANA|ElMMo3|MBStar|MAMI|microrna.org|MirAncesTar|miRDB|MirMAP|MirTar|Mirza-G|MultiMiTar|PACCMIT|PicTar|RepTar|RNAhybrid|TargetRank|TargetScan|TargetSpy
DUSP1	P28562		hsa-miR-98-5p	0.943424	18	Very High	BCmicrO|CoMeTa|Cupid|DIANA|ElMMo3|GenMir++|MAMI|microrna.org|MirAncesTar|miRcode|MirMAP|miRTar2GO|Mirza-G|MultiMiTar|PicTar|RepTar|RNAhybrid|TargetScan
HAS2	Q92819		hsa-miR-16-5p	0.943374	21	Very High	BCmicrO|CoMeTa|Cupid|DIANA|ElMMo3|GenMir++|MBStar|MAMI|microrna.org|MirAncesTar|miRcode|miRDB|MirMAP|miRTar2GO|Mirza-G|MultiMiTar|PACCMIT|PicTar|RepTar|RNAhybrid|TargetScan
HAS2	Q92819		hsa-miR-96-5p	0.943244	16	Very High	BCmicrO|Cupid|DIANA|ElMMo3|MBStar|MAMI|microrna.org|MirAncesTar|miRcode|MirMAP|Mirza-G|MultiMiTar|PicTar|RNAhybrid|TargetRank|TargetScan
NR4A2	P43354		hsa-miR-106b-5p	0.941913	21	Very High	BCmicrO|CoMeTa|Cupid|DIANA|ElMMo3|GenMir++|MBStar|MAMI|microrna.org|MirAncesTar|miRDB|MirMAP|MirTar|Mirza-G|MultiMiTar|PACCMIT|PicTar|RepTar|RNAhybrid|TargetRank|TargetScan
NAV3	Q8IVL0		hsa-miR-19a-3p	0.941575	20	Very High	BCmicrO|BiTargeting|CoMeTa|Cupid|DIANA|ElMMo3|MBStar|MAMI|microrna.org|MirAncesTar|miRDB|MirMAP|Mirza-G|MultiMiTar|PACCMIT|PicTar|RepTar|RNAhybrid|TargetRank|TargetScan
DUSP1	P28562		hsa-let-7i-5p	0.941476	17	Very High	BCmicrO|CoMeTa|Cupid|DIANA|ElMMo3|GenMir++|MAMI|microrna.org|MirAncesTar|MirMAP|miRTar2GO|Mirza-G|MultiMiTar|PicTar|RepTar|RNAhybrid|TargetScan
SLC25A25	Q6KCM7		hsa-miR-27b-3p	0.940575	20	Very High	BCmicrO|BiTargeting|Cupid|DIANA|ElMMo3|MBStar|MAMI|microrna.org|MirAncesTar|miRDB|MirMAP|MirTar|miRTar2GO|Mirza-G|MultiMiTar|PicTar|RepTar|RNAhybrid|TargetRank|TargetScan
NAV3	Q8IVL0		hsa-miR-19b-3p	0.939749	19	Very High	BCmicrO|CoMeTa|Cupid|DIANA|ElMMo3|MBStar|MAMI|microrna.org|MirAncesTar|miRDB|MirMAP|Mirza-G|MultiMiTar|PACCMIT|PicTar|RepTar|RNAhybrid|TargetRank|TargetScan
SERTAD2	Q14140		hsa-miR-153-3p	0.938801	21	Very High	BCmicrO|CoMeTa|Cupid|DIANA|ElMMo3|GenMir++|MBStar|MAMI|microrna.org|MirAncesTar|miRcode|miRDB|MirMAP|MirSNP|MirTar|miRTar2GO|Mirza-G|MultiMiTar|PACCMIT|TargetRank|TargetScan
HAS2	Q92819		hsa-miR-17-5p	0.937324	19	Very High	BCmicrO|CoMeTa|Cupid|ElMMo3|GenMir++|MBStar|MAMI|microrna.org|MirAncesTar|miRcode|miRDB|MirMAP|MirTar|Mirza-G|MultiMiTar|PACCMIT|PicTar|RNAhybrid|TargetScan
HAS2	Q92819		hsa-miR-195-5p	0.936262	21	Very High	BCmicrO|CoMeTa|DIANA|ElMMo3|GenMir++|MBStar|MAMI|microrna.org|MirAncesTar|mirbase|miRcode|miRDB|MirMAP|miRTar2GO|Mirza-G|MultiMiTar|PACCMIT|PicTar|RepTar|RNAhybrid|TargetScan
NR4A2	P43354		hsa-miR-106a-5p	0.932794	23	Very High	BCmicrO|BiTargeting|CoMeTa|Cupid|DIANA|ElMMo3|GenMir++|MBStar|MAMI|microrna.org|MirAncesTar|miRcode|miRDB|MirMAP|MirTar|miRTar2GO|Mirza-G|MultiMiTar|PACCMIT|RepTar|RNAhybrid|TargetRank|TargetScan
ERRFI1	Q9UJM3		hsa-miR-152-3p	0.932752	21	Very High	BCmicrO|Cupid|DIANA|ElMMo3|MAMI|microrna.org|MirAncesTar|miRcode|mirCoX|miRDB|MirMAP|MirTar|miRTar2GO|Mirza-G|MultiMiTar|PACCMIT|PicTar|RepTar|RNAhybrid|TargetRank|TargetScan
PPP3R1	P63098		hsa-miR-106a-5p	0.932258	23	Very High	BCmicrO|BiTargeting|CoMeTa|DIANA|ElMMo3|GenMir++|MBStar|MAMI|microrna.org|MirAncesTar|mirbase|miRcode|miRDB|MirMAP|MirSNP|MirTar|miRTar2GO|Mirza-G|MultiMiTar|RepTar|RNAhybrid|TargetRank|TargetScan
ETS1	P14921		hsa-miR-144-3p	0.93095	23	Very High	BCmicrO|CoMeTa|Cupid|DIANA|ElMMo3|MBStar|MAMI|microrna.org|MirAncesTar|miRcode|mirCoX|miRDB|MirMAP|MirTar|miRTar2GO|Mirza-G|MultiMiTar|PACCMIT|PicTar|RepTar|RNAhybrid|TargetRank|TargetScan
BHLHE40	O14503		hsa-miR-26a-5p	0.930625	20	Very High	BCmicrO|BiTargeting|CoMeTa|Cupid|DIANA|ElMMo3|GenMir++|MBStar|MAMI|MirAncesTar|miRDB|MirMAP|miRTar2GO|Mirza-G|MultiMiTar|PACCMIT|RepTar|RNAhybrid|TargetRank|TargetScan
NR4A2	P43354		hsa-miR-30b-5p	0.930624	18	Very High	BCmicrO|CoMeTa|Cupid|DIANA|ElMMo3|GenMir++|MBStar|MAMI|microrna.org|MirAncesTar|miRDB|MirMAP|MirTar|PACCMIT|PicTar|RNAhybrid|TargetRank|TargetScan
PPP3R1	P63098		hsa-miR-96-5p	0.930359	19	Very High	BCmicrO|CoMeTa|Cupid|DIANA|ElMMo3|MAMI|microrna.org|MirAncesTar|miRcode|miRDB|MirMAP|MirTar|miRTar2GO|Mirza-G|MultiMiTar|PicTar|RNAhybrid|TargetRank|TargetScan
RYBP	Q8N488		hsa-miR-27b-3p	0.930339	21	Very High	BCmicrO|BiTargeting|CoMeTa|Cupid|DIANA|ElMMo3|MBStar|MAMI|microrna.org|MirAncesTar|miRDB|MirMAP|MirSNP|miRTar2GO|Mirza-G|MultiMiTar|PACCMIT|PicTar|RepTar|TargetRank|TargetScan
DUSP1	P28562		hsa-miR-200b-3p	0.929292	21	Very High	BCmicrO|CoMeTa|Cupid|DIANA|ElMMo3|GenMir++|MBStar|MAMI|microrna.org|MirAncesTar|mirbase|miRDB|MirMAP|MirTar|miRTar2GO|Mirza-G|PACCMIT|RepTar|RNAhybrid|TargetRank|TargetScan
STC2	O76061		hsa-miR-206	0.928927	22	Very High	BCmicrO|CoMeTa|Cupid|DIANA|ElMMo3|MBStar|MAMI|microrna.org|MirAncesTar|miRcode|mirCoX|miRDB|MirMAP|miRTar2GO|Mirza-G|MultiMiTar|PACCMIT|PicTar|RNAhybrid|TargetRank|TargetScan|TargetSpy
DUSP1	P28562		hsa-let-7e-5p	0.928589	16	Very High	BCmicrO|CoMeTa|Cupid|DIANA|ElMMo3|GenMir++|MAMI|microrna.org|MirAncesTar|MirMAP|miRTar2GO|Mirza-G|MultiMiTar|RepTar|RNAhybrid|TargetScan
PPP3R1	P63098		hsa-miR-30b-5p	0.927252	17	Very High	BCmicrO|CoMeTa|Cupid|DIANA|ElMMo3|GenMir++|MAMI|microrna.org|MirAncesTar|miRDB|MirMAP|MirTar|Mirza-G|PicTar|RNAhybrid|TargetRank|TargetScan
PPP3R1	P63098		hsa-miR-20a-5p	0.926871	22	Very High	BiTargeting|CoMeTa|Cupid|DIANA|ElMMo3|MBStar|MAMI|microrna.org|MirAncesTar|mirbase|miRDB|MirMAP|MirSNP|MirTar|miRTar2GO|Mirza-G|MultiMiTar|PicTar|RepTar|RNAhybrid|TargetRank|TargetScan
SERTAD2	Q14140		hsa-miR-106a-5p	0.926489	21	Very High	BCmicrO|CoMeTa|Cupid|DIANA|ElMMo3|GenMir++|MBStar|MAMI|microrna.org|MirAncesTar|miRcode|miRDB|MirMAP|MirTar|miRTar2GO|Mirza-G|MultiMiTar|PACCMIT|RepTar|TargetRank|TargetScan
DUSP1	P28562		hsa-miR-152-3p	0.926474	18	Very High	BCmicrO|CoMeTa|Cupid|DIANA|ElMMo3|GenMir++|MAMI|microrna.org|miRcode|mirCoX|MirMAP|miRTar2GO|Mirza-G|MultiMiTar|PicTar|RepTar|RNAhybrid|TargetScan
HAS2	Q92819		hsa-miR-15b-5p	0.926082	20	Very High	BCmicrO|CoMeTa|Cupid|DIANA|ElMMo3|GenMir++|MBStar|MAMI|microrna.org|MirAncesTar|miRDB|MirMAP|miRTar2GO|Mirza-G|MultiMiTar|PACCMIT|PicTar|RepTar|RNAhybrid|TargetScan
HAS2	Q92819		hsa-miR-106b-5p	0.925849	20	Very High	BCmicrO|CoMeTa|Cupid|DIANA|ElMMo3|GenMir++|MBStar|MAMI|microrna.org|MirAncesTar|miRDB|MirMAP|MirTar|Mirza-G|MultiMiTar|PACCMIT|PicTar|RepTar|RNAhybrid|TargetScan
FOS	P01100		hsa-miR-101-3p	0.923902	21	Very High	CoMeTa|Cupid|DIANA|ElMMo3|MBStar|MAMI|microrna.org|MirAncesTar|mirbase|miRcode|miRDB|MirMAP|MirTar|miRTar2GO|Mirza-G|MultiMiTar|PACCMIT|PicTar|RepTar|RNAhybrid|TargetRank
CITED2	Q99967		hsa-miR-182-5p	0.923548	19	Very High	BCmicrO|CoMeTa|Cupid|DIANA|ElMMo3|GenMir++|MBStar|MAMI|microrna.org|MirAncesTar|miRcode|miRDB|MirMAP|MultiMiTar|PACCMIT|PicTar|RepTar|RNAhybrid|TargetScan
ZFP36L1	Q07352		hsa-miR-29b-3p	0.923343	20	Very High	BiTargeting|CoMeTa|Cupid|DIANA|ElMMo3|MBStar|MAMI|microrna.org|MirAncesTar|mirbase|miRDB|MirMAP|MirTar|Mirza-G|PACCMIT|PicTar|RepTar|RNAhybrid|TargetRank|TargetScan
NR4A2	P43354		hsa-miR-93-5p	0.92275	21	Very High	BiTargeting|CoMeTa|Cupid|ElMMo3|MBStar|MAMI|microrna.org|MirAncesTar|miRcode|miRDB|MirMAP|MirTar|miRTar2GO|Mirza-G|MultiMiTar|PACCMIT|PicTar|RepTar|RNAhybrid|TargetRank|TargetScan
NR4A2	P43354		hsa-miR-206	0.922749	23	Very High	BCmicrO|BiTargeting|CoMeTa|Cupid|DIANA|ElMMo3|GenMir++|MBStar|MAMI|microrna.org|MirAncesTar|miRcode|mirCoX|miRDB|MirMAP|Mirza-G|MultiMiTar|PACCMIT|PicTar|RepTar|RNAhybrid|TargetRank|TargetScan
DUSP5	Q16690		hsa-miR-32-5p	0.922039	19	Very High	CoMeTa|Cupid|DIANA|ElMMo3|MAMI|microrna.org|MirAncesTar|mirbase|miRcode|miRDB|MirMAP|MirTar|miRTar2GO|Mirza-G|PicTar|RepTar|RNAhybrid|TargetRank|TargetScan
KLF10	Q13118		hsa-miR-19a-3p	0.921211	19	Very High	BCmicrO|Cupid|DIANA|ElMMo3|MBStar|MAMI|microrna.org|MirAncesTar|miRDB|MirMAP|MirTar|miRTar2GO|Mirza-G|MultiMiTar|PicTar|RepTar|RNAhybrid|TargetRank|TargetScan
NAV3	Q8IVL0		hsa-miR-218-5p	0.919949	20	Very High	BCmicrO|CoMeTa|Cupid|ElMMo3|MBStar|MAMI|microrna.org|MirAncesTar|miRcode|miRDB|MirMAP|MirTar|Mirza-G|MultiMiTar|PACCMIT|PicTar|RepTar|RNAhybrid|TargetRank|TargetScan
FOXD1	Q16676		hsa-miR-30b-5p	0.919624	17	Very High	BCmicrO|CoMeTa|Cupid|DIANA|ElMMo3|GenMir++|MAMI|microrna.org|MirAncesTar|miRDB|MirMAP|miRTar2GO|Mirza-G|PicTar|RNAhybrid|TargetRank|TargetScan
SERTAD2	Q14140		hsa-miR-17-5p	0.91937	20	Very High	BCmicrO|CoMeTa|Cupid|DIANA|ElMMo3|GenMir++|MBStar|MAMI|microrna.org|MirAncesTar|miRcode|miRDB|MirMAP|MirTar|miRTar2GO|Mirza-G|MultiMiTar|PACCMIT|TargetRank|TargetScan
HAS2	Q92819		hsa-miR-15a-5p	0.918848	19	Very High	CoMeTa|Cupid|DIANA|ElMMo3|GenMir++|MBStar|MAMI|microrna.org|MirAncesTar|miRDB|MirMAP|miRTar2GO|Mirza-G|MultiMiTar|PACCMIT|PicTar|RepTar|RNAhybrid|TargetScan
NR4A2	P43354		hsa-miR-30e-5p	0.91845	18	Very High	CoMeTa|Cupid|DIANA|ElMMo3|GenMir++|MBStar|microrna.org|MirAncesTar|miRDB|MirMAP|MirTar|miRTar2GO|PACCMIT|PicTar|RepTar|RNAhybrid|TargetRank|TargetScan
KLF10	Q13118		hsa-miR-19b-3p	0.917944	18	Very High	BCmicrO|Cupid|DIANA|ElMMo3|MBStar|MAMI|microrna.org|MirAncesTar|miRDB|MirMAP|MirTar|miRTar2GO|Mirza-G|MultiMiTar|PicTar|RNAhybrid|TargetRank|TargetScan
PPP3R1	P63098		hsa-miR-26a-5p	0.917201	20	Very High	BCmicrO|CoMeTa|Cupid|DIANA|ElMMo3|GenMir++|MBStar|MAMI|MirAncesTar|miRDB|MirMAP|MirSNP|MirTar|miRTar2GO|Mirza-G|MultiMiTar|PicTar|RNAhybrid|TargetRank|TargetScan
NR4A2	P43354		hsa-miR-20a-5p	0.916938	21	Very High	BiTargeting|CoMeTa|Cupid|DIANA|ElMMo3|MBStar|MAMI|microrna.org|MirAncesTar|miRDB|MirMAP|MirTar|miRTar2GO|Mirza-G|MultiMiTar|PACCMIT|PicTar|RepTar|RNAhybrid|TargetRank|TargetScan
SERTAD2	Q14140		hsa-miR-106b-5p	0.916788	20	Very High	BCmicrO|CoMeTa|Cupid|DIANA|ElMMo3|GenMir++|MBStar|MAMI|microrna.org|MirAncesTar|miRDB|MirMAP|MirTar|miRTar2GO|Mirza-G|MultiMiTar|PACCMIT|RepTar|TargetRank|TargetScan
PPP3R1	P63098		hsa-miR-30c-5p	0.916472	17	Very High	BCmicrO|CoMeTa|Cupid|DIANA|ElMMo3|GenMir++|MAMI|MirAncesTar|miRDB|MirMAP|MirSNP|MirTar|Mirza-G|PicTar|RNAhybrid|TargetRank|TargetScan
BHLHE40	O14503		hsa-miR-181c-5p	0.91595	18	Very High	BCmicrO|CoMeTa|Cupid|DIANA|ElMMo3|GenMir++|MAMI|microrna.org|MirAncesTar|miRDB|MirMAP|MirTar|Mirza-G|PACCMIT|RepTar|RNAhybrid|TargetRank|TargetScan
PMP22	Q01453		hsa-miR-29b-3p	0.913914	18	Very High	CoMeTa|Cupid|DIANA|ElMMo3|MAMI|microrna.org|MirAncesTar|mirbase|miRDB|MirMAP|MirTar|Mirza-G|PACCMIT|PicTar|RepTar|RNAhybrid|TargetRank|TargetScan
CITED2	Q99967		hsa-miR-128-3p	0.913434	19	Very High	BCmicrO|CoMeTa|DIANA|ElMMo3|GenMir++|MBStar|MAMI|microrna.org|MirAncesTar|miRcode|miRDB|MirMAP|Mirza-G|MultiMiTar|PACCMIT|PicTar|RNAhybrid|TargetRank|TargetScan
SERTAD2	Q14140		hsa-miR-218-5p	0.913208	20	Very High	BCmicrO|CoMeTa|Cupid|DIANA|ElMMo3|GenMir++|MBStar|MAMI|microrna.org|miRcode|miRDB|MirMAP|MirSNP|miRTar2GO|Mirza-G|MultiMiTar|PACCMIT|RepTar|TargetRank|TargetScan
NAV3	Q8IVL0		hsa-miR-29c-3p	0.911278	22	Very High	BCmicrO|BiTargeting|CoMeTa|Cupid|DIANA|ElMMo3|MBStar|MAMI|microrna.org|MirAncesTar|mirbase|miRDB|MirMAP|MirTar|Mirza-G|MultiMiTar|PACCMIT|PicTar|RepTar|RNAhybrid|TargetRank|TargetScan
CITED2	Q99967		hsa-miR-203a-3p	0.910704	21	Very High	BCmicrO|BiTargeting|CoMeTa|ElMMo3|GenMir++|MBStar|MAMI|microrna.org|MirAncesTar|mirbase|miRcode|miRDB|MirMAP|MirTar|Mirza-G|MultiMiTar|PACCMIT|PicTar|RepTar|RNAhybrid|TargetRank
TSC22D2	O75157		hsa-miR-219a-5p	0.910619	20	Very High	CoMeTa|Cupid|ElMMo3|MBStar|MAMI|microrna.org|MirAncesTar|mirbase|miRcode|MirMAP|MirSNP|MirTar|Mirza-G|PACCMIT|PicTar|PITA|RepTar|RNAhybrid|TargetRank|TargetScan
BHLHE40	O14503		hsa-miR-181a-5p	0.910433	17	Very High	BCmicrO|CoMeTa|Cupid|DIANA|ElMMo3|GenMir++|MAMI|MirAncesTar|miRDB|MirMAP|MirTar|Mirza-G|PACCMIT|RepTar|RNAhybrid|TargetRank|TargetScan
SERTAD2	Q14140		hsa-miR-25-3p	0.908062	19	Very High	BCmicrO|CoMeTa|Cupid|DIANA|ElMMo3|GenMir++|MBStar|MAMI|microrna.org|miRcode|miRDB|MirMAP|MirTar|miRTar2GO|Mirza-G|MultiMiTar|PACCMIT|TargetRank|TargetScan
PMP22	Q01453		hsa-miR-145-5p	0.907536	14	Very High	BCmicrO|CoMeTa|ElMMo3|GenMir++|MAMI|microrna.org|MirAncesTar|miRcode|miRDB|MirMAP|Mirza-G|RNAhybrid|TargetRank|TargetScan
PPP3R1	P63098		hsa-miR-181c-5p	0.907294	17	Very High	BCmicrO|CoMeTa|Cupid|ElMMo3|GenMir++|MAMI|microrna.org|MirAncesTar|miRDB|MirMAP|MirSNP|MirTar|Mirza-G|PicTar|RepTar|RNAhybrid|TargetScan
FOXD1	Q16676		hsa-miR-30e-5p	0.906939	17	Very High	CoMeTa|Cupid|DIANA|ElMMo3|GenMir++|microrna.org|MirAncesTar|miRDB|MirMAP|MirTar|miRTar2GO|Mirza-G|PicTar|RepTar|RNAhybrid|TargetRank|TargetScan
HBEGF	Q99075		hsa-miR-96-5p	0.906791	22	Very High	BCmicrO|CoMeTa|Cupid|DIANA|ElMMo3|MBStar|MAMI|microrna.org|MirAncesTar|mirbase|miRcode|miRDB|MirMAP|MirTar|miRTar2GO|Mirza-G|MultiMiTar|PACCMIT|RepTar|RNAhybrid|TargetRank|TargetScan
CREBRF	Q8IUR6		hsa-miR-16-5p	0.906506	17	Very High	BCmicrO|Cupid|DIANA|ElMMo3|MBStar|microrna.org|MirAncesTar|miRcode|miRDB|MirMAP|miRTar2GO|Mirza-G|MultiMiTar|PACCMIT|PicTar|RNAhybrid|TargetScan
RYBP	Q8N488		hsa-miR-27a-3p	0.906457	21	Very High	BCmicrO|BiTargeting|CoMeTa|Cupid|DIANA|ElMMo3|MBStar|MAMI|microrna.org|MirAncesTar|miRcode|miRDB|MirMAP|MirSNP|miRTar2GO|Mirza-G|MultiMiTar|PACCMIT|RepTar|TargetRank|TargetScan
NR4A2	P43354		hsa-miR-1-3p	0.906045	20	Very High	BCmicrO|CoMeTa|Cupid|DIANA|ElMMo3|GenMir++|MBStar|MAMI|microrna.org|MirAncesTar|miRDB|MirMAP|Mirza-G|MultiMiTar|PACCMIT|PicTar|RepTar|RNAhybrid|TargetRank|TargetScan
HES1	Q14469		hsa-miR-9-5p	0.905422	16	Very High	BCmicrO|CoMeTa|Cupid|DIANA|ElMMo3|GenMir++|MBStar|MAMI|microrna.org|miRcode|MirMAP|miRTar2GO|Mirza-G|PicTar|RepTar|TargetScan
HAS2	Q92819		hsa-miR-98-5p	0.905392	17	Very High	BCmicrO|CoMeTa|Cupid|DIANA|ElMMo3|GenMir++|MAMI|microrna.org|MirAncesTar|miRcode|MirMAP|Mirza-G|MultiMiTar|PicTar|RepTar|RNAhybrid|TargetScan
DUSP5	Q16690		hsa-miR-23b-3p	0.905012	22	Very High	BCmicrO|CoMeTa|Cupid|DIANA|ElMMo3|MBStar|MAMI|microrna.org|MirAncesTar|mirbase|miRcode|miRDB|MirMAP|MirSNP|miRTar2GO|Mirza-G|PACCMIT|PicTar|RepTar|RNAhybrid|TargetRank|TargetScan
CREBRF	Q8IUR6		hsa-miR-195-5p	0.904975	17	Very High	BCmicrO|Cupid|DIANA|ElMMo3|MBStar|microrna.org|MirAncesTar|miRcode|miRDB|MirMAP|miRTar2GO|Mirza-G|MultiMiTar|PACCMIT|PicTar|RNAhybrid|TargetScan
TP53BP2	Q13625		hsa-miR-205-5p	0.904649	21	Very High	BiTargeting|CoMeTa|Cupid|DIANA|ElMMo3|MBStar|MAMI|microrna.org|MirAncesTar|miRcode|miRDB|MirMAP|MirTar|Mirza-G|PACCMIT|PicTar|RepTar|RNA22|RNAhybrid|TargetRank|TargetScan
C16orf72	Q14CZ0		hsa-miR-107	0.903563	17	Very High	BCmicrO|CoMeTa|DIANA|ElMMo3|MBStar|MAMI|microrna.org|MirAncesTar|miRcode|miRDB|MirMAP|miRTar2GO|MultiMiTar|PACCMIT|PicTar|RepTar|TargetScan
SERTAD2	Q14140		hsa-miR-32-5p	0.90333	18	Very High	CoMeTa|Cupid|DIANA|ElMMo3|GenMir++|MBStar|MAMI|microrna.org|miRcode|miRDB|MirMAP|miRTar2GO|Mirza-G|MultiMiTar|PACCMIT|RepTar|TargetRank|TargetScan
CITED2	Q99967		hsa-miR-199a-3p	0.903133	19	Very High	BCmicrO|CoMeTa|Cupid|DIANA|ElMMo3|GenMir++|MBStar|MAMI|MirAncesTar|miRDB|MirMAP|MirTar|Mirza-G|PACCMIT|PicTar|RNAhybrid|TargetRank|TargetScan|TargetSpy
ETS1	P14921		hsa-miR-206	0.903117	22	Very High	BCmicrO|BiTargeting|CoMeTa|DIANA|ElMMo3|MBStar|MAMI|microrna.org|MirAncesTar|miRcode|mirCoX|miRDB|MirMAP|miRTar2GO|Mirza-G|MultiMiTar|PACCMIT|PicTar|RepTar|RNAhybrid|TargetRank|TargetScan
PPP3R1	P63098		hsa-miR-30e-5p	0.902936	16	Very High	CoMeTa|Cupid|DIANA|ElMMo3|GenMir++|MBStar|microrna.org|MirAncesTar|miRDB|MirMAP|MirTar|Mirza-G|PicTar|RNAhybrid|TargetRank|TargetScan
PDK4	Q16654		hsa-miR-9-5p	0.902791	22	Very High	BCmicrO|CoMeTa|Cupid|DIANA|ElMMo3|GenMir++|MBStar|MAMI|microrna.org|MirAncesTar|miRcode|miRDB|MirMAP|MirSNP|MirTar|miRTar2GO|Mirza-G|MultiMiTar|PACCMIT|RepTar|TargetRank|TargetScan
BHLHE40	O14503		hsa-miR-200a-3p	0.902554	20	Very High	BCmicrO|CoMeTa|Cupid|DIANA|ElMMo3|GenMir++|MAMI|microrna.org|MirAncesTar|miRcode|miRDB|MirMAP|MirTar|miRTar2GO|Mirza-G|PACCMIT|RepTar|RNAhybrid|TargetRank|TargetScan
TSC22D2	O75157		hsa-miR-98-5p	0.902371	19	Very High	BCmicrO|BiTargeting|CoMeTa|Cupid|DIANA|ElMMo3|MBStar|MAMI|microrna.org|MirAncesTar|miRcode|MirMAP|miRTar2GO|Mirza-G|MultiMiTar|PicTar|RepTar|RNAhybrid|TargetScan
BHLHE40	O14503		hsa-miR-141-3p	0.902006	21	Very High	BCmicrO|CoMeTa|Cupid|DIANA|ElMMo3|GenMir++|MAMI|microrna.org|MirAncesTar|miRcode|mirCoX|miRDB|MirMAP|MirTar|miRTar2GO|Mirza-G|PACCMIT|RepTar|RNAhybrid|TargetRank|TargetScan
NAV3	Q8IVL0		hsa-miR-29b-3p	0.901856	21	Very High	BiTargeting|CoMeTa|Cupid|DIANA|ElMMo3|MBStar|MAMI|microrna.org|MirAncesTar|mirbase|miRDB|MirMAP|MirTar|Mirza-G|MultiMiTar|PACCMIT|PicTar|RepTar|RNAhybrid|TargetRank|TargetScan
BTG1	P62324		hsa-miR-19a-3p	0.900679	21	Very High	BCmicrO|CoMeTa|Cupid|DIANA|ElMMo3|MBStar|microrna.org|MirAncesTar|mirbase|miRDB|MirMAP|MirSNP|MirTar|miRTar2GO|Mirza-G|MultiMiTar|PACCMIT|PicTar|RepTar|TargetRank|TargetScan
PPP3R1	P63098		hsa-miR-181a-5p	0.900112	16	Very High	BCmicrO|CoMeTa|Cupid|ElMMo3|GenMir++|MAMI|MirAncesTar|miRDB|MirMAP|MirSNP|MirTar|Mirza-G|PicTar|RepTar|RNAhybrid|TargetScan
STC1	P52823		hsa-miR-17-5p	0.899868	17	Very High	BCmicrO|CoMeTa|Cupid|ElMMo3|MAMI|microrna.org|MirAncesTar|miRcode|miRDB|MirMAP|miRTar2GO|Mirza-G|MultiMiTar|PicTar|RNAhybrid|TargetRank|TargetScan
PPP3R1	P63098		hsa-miR-93-5p	0.899858	19	Very High	CoMeTa|ElMMo3|MBStar|MAMI|microrna.org|MirAncesTar|mirbase|miRcode|miRDB|MirMAP|MirSNP|MirTar|miRTar2GO|Mirza-G|MultiMiTar|PicTar|RNAhybrid|TargetRank|TargetScan
DUSP1	P28562		hsa-let-7d-5p	0.899467	14	Very High	BCmicrO|CoMeTa|Cupid|DIANA|GenMir++|MAMI|microrna.org|MirAncesTar|MirMAP|miRTar2GO|Mirza-G|MultiMiTar|RNAhybrid|TargetScan
STC2	O76061		hsa-miR-1-3p	0.898625	19	Very High	BCmicrO|CoMeTa|DIANA|ElMMo3|MBStar|MAMI|microrna.org|MirAncesTar|miRDB|MirMAP|miRTar2GO|Mirza-G|MultiMiTar|PACCMIT|PicTar|RepTar|RNAhybrid|TargetRank|TargetScan
MNT	Q99583		hsa-miR-128-3p	0.8983	23	Very High	BCmicrO|BiTargeting|CoMeTa|Cupid|DIANA|ElMMo3|MAMI|microrna.org|MirAncesTar|miRcode|miRDB|MirMAP|MirTar|miRTar2GO|Mirza-G|MultiMiTar|PACCMIT|PicTar|PITA|RepTar|RNAhybrid|TargetRank|TargetScan
RND3	P61587		hsa-miR-200c-3p	0.898148	21	Very High	BCmicrO|BiTargeting|CoMeTa|Cupid|DIANA|ElMMo3|MBStar|MAMI|microrna.org|MirAncesTar|mirbase|miRDB|MirMAP|MirTar|miRTar2GO|Mirza-G|PACCMIT|RepTar|RNAhybrid|TargetRank|TargetScan
STC1	P52823		hsa-miR-20a-5p	0.897996	17	Very High	CoMeTa|Cupid|DIANA|ElMMo3|MAMI|microrna.org|MirAncesTar|miRDB|MirMAP|MirTar|miRTar2GO|Mirza-G|MultiMiTar|PicTar|RNAhybrid|TargetRank|TargetScan
PDK4	Q16654		hsa-miR-16-5p	0.897756	20	Very High	BCmicrO|CoMeTa|Cupid|DIANA|ElMMo3|GenMir++|MBStar|MAMI|microrna.org|MirAncesTar|miRcode|miRDB|MirMAP|MirSNP|MirTar|Mirza-G|PACCMIT|RepTar|TargetRank|TargetScan
HAS2	Q92819		hsa-miR-106a-5p	0.897116	19	Very High	BCmicrO|CoMeTa|Cupid|DIANA|ElMMo3|GenMir++|MBStar|MAMI|microrna.org|MirAncesTar|mirbase|miRDB|MirMAP|MirTar|Mirza-G|MultiMiTar|PACCMIT|RNAhybrid|TargetScan
KLF10	Q13118		hsa-miR-30d-5p	0.896426	16	Very High	BCmicrO|Cupid|DIANA|ElMMo3|MBStar|MAMI|microrna.org|MirAncesTar|miRDB|MirMAP|MirTar|miRTar2GO|PicTar|RNAhybrid|TargetRank|TargetScan
ERRFI1	Q9UJM3		hsa-miR-148a-3p	0.896298	21	Very High	BCmicrO|BiTargeting|Cupid|DIANA|ElMMo3|MAMI|microrna.org|MirAncesTar|mirCoX|miRDB|MirMAP|MirTar|miRTar2GO|Mirza-G|MultiMiTar|PACCMIT|PicTar|RNA22|RNAhybrid|TargetRank|TargetScan
PPARG	P37231		hsa-miR-27b-3p	0.896047	19	Very High	BCmicrO|CoMeTa|Cupid|DIANA|ElMMo3|MAMI|microrna.org|MirAncesTar|mirbase|miRDB|MirMAP|MirTar|miRTar2GO|Mirza-G|PicTar|RepTar|RNAhybrid|TargetRank|TargetScan
BTG1	P62324		hsa-miR-19b-3p	0.895961	21	Very High	BCmicrO|CoMeTa|Cupid|DIANA|ElMMo3|MBStar|microrna.org|MirAncesTar|mirbase|miRDB|MirMAP|MirSNP|MirTar|miRTar2GO|Mirza-G|MultiMiTar|PACCMIT|PicTar|RepTar|TargetRank|TargetScan
C16orf72	Q14CZ0		hsa-miR-103a-3p	0.895949	16	Very High	BCmicrO|CoMeTa|DIANA|ElMMo3|MBStar|MAMI|microrna.org|MirAncesTar|miRcode|miRDB|MirMAP|MultiMiTar|PACCMIT|PicTar|RepTar|TargetScan
CREBRF	Q8IUR6		hsa-miR-26b-5p	0.895738	18	Very High	BCmicrO|Cupid|DIANA|ElMMo3|MBStar|microrna.org|MirAncesTar|mirCoX|miRDB|MirMAP|MirTar|miRTar2GO|Mirza-G|MultiMiTar|PACCMIT|PicTar|RNAhybrid|TargetScan
PMP22	Q01453		hsa-miR-199b-5p	0.895559	15	Very High	BCmicrO|CoMeTa|Cupid|DIANA|GenMir++|MAMI|microrna.org|MirAncesTar|mirCoX|MirMAP|miRTar2GO|Mirza-G|MultiMiTar|RNAhybrid|TargetScan
PTHLH	P12272		hsa-miR-20a-5p	0.894993	17	Very High	CoMeTa|Cupid|ElMMo3|MBStar|MAMI|microrna.org|MirAncesTar|MirMAP|MirTar|miRTar2GO|Mirza-G|MultiMiTar|PicTar|RepTar|RNAhybrid|TargetRank|TargetScan
TSC22D2	O75157		hsa-let-7a-5p	0.894543	17	Very High	BiTargeting|CoMeTa|Cupid|DIANA|ElMMo3|MBStar|MAMI|microrna.org|MirAncesTar|MirMAP|miRTar2GO|Mirza-G|MultiMiTar|PicTar|RepTar|RNAhybrid|TargetScan
ETS1	P14921		hsa-miR-338-3p	0.893595	22	Very High	BCmicrO|BiTargeting|CoMeTa|Cupid|DIANA|ElMMo3|MBStar|microrna.org|MirAncesTar|miRcode|miRDB|MirMAP|MirSNP|miRTar2GO|Mirza-G|MultiMiTar|PACCMIT|PicTar|RepTar|RNAhybrid|TargetRank|TargetScan
C16orf72	Q14CZ0		hsa-miR-183-5p	0.893331	19	Very High	BiTargeting|CoMeTa|Cupid|DIANA|ElMMo3|MBStar|MAMI|microrna.org|MirAncesTar|miRcode|miRDB|MirMAP|MirTar|Mirza-G|MultiMiTar|PACCMIT|PicTar|RepTar|TargetRank
AGO2	Q9UKV8		hsa-miR-27b-3p	0.893209	20	Very High	BCmicrO|BiTargeting|CoMeTa|Cupid|DIANA|ElMMo3|MBStar|MAMI|microrna.org|MirAncesTar|miRDB|MirMAP|miRTar2GO|Mirza-G|PACCMIT|PicTar|RepTar|RNAhybrid|TargetRank|TargetScan
NR4A2	P43354		hsa-miR-20b-5p	0.893115	22	Very High	BCmicrO|BiTargeting|CoMeTa|Cupid|ElMMo3|MBStar|MAMI|microrna.org|MirAncesTar|miRcode|mirCoX|miRDB|MirMAP|MirTar|miRTar2GO|Mirza-G|MultiMiTar|PACCMIT|RepTar|RNAhybrid|TargetRank|TargetScan
STC2	O76061		hsa-miR-24-3p	0.892956	21	Very High	BCmicrO|CoMeTa|DIANA|ElMMo3|MBStar|MAMI|microrna.org|MirAncesTar|miRcode|miRDB|MirMAP|miRTar2GO|Mirza-G|MultiMiTar|PACCMIT|PicTar|PITA|RepTar|RNAhybrid|TargetRank|TargetScan
PTHLH	P12272		hsa-miR-17-5p	0.892921	18	Very High	BCmicrO|CoMeTa|Cupid|ElMMo3|MBStar|MAMI|microrna.org|MirAncesTar|miRcode|MirMAP|MirTar|miRTar2GO|Mirza-G|MultiMiTar|PicTar|RNAhybrid|TargetRank|TargetScan
GADD45A	P24522		hsa-miR-152-3p	0.892886	22	Very High	BCmicrO|CoMeTa|Cupid|DIANA|ElMMo3|GenMir++|MBStar|MAMI|microrna.org|MirAncesTar|mirbase|miRcode|mirCoX|miRDB|MirMAP|MirTar|MultiMiTar|RepTar|RNA22|RNAhybrid|TargetRank|TargetScan
PPP3R1	P63098		hsa-miR-372-3p	0.892641	20	Very High	BiTargeting|CoMeTa|Cupid|DIANA|ElMMo3|MAMI|microrna.org|MirAncesTar|mirbase|miRcode|miRDB|MirMAP|MirSNP|MirTar|miRTar2GO|Mirza-G|MultiMiTar|RepTar|RNAhybrid|TargetScan
PDK4	Q16654		hsa-miR-15a-5p	0.89207	19	Very High	BiTargeting|CoMeTa|Cupid|DIANA|ElMMo3|GenMir++|MAMI|microrna.org|MirAncesTar|miRDB|MirMAP|MirSNP|MirTar|miRTar2GO|Mirza-G|PACCMIT|RepTar|TargetRank|TargetScan
KLF10	Q13118		hsa-miR-30b-5p	0.891932	15	Very High	BCmicrO|Cupid|DIANA|ElMMo3|MBStar|MAMI|microrna.org|MirAncesTar|miRDB|MirMAP|MirTar|PicTar|RNAhybrid|TargetRank|TargetScan
ZFP36L1	Q07352		hsa-miR-29a-3p	0.89185	20	Very High	BiTargeting|CoMeTa|Cupid|DIANA|ElMMo3|MAMI|microrna.org|MirAncesTar|mirbase|mirCoX|miRDB|MirMAP|MirTar|Mirza-G|PACCMIT|PicTar|RepTar|RNAhybrid|TargetRank|TargetScan
NR4A2	P43354		hsa-miR-30c-5p	0.89125	18	Very High	BCmicrO|CoMeTa|Cupid|DIANA|ElMMo3|GenMir++|MBStar|MAMI|MirAncesTar|miRDB|MirMAP|MirTar|miRTar2GO|PACCMIT|RepTar|RNAhybrid|TargetRank|TargetScan
PPP3R1	P63098		hsa-miR-222-3p	0.891144	21	Very High	BCmicrO|CoMeTa|Cupid|DIANA|ElMMo3|GenMir++|MBStar|MAMI|microrna.org|MirAncesTar|miRcode|mirCoX|miRDB|MirMAP|MirTar|miRTar2GO|Mirza-G|RepTar|RNAhybrid|TargetRank|TargetScan
FRMD6	Q96NE9		hsa-miR-9-5p	0.890877	22	Very High	BCmicrO|BiTargeting|Cupid|DIANA|ElMMo3|MBStar|MAMI|microrna.org|MirAncesTar|mirbase|miRcode|miRDB|MirMAP|MirTar|miRTar2GO|Mirza-G|MultiMiTar|PACCMIT|RepTar|RNAhybrid|TargetRank|TargetScan
STC1	P52823		hsa-miR-106b-5p	0.890738	17	Very High	BCmicrO|CoMeTa|DIANA|ElMMo3|MBStar|MAMI|microrna.org|MirAncesTar|miRDB|MirMAP|miRTar2GO|Mirza-G|MultiMiTar|PicTar|RNAhybrid|TargetRank|TargetScan
C16orf72	Q14CZ0		hsa-miR-195-5p	0.890636	19	Very High	BCmicrO|BiTargeting|CoMeTa|Cupid|DIANA|ElMMo3|MBStar|MAMI|microrna.org|MirAncesTar|miRcode|miRDB|MirMAP|miRTar2GO|MultiMiTar|PACCMIT|PicTar|RepTar|TargetScan
PPP3R1	P63098		hsa-miR-221-3p	0.890628	21	Very High	BCmicrO|CoMeTa|Cupid|DIANA|ElMMo3|GenMir++|MBStar|MAMI|microrna.org|MirAncesTar|miRcode|mirCoX|miRDB|MirMAP|MirTar|miRTar2GO|Mirza-G|RepTar|RNAhybrid|TargetRank|TargetScan
PTHLH	P12272		hsa-miR-16-5p	0.890537	18	Very High	BCmicrO|BiTargeting|CoMeTa|Cupid|ElMMo3|MAMI|microrna.org|MirAncesTar|miRcode|MirMAP|MirSNP|MirTar|miRTar2GO|Mirza-G|PicTar|RepTar|RNAhybrid|TargetScan
SLC25A25	Q6KCM7		hsa-miR-206	0.890537	20	Very High	BCmicrO|Cupid|DIANA|ElMMo3|MBStar|MAMI|MirAncesTar|miRcode|mirCoX|miRDB|MirMAP|miRTar2GO|Mirza-G|MultiMiTar|PACCMIT|PicTar|RepTar|RNAhybrid|TargetRank|TargetScan
BTG1	P62324		hsa-miR-183-5p	0.890422	18	Very High	CoMeTa|DIANA|ElMMo3|MAMI|microrna.org|MirAncesTar|mirbase|miRcode|miRDB|MirMAP|MirTar|miRTar2GO|Mirza-G|MultiMiTar|PACCMIT|PicTar|RepTar|TargetRank
ERRFI1	Q9UJM3		hsa-miR-200c-3p	0.88998	19	Very High	BCmicrO|Cupid|ElMMo3|MBStar|MAMI|microrna.org|MirAncesTar|mirbase|miRDB|MirMAP|MirTar|miRTar2GO|Mirza-G|PACCMIT|RepTar|RNA22|RNAhybrid|TargetRank|TargetScan
EPAS1	Q99814		hsa-miR-9-5p	0.889902	16	Very High	BCmicrO|CoMeTa|Cupid|DIANA|ElMMo3|GenMir++|MBStar|MAMI|MirAncesTar|miRcode|MirMAP|miRTar2GO|Mirza-G|PicTar|RepTar|TargetScan
PPP3R1	P63098		hsa-miR-26b-5p	0.889753	20	Very High	BCmicrO|CoMeTa|Cupid|DIANA|ElMMo3|MBStar|MAMI|microrna.org|MirAncesTar|mirCoX|miRDB|MirMAP|MirSNP|MirTar|Mirza-G|MultiMiTar|PicTar|RNAhybrid|TargetRank|TargetScan
ETS1	P14921		hsa-miR-1-3p	0.889473	20	Very High	BCmicrO|CoMeTa|Cupid|DIANA|ElMMo3|MBStar|MAMI|microrna.org|MirAncesTar|miRDB|MirMAP|miRTar2GO|Mirza-G|MultiMiTar|PACCMIT|PicTar|RepTar|RNAhybrid|TargetRank|TargetScan
DDIT4	Q9NX09		hsa-miR-153-3p	0.889435	20	Very High	BCmicrO|CoMeTa|Cupid|DIANA|ElMMo3|MBStar|MAMI|microrna.org|MirAncesTar|mirbase|miRcode|miRDB|MirMAP|MirTar|miRTar2GO|MultiMiTar|PACCMIT|RNAhybrid|TargetRank|TargetScan
BTG1	P62324		hsa-miR-130a-3p	0.889231	19	Very High	BCmicrO|CoMeTa|Cupid|DIANA|ElMMo3|MBStar|MAMI|microrna.org|MirAncesTar|miRDB|MirMAP|miRTar2GO|Mirza-G|MultiMiTar|PACCMIT|PicTar|RepTar|TargetRank|TargetScan
NR4A2	P43354		hsa-miR-30d-5p	0.889125	17	Very High	BCmicrO|CoMeTa|Cupid|DIANA|ElMMo3|GenMir++|MBStar|MAMI|microrna.org|MirAncesTar|miRDB|MirMAP|MirTar|PACCMIT|RNAhybrid|TargetRank|TargetScan
RND3	P61587		hsa-miR-200b-3p	0.888179	20	Very High	BCmicrO|BiTargeting|CoMeTa|Cupid|DIANA|ElMMo3|MBStar|MAMI|microrna.org|MirAncesTar|mirbase|miRDB|MirMAP|MirTar|Mirza-G|PACCMIT|RepTar|RNAhybrid|TargetRank|TargetScan
PPP3R1	P63098		hsa-miR-211-5p	0.887936	19	Very High	BCmicrO|BiTargeting|CoMeTa|ElMMo3|GenMir++|MBStar|MAMI|microrna.org|MirAncesTar|miRcode|mirCoX|miRDB|MirMAP|MirTar|Mirza-G|PicTar|RNAhybrid|TargetRank|TargetScan
SNAI2	O43623		hsa-miR-124-3p	0.887854	18	Very High	CoMeTa|Cupid|DIANA|ElMMo3|MBStar|MAMI|microrna.org|MirAncesTar|miRcode|miRDB|MirMAP|MirTar|Mirza-G|MultiMiTar|PACCMIT|RepTar|RNAhybrid|TargetRank
SOX9	P48436		hsa-miR-145-5p	0.887843	16	Very High	BCmicrO|CoMeTa|ElMMo3|MAMI|microrna.org|MirAncesTar|miRcode|miRDB|MirMAP|MirTar|miRTar2GO|Mirza-G|PACCMIT|PicTar|TargetRank|TargetScan
TSC22D2	O75157		hsa-let-7c-5p	0.88745	17	Very High	BCmicrO|BiTargeting|CoMeTa|DIANA|ElMMo3|MBStar|MAMI|microrna.org|MirAncesTar|MirMAP|miRTar2GO|Mirza-G|MultiMiTar|PicTar|RepTar|RNAhybrid|TargetScan
CREBRF	Q8IUR6		hsa-miR-17-5p	0.887372	18	Very High	BCmicrO|Cupid|DIANA|ElMMo3|MBStar|microrna.org|MirAncesTar|miRcode|miRDB|MirMAP|MirTar|miRTar2GO|Mirza-G|MultiMiTar|PACCMIT|PicTar|RNAhybrid|TargetScan
C16orf72	Q14CZ0		hsa-miR-16-5p	0.887312	18	Very High	BCmicrO|BiTargeting|CoMeTa|Cupid|DIANA|ElMMo3|MBStar|MAMI|microrna.org|MirAncesTar|miRcode|miRDB|MirMAP|miRTar2GO|MultiMiTar|PACCMIT|PicTar|TargetScan
HAS2	Q92819		hsa-let-7f-5p	0.887128	16	Very High	BCmicrO|CoMeTa|Cupid|DIANA|ElMMo3|GenMir++|MAMI|microrna.org|MirAncesTar|MirMAP|Mirza-G|MultiMiTar|PicTar|RepTar|RNAhybrid|TargetScan
NAV3	Q8IVL0		hsa-miR-144-3p	0.886827	21	Very High	BCmicrO|CoMeTa|Cupid|DIANA|ElMMo3|MBStar|MAMI|microrna.org|MirAncesTar|miRcode|mirCoX|miRDB|MirMAP|MirSNP|Mirza-G|PACCMIT|PicTar|RepTar|RNAhybrid|TargetRank|TargetScan
PDK4	Q16654		hsa-miR-195-5p	0.886787	21	Very High	BCmicrO|CoMeTa|Cupid|DIANA|ElMMo3|GenMir++|MBStar|MAMI|microrna.org|MirAncesTar|miRcode|miRDB|MirMAP|MirSNP|MirTar|miRTar2GO|Mirza-G|PACCMIT|RepTar|TargetRank|TargetScan
PTHLH	P12272		hsa-miR-195-5p	0.886703	18	Very High	BCmicrO|BiTargeting|CoMeTa|Cupid|ElMMo3|MAMI|microrna.org|MirAncesTar|miRcode|MirMAP|MirSNP|MirTar|miRTar2GO|Mirza-G|PicTar|RepTar|RNAhybrid|TargetScan
ERRFI1	Q9UJM3		hsa-miR-200b-3p	0.886585	18	Very High	BCmicrO|Cupid|ElMMo3|MBStar|MAMI|microrna.org|MirAncesTar|mirbase|miRDB|MirMAP|MirTar|miRTar2GO|Mirza-G|PACCMIT|RepTar|RNAhybrid|TargetRank|TargetScan
RND3	P61587		hsa-miR-128-3p	0.886539	21	Very High	BCmicrO|BiTargeting|CoMeTa|Cupid|DIANA|ElMMo3|MBStar|MAMI|microrna.org|MirAncesTar|miRcode|miRDB|MirMAP|MirTar|miRTar2GO|Mirza-G|PACCMIT|RepTar|RNAhybrid|TargetRank|TargetScan
TSC22D2	O75157		hsa-miR-16-5p	0.886452	18	Very High	BCmicrO|CoMeTa|Cupid|DIANA|ElMMo3|MBStar|MAMI|microrna.org|MirAncesTar|miRcode|MirMAP|miRTar2GO|Mirza-G|MultiMiTar|PicTar|RepTar|RNAhybrid|TargetScan
BHLHE40	O14503		hsa-miR-181b-5p	0.886303	18	Very High	BCmicrO|CoMeTa|Cupid|DIANA|ElMMo3|GenMir++|MAMI|MirAncesTar|miRDB|MirMAP|MirSNP|MirTar|Mirza-G|PACCMIT|RepTar|RNAhybrid|TargetRank|TargetScan
ZFP36L1	Q07352		hsa-miR-29c-3p	0.886247	19	Very High	BCmicrO|BiTargeting|CoMeTa|Cupid|DIANA|ElMMo3|microrna.org|MirAncesTar|mirbase|miRDB|MirMAP|MirTar|Mirza-G|PACCMIT|PicTar|RepTar|RNAhybrid|TargetRank|TargetScan
NR4A2	P43354		hsa-miR-30a-5p	0.886247	18	Very High	CoMeTa|Cupid|DIANA|ElMMo3|GenMir++|MBStar|MAMI|microrna.org|MirAncesTar|miRDB|MirMAP|MirTar|miRTar2GO|PACCMIT|RNAhybrid|TargetRank|TargetScan|TargetSpy
CREBRF	Q8IUR6		hsa-miR-106b-5p	0.886198	17	Very High	BCmicrO|Cupid|DIANA|ElMMo3|MBStar|microrna.org|MirAncesTar|miRDB|MirMAP|MirTar|miRTar2GO|Mirza-G|MultiMiTar|PACCMIT|PicTar|RNAhybrid|TargetScan
FOS	P01100		hsa-miR-221-3p	0.886153	22	Very High	BCmicrO|BiTargeting|CoMeTa|Cupid|DIANA|ElMMo3|MBStar|MAMI|microrna.org|MirAncesTar|mirbase|miRcode|mirCoX|miRDB|MirMAP|MirTar|Mirza-G|PACCMIT|PicTar|RepTar|RNAhybrid|TargetScan
PPP3R1	P63098		hsa-miR-30d-5p	0.885794	17	Very High	BCmicrO|CoMeTa|Cupid|DIANA|ElMMo3|GenMir++|MBStar|MAMI|microrna.org|MirAncesTar|miRDB|MirMAP|MirTar|Mirza-G|RNAhybrid|TargetRank|TargetScan
FOS	P01100		hsa-miR-222-3p	0.885723	20	Very High	BCmicrO|CoMeTa|DIANA|ElMMo3|MBStar|MAMI|microrna.org|MirAncesTar|mirbase|miRcode|mirCoX|miRDB|MirMAP|MirTar|Mirza-G|PACCMIT|PicTar|RepTar|RNAhybrid|TargetScan
CREBRF	Q8IUR6		hsa-miR-15b-5p	0.885293	16	Very High	BCmicrO|Cupid|DIANA|ElMMo3|MBStar|microrna.org|MirAncesTar|miRDB|MirMAP|miRTar2GO|Mirza-G|MultiMiTar|PACCMIT|PicTar|RNAhybrid|TargetScan
PTGS2	P35354		hsa-miR-26a-5p	0.885277	21	Very High	BCmicrO|CoMeTa|Cupid|DIANA|ElMMo3|GenMir++|MBStar|MAMI|MirAncesTar|miRDB|MirMAP|MirTar|miRTar2GO|Mirza-G|MultiMiTar|PACCMIT|RepTar|RNA22|RNAhybrid|TargetRank|TargetScan
FST	P19883		hsa-miR-24-3p	0.885245	18	Very High	BCmicrO|CoMeTa|Cupid|ElMMo3|GenMir++|MBStar|MAMI|microrna.org|MirAncesTar|miRcode|miRDB|MirMAP|MultiMiTar|PACCMIT|PicTar|RepTar|RNAhybrid|TargetRank
PTHLH	P12272		hsa-miR-15b-5p	0.884964	15	Very High	BCmicrO|CoMeTa|Cupid|ElMMo3|MAMI|microrna.org|MirAncesTar|MirMAP|MirTar|miRTar2GO|Mirza-G|PicTar|RepTar|RNAhybrid|TargetScan
NPC1	O15118		hsa-miR-32-5p	0.884938	15	Very High	CoMeTa|Cupid|DIANA|ElMMo3|GenMir++|MAMI|microrna.org|MirAncesTar|miRcode|MirMAP|Mirza-G|MultiMiTar|PicTar|RNAhybrid|TargetScan
TRIB1	Q96RU8		hsa-miR-23b-3p	0.884823	19	Very High	BCmicrO|CoMeTa|DIANA|ElMMo3|MBStar|MAMI|microrna.org|MirAncesTar|miRcode|miRDB|MirMAP|MirTar|miRTar2GO|Mirza-G|PACCMIT|PicTar|RNAhybrid|TargetRank|TargetScan
CREBRF	Q8IUR6		hsa-miR-200a-3p	0.884711	16	Very High	BCmicrO|Cupid|DIANA|ElMMo3|microrna.org|MirAncesTar|miRcode|miRDB|MirMAP|MirSNP|MirTar|Mirza-G|PACCMIT|PicTar|RNAhybrid|TargetScan
PIM1	P11309		hsa-miR-195-5p	0.88458	19	Very High	BCmicrO|CoMeTa|Cupid|DIANA|ElMMo3|MBStar|MAMI|microrna.org|MirAncesTar|miRcode|miRDB|MirMAP|miRTar2GO|Mirza-G|MultiMiTar|PicTar|RepTar|RNAhybrid|TargetScan
SERTAD2	Q14140		hsa-miR-128-3p	0.884338	18	Very High	BCmicrO|CoMeTa|Cupid|DIANA|ElMMo3|GenMir++|MBStar|MAMI|miRcode|miRDB|MirMAP|miRTar2GO|Mirza-G|MultiMiTar|PACCMIT|RepTar|TargetRank|TargetScan
ERRFI1	Q9UJM3		hsa-miR-148b-3p	0.884181	20	Very High	BCmicrO|DIANA|ElMMo3|MAMI|microrna.org|MirAncesTar|mirCoX|miRDB|MirMAP|MirTar|miRTar2GO|Mirza-G|MultiMiTar|PACCMIT|PicTar|RepTar|RNA22|RNAhybrid|TargetRank|TargetScan
SERTAD2	Q14140		hsa-miR-20b-5p	0.88417	20	Very High	BCmicrO|CoMeTa|Cupid|DIANA|ElMMo3|MBStar|MAMI|microrna.org|MirAncesTar|miRcode|mirCoX|miRDB|MirMAP|MirTar|miRTar2GO|Mirza-G|MultiMiTar|PACCMIT|TargetRank|TargetScan
FOXD1	Q16676		hsa-miR-30d-5p	0.884168	18	Very High	BCmicrO|CoMeTa|Cupid|DIANA|ElMMo3|GenMir++|MAMI|microrna.org|MirAncesTar|miRDB|MirMAP|MirTar|miRTar2GO|Mirza-G|RepTar|RNAhybrid|TargetRank|TargetScan
SH3KBP1	Q96B97		hsa-miR-96-5p	0.884031	20	Very High	BCmicrO|BiTargeting|Cupid|DIANA|ElMMo3|MBStar|MAMI|microrna.org|MirAncesTar|mirbase|miRcode|miRDB|MirMAP|MirTar|Mirza-G|PACCMIT|RepTar|RNAhybrid|TargetRank|TargetScan
KLF10	Q13118		hsa-miR-30a-5p	0.883834	15	Very High	Cupid|DIANA|ElMMo3|MBStar|MAMI|microrna.org|MirAncesTar|miRDB|MirMAP|MirTar|miRTar2GO|PicTar|RNAhybrid|TargetRank|TargetScan
ZFP36L1	Q07352		hsa-miR-206	0.883741	22	Very High	BCmicrO|BiTargeting|CoMeTa|Cupid|DIANA|ElMMo3|MBStar|microrna.org|MirAncesTar|miRcode|mirCoX|miRDB|MirMAP|MirTar|miRTar2GO|Mirza-G|MultiMiTar|PicTar|RepTar|RNAhybrid|TargetRank|TargetScan
CREBRF	Q8IUR6		hsa-miR-27b-3p	0.883573	17	Very High	BCmicrO|DIANA|ElMMo3|MBStar|microrna.org|MirAncesTar|miRDB|MirMAP|MirSNP|MirTar|miRTar2GO|Mirza-G|MultiMiTar|PACCMIT|PicTar|RNAhybrid|TargetScan
DUSP5	Q16690		hsa-miR-203a-3p	0.883458	22	Very High	BCmicrO|CoMeTa|Cupid|DIANA|ElMMo3|MBStar|MAMI|microrna.org|MirAncesTar|mirbase|miRcode|miRDB|MirMAP|MirSNP|MirTar|miRTar2GO|Mirza-G|MultiMiTar|PACCMIT|RepTar|RNAhybrid|TargetRank
KLF6	Q99612		hsa-miR-181c-5p	0.883358	19	Very High	BCmicrO|BiTargeting|CoMeTa|Cupid|DIANA|ElMMo3|MBStar|MAMI|microrna.org|MirAncesTar|mirbase|miRDB|MirMAP|MirTar|miRTar2GO|Mirza-G|RepTar|RNAhybrid|TargetScan
ZFP36L1	Q07352		hsa-miR-181c-5p	0.88334	18	Very High	BCmicrO|CoMeTa|Cupid|DIANA|ElMMo3|MBStar|microrna.org|MirAncesTar|miRDB|MirMAP|MirTar|miRTar2GO|Mirza-G|PicTar|RepTar|RNAhybrid|TargetRank|TargetScan
SLC25A25	Q6KCM7		hsa-miR-27a-3p	0.883125	20	Very High	BCmicrO|BiTargeting|Cupid|DIANA|ElMMo3|MBStar|MAMI|microrna.org|MirAncesTar|miRcode|miRDB|MirMAP|MirTar|miRTar2GO|Mirza-G|MultiMiTar|RepTar|RNAhybrid|TargetRank|TargetScan
PIM1	P11309		hsa-miR-16-5p	0.882485	20	Very High	BCmicrO|BiTargeting|CoMeTa|Cupid|DIANA|ElMMo3|MBStar|MAMI|microrna.org|MirAncesTar|miRcode|miRDB|MirMAP|Mirza-G|MultiMiTar|PicTar|PITA|RepTar|RNAhybrid|TargetScan
CREBRF	Q8IUR6		hsa-miR-155-5p	0.882242	18	Very High	BCmicrO|Cupid|DIANA|ElMMo3|MBStar|microrna.org|MirAncesTar|miRcode|miRDB|MirMAP|MirTar|miRTar2GO|Mirza-G|MultiMiTar|PACCMIT|PicTar|RNAhybrid|TargetScan
CCNL1	Q9UK58		hsa-miR-145-5p	0.882157	19	Very High	BCmicrO|CoMeTa|Cupid|DIANA|ElMMo3|MBStar|MAMI|microrna.org|MirAncesTar|mirbase|miRcode|MirMAP|miRTar2GO|Mirza-G|PACCMIT|PicTar|RepTar|RNAhybrid|TargetScan
NR4A2	P43354		hsa-miR-34c-5p	0.881903	20	Very High	BCmicrO|CoMeTa|Cupid|DIANA|ElMMo3|MBStar|MAMI|microrna.org|MirAncesTar|miRDB|MirMAP|Mirza-G|MultiMiTar|PACCMIT|PicTar|RepTar|RNAhybrid|TargetRank|TargetScan|TargetSpy
DUSP5	Q16690		hsa-miR-26b-5p	0.881823	21	Very High	BCmicrO|CoMeTa|Cupid|DIANA|ElMMo3|MAMI|microrna.org|MirAncesTar|mirbase|mirCoX|miRDB|MirMAP|miRTar2GO|Mirza-G|MultiMiTar|PACCMIT|PicTar|RepTar|RNAhybrid|TargetRank|TargetScan
BTG1	P62324		hsa-miR-301a-3p	0.881613	19	Very High	BCmicrO|CoMeTa|DIANA|ElMMo3|MBStar|MAMI|microrna.org|MirAncesTar|miRDB|MirMAP|MirSNP|miRTar2GO|Mirza-G|MultiMiTar|PACCMIT|PicTar|RepTar|TargetRank|TargetScan
FRMD6	Q96NE9		hsa-miR-20a-5p	0.88151	18	Very High	Cupid|DIANA|ElMMo3|MBStar|MAMI|microrna.org|MirAncesTar|miRDB|MirMAP|MirTar|miRTar2GO|Mirza-G|MultiMiTar|PACCMIT|RepTar|RNAhybrid|TargetRank|TargetScan
PPARG	P37231		hsa-miR-130a-3p	0.881387	20	Very High	BCmicrO|BiTargeting|CoMeTa|Cupid|DIANA|ElMMo3|MAMI|microrna.org|MirAncesTar|mirbase|miRDB|MirMAP|MirTar|miRTar2GO|MultiMiTar|PicTar|RepTar|RNAhybrid|TargetRank|TargetScan
PTHLH	P12272		hsa-miR-106b-5p	0.880367	18	Very High	BCmicrO|CoMeTa|Cupid|ElMMo3|MBStar|MAMI|microrna.org|MirAncesTar|MirMAP|MirTar|miRTar2GO|Mirza-G|MultiMiTar|PicTar|RepTar|RNAhybrid|TargetRank|TargetScan
TSC22D2	O75157		hsa-miR-429	0.880185	19	Very High	CoMeTa|Cupid|DIANA|ElMMo3|MBStar|MAMI|microrna.org|MirAncesTar|miRcode|MirMAP|MirTar|miRTar2GO|Mirza-G|PACCMIT|RepTar|RNAhybrid|TargetRank|TargetScan|TargetSpy
TSC22D2	O75157		hsa-miR-195-5p	0.879933	18	Very High	BCmicrO|CoMeTa|Cupid|DIANA|ElMMo3|MBStar|MAMI|microrna.org|MirAncesTar|miRcode|MirMAP|miRTar2GO|Mirza-G|MultiMiTar|PicTar|RepTar|RNAhybrid|TargetScan
SLC25A25	Q6KCM7		hsa-miR-33a-5p	0.879731	21	Very High	BCmicrO|BiTargeting|Cupid|DIANA|ElMMo3|MBStar|MAMI|microrna.org|MirAncesTar|miRDB|MirMAP|MirTar|miRTar2GO|Mirza-G|MultiMiTar|PACCMIT|PicTar|RepTar|RNAhybrid|TargetRank|TargetScan
ZFP36L1	Q07352		hsa-miR-96-5p	0.879597	20	Very High	BCmicrO|CoMeTa|Cupid|DIANA|ElMMo3|MBStar|microrna.org|MirAncesTar|mirbase|miRcode|miRDB|MirMAP|MirTar|miRTar2GO|Mirza-G|MultiMiTar|RepTar|RNAhybrid|TargetRank|TargetScan
CREBRF	Q8IUR6		hsa-miR-93-5p	0.879387	17	Very High	Cupid|DIANA|ElMMo3|MBStar|microrna.org|MirAncesTar|miRcode|miRDB|MirMAP|MirTar|miRTar2GO|Mirza-G|MultiMiTar|PACCMIT|PicTar|RNAhybrid|TargetScan
CITED2	Q99967		hsa-miR-145-5p	0.879234	19	Very High	BCmicrO|CoMeTa|Cupid|ElMMo3|GenMir++|MBStar|MAMI|microrna.org|MirAncesTar|miRcode|miRDB|MirMAP|MirSNP|MirTar|Mirza-G|PACCMIT|RNAhybrid|TargetRank|TargetScan
HBEGF	Q99075		hsa-miR-27a-3p	0.879081	18	Very High	BCmicrO|CoMeTa|Cupid|DIANA|ElMMo3|MAMI|microrna.org|MirAncesTar|miRcode|miRDB|MirMAP|MirTar|Mirza-G|PACCMIT|RepTar|RNAhybrid|TargetRank|TargetScan
PPP3R1	P63098		hsa-miR-194-5p	0.879065	17	Very High	BCmicrO|CoMeTa|Cupid|DIANA|ElMMo3|GenMir++|MBStar|MAMI|MirAncesTar|miRcode|MirMAP|miRTar2GO|Mirza-G|PicTar|RepTar|RNAhybrid|TargetScan
PMP22	Q01453		hsa-miR-139-5p	0.879039	21	Very High	BCmicrO|CoMeTa|ElMMo3|GenMir++|MBStar|MAMI|microrna.org|MirAncesTar|miRcode|mirCoX|miRDB|MirMAP|MirTar|miRTar2GO|Mirza-G|PACCMIT|RepTar|RNAhybrid|TargetRank|TargetScan|TargetSpy
HAS2	Q92819		hsa-let-7g-5p	0.878936	16	Very High	BCmicrO|CoMeTa|Cupid|DIANA|ElMMo3|GenMir++|MAMI|microrna.org|MirAncesTar|MirMAP|Mirza-G|MultiMiTar|PicTar|RepTar|RNAhybrid|TargetScan
ZBTB20	Q9HC78		hsa-miR-214-3p	0.878765	17	Very High	BiTargeting|CoMeTa|Cupid|DIANA|ElMMo3|MAMI|microrna.org|MirAncesTar|mirbase|miRcode|MirMAP|MirTar|Mirza-G|PACCMIT|PicTar|RepTar|RNAhybrid
C16orf72	Q14CZ0		hsa-miR-204-5p	0.878723	18	Very High	BCmicrO|BiTargeting|CoMeTa|Cupid|ElMMo3|MBStar|MAMI|microrna.org|MirAncesTar|miRcode|miRDB|MirMAP|Mirza-G|PACCMIT|PicTar|RepTar|TargetRank|TargetScan
TSC22D2	O75157		hsa-let-7g-5p	0.878083	16	Very High	BCmicrO|BiTargeting|CoMeTa|Cupid|DIANA|ElMMo3|MBStar|MAMI|microrna.org|MirMAP|miRTar2GO|Mirza-G|MultiMiTar|PicTar|RNAhybrid|TargetScan
AGO2	Q9UKV8		hsa-miR-100-5p	0.877777	18	Very High	BCmicrO|CoMeTa|ElMMo3|MBStar|MAMI|microrna.org|MirAncesTar|mirbase|miRcode|miRDB|MirMAP|MirTar|Mirza-G|PACCMIT|PicTar|RNAhybrid|TargetRank|TargetScan
EREG	O14944		hsa-miR-130a-3p	0.877531	20	Very High	BCmicrO|CoMeTa|Cupid|DIANA|ElMMo3|MBStar|MAMI|microrna.org|MirAncesTar|mirbase|miRDB|MirMAP|MirTar|miRTar2GO|Mirza-G|MultiMiTar|PACCMIT|RepTar|TargetRank|TargetScan
CEBPB	P17676		hsa-miR-155-5p	0.876743	17	Very High	BCmicrO|CoMeTa|DIANA|ElMMo3|MAMI|microrna.org|MirAncesTar|mirbase|miRcode|miRDB|MirMAP|miRTar2GO|PicTar|RepTar|RNAhybrid|TargetRank|TargetScan
NR4A2	P43354		hsa-miR-217	0.876548	19	Very High	BCmicrO|CoMeTa|Cupid|DIANA|ElMMo3|GenMir++|MAMI|microrna.org|MirAncesTar|miRcode|miRDB|MirMAP|miRTar2GO|Mirza-G|MultiMiTar|PACCMIT|RNAhybrid|TargetRank|TargetScan
NAV3	Q8IVL0		hsa-miR-128-3p	0.876346	21	Very High	BCmicrO|BiTargeting|CoMeTa|Cupid|DIANA|ElMMo3|MBStar|MAMI|microrna.org|MirAncesTar|miRcode|miRDB|MirMAP|Mirza-G|MultiMiTar|PACCMIT|PicTar|RepTar|RNAhybrid|TargetRank|TargetScan
PTGS2	P35354		hsa-miR-101-3p	0.876042	19	Very High	CoMeTa|Cupid|DIANA|ElMMo3|GenMir++|MBStar|MAMI|microrna.org|MirAncesTar|miRcode|miRDB|MirMAP|miRTar2GO|Mirza-G|MultiMiTar|PACCMIT|RepTar|RNAhybrid|TargetRank
HAS2	Q92819		hsa-let-7c-5p	0.875762	16	Very High	BCmicrO|CoMeTa|Cupid|DIANA|ElMMo3|GenMir++|MAMI|microrna.org|MirAncesTar|MirMAP|Mirza-G|MultiMiTar|PicTar|RepTar|RNAhybrid|TargetScan
HAS2	Q92819		hsa-miR-93-5p	0.875651	16	Very High	CoMeTa|Cupid|ElMMo3|MBStar|microrna.org|MirAncesTar|miRcode|miRDB|MirMAP|MirTar|Mirza-G|MultiMiTar|PACCMIT|PicTar|RNAhybrid|TargetScan
FOXD1	Q16676		hsa-miR-30a-5p	0.87564	16	Very High	CoMeTa|Cupid|DIANA|ElMMo3|GenMir++|MAMI|microrna.org|MirAncesTar|miRDB|MirMAP|MirTar|miRTar2GO|Mirza-G|RNAhybrid|TargetRank|TargetScan
BTG1	P62324		hsa-miR-22-3p	0.875541	18	Very High	BCmicrO|CoMeTa|DIANA|ElMMo3|MBStar|MAMI|microrna.org|MirAncesTar|miRcode|mirCoX|miRDB|MirMAP|MirSNP|MirTar|Mirza-G|PACCMIT|PicTar|TargetScan
PPP3R1	P63098		hsa-miR-200a-3p	0.875527	16	Very High	BCmicrO|CoMeTa|Cupid|DIANA|ElMMo3|GenMir++|MBStar|MAMI|microrna.org|miRcode|MirMAP|Mirza-G|PicTar|RepTar|RNAhybrid|TargetScan
HAS2	Q92819		hsa-let-7i-5p	0.875432	15	Very High	BCmicrO|CoMeTa|Cupid|DIANA|ElMMo3|GenMir++|MAMI|microrna.org|MirMAP|Mirza-G|MultiMiTar|PicTar|RepTar|RNAhybrid|TargetScan
CREBRF	Q8IUR6		hsa-miR-15a-5p	0.875206	15	Very High	Cupid|DIANA|ElMMo3|MBStar|microrna.org|MirAncesTar|miRDB|MirMAP|miRTar2GO|Mirza-G|MultiMiTar|PACCMIT|PicTar|RNAhybrid|TargetScan
ZFP36L1	Q07352		hsa-miR-182-5p	0.87452	19	Very High	BCmicrO|CoMeTa|Cupid|DIANA|ElMMo3|MBStar|microrna.org|MirAncesTar|miRcode|miRDB|MirMAP|MirTar|miRTar2GO|Mirza-G|MultiMiTar|RepTar|RNAhybrid|TargetRank|TargetScan
PDK4	Q16654		hsa-miR-15b-5p	0.874164	21	Very High	BCmicrO|BiTargeting|CoMeTa|Cupid|DIANA|ElMMo3|GenMir++|MBStar|MAMI|microrna.org|MirAncesTar|miRDB|MirMAP|MirSNP|MirTar|miRTar2GO|Mirza-G|PACCMIT|RepTar|TargetRank|TargetScan
C16orf72	Q14CZ0		hsa-miR-15b-5p	0.873693	18	Very High	BCmicrO|BiTargeting|CoMeTa|Cupid|DIANA|ElMMo3|MBStar|MAMI|microrna.org|MirAncesTar|miRDB|MirMAP|miRTar2GO|MultiMiTar|PACCMIT|PicTar|RepTar|TargetScan
PPP3R1	P63098		hsa-miR-190a-5p	0.873618	17	Very High	BCmicrO|CoMeTa|Cupid|DIANA|ElMMo3|GenMir++|MBStar|MAMI|microrna.org|MirAncesTar|miRcode|MirMAP|Mirza-G|MultiMiTar|PicTar|RNAhybrid|TargetScan
ETS1	P14921		hsa-miR-199b-5p	0.873344	22	Very High	BCmicrO|BiTargeting|CoMeTa|Cupid|DIANA|ElMMo3|MBStar|MAMI|microrna.org|MirAncesTar|mirCoX|miRDB|MirMAP|MirTar|miRTar2GO|MultiMiTar|PACCMIT|PicTar|RepTar|RNAhybrid|TargetRank|TargetScan
HAS2	Q92819		hsa-miR-20a-5p	0.873072	17	Very High	CoMeTa|Cupid|DIANA|ElMMo3|MBStar|MAMI|microrna.org|MirAncesTar|miRDB|MirMAP|MirTar|Mirza-G|MultiMiTar|PACCMIT|PicTar|RNAhybrid|TargetScan
AGO2	Q9UKV8		hsa-miR-125b-5p	0.872939	21	Very High	BCmicrO|CoMeTa|DIANA|ElMMo3|MBStar|MAMI|microrna.org|MirAncesTar|mirbase|miRcode|miRDB|MirMAP|MirTar|miRTar2GO|Mirza-G|PACCMIT|PicTar|RepTar|RNAhybrid|TargetRank|TargetScan
PPARG	P37231		hsa-miR-130b-3p	0.872919	19	Very High	BCmicrO|BiTargeting|CoMeTa|Cupid|DIANA|ElMMo3|MAMI|microrna.org|MirAncesTar|mirbase|miRDB|MirMAP|MirTar|miRTar2GO|MultiMiTar|PicTar|RNAhybrid|TargetRank|TargetScan
EREG	O14944		hsa-miR-130b-3p	0.872898	20	Very High	BCmicrO|BiTargeting|CoMeTa|Cupid|DIANA|ElMMo3|MBStar|MAMI|microrna.org|MirAncesTar|miRDB|MirMAP|MirTar|miRTar2GO|Mirza-G|MultiMiTar|PACCMIT|RepTar|TargetRank|TargetScan
SERTAD2	Q14140		hsa-miR-92a-3p	0.872883	17	Very High	BCmicrO|CoMeTa|Cupid|DIANA|ElMMo3|GenMir++|MBStar|MAMI|microrna.org|miRDB|MirMAP|miRTar2GO|Mirza-G|MultiMiTar|PACCMIT|TargetRank|TargetScan
SH3KBP1	Q96B97		hsa-miR-448	0.872003	20	Very High	BCmicrO|BiTargeting|Cupid|DIANA|ElMMo3|MBStar|MAMI|microrna.org|MirAncesTar|mirbase|miRDB|MirMAP|MirSNP|MirTar|Mirza-G|PACCMIT|RepTar|RNAhybrid|TargetRank|TargetScan
STC1	P52823		hsa-miR-130a-3p	0.871994	17	Very High	BCmicrO|CoMeTa|Cupid|DIANA|ElMMo3|MBStar|MAMI|microrna.org|MirAncesTar|miRDB|MirMAP|miRTar2GO|Mirza-G|MultiMiTar|PicTar|RNAhybrid|TargetScan
TSC22D1	Q15714		hsa-miR-200c-3p	0.871982	18	Very High	BCmicrO|CoMeTa|Cupid|DIANA|ElMMo3|MBStar|MAMI|microrna.org|MirAncesTar|mirbase|MirMAP|MirTar|Mirza-G|PACCMIT|RepTar|RNAhybrid|TargetRank|TargetScan
CREBRF	Q8IUR6		hsa-miR-26a-5p	0.871847	16	Very High	BCmicrO|Cupid|DIANA|ElMMo3|MBStar|MirAncesTar|miRDB|MirMAP|MirTar|miRTar2GO|Mirza-G|MultiMiTar|PACCMIT|PicTar|RNAhybrid|TargetScan
CDKN1A	P38936		hsa-miR-20b-5p	0.871483	21	Very High	BCmicrO|CoMeTa|Cupid|DIANA|ElMMo3|MBStar|MAMI|microrna.org|MirAncesTar|miRcode|mirCoX|miRDB|MirMAP|MirTar|miRTar2GO|Mirza-G|MultiMiTar|PACCMIT|RepTar|RNAhybrid|TargetScan
PPP3R1	P63098		hsa-miR-181b-5p	0.871483	14	Very High	BCmicrO|CoMeTa|ElMMo3|GenMir++|MAMI|MirAncesTar|miRDB|MirMAP|MirSNP|MirTar|Mirza-G|PicTar|RNAhybrid|TargetScan
STC1	P52823		hsa-miR-130b-3p	0.871464	18	Very High	BCmicrO|BiTargeting|CoMeTa|Cupid|DIANA|ElMMo3|MBStar|MAMI|microrna.org|MirAncesTar|miRDB|MirMAP|miRTar2GO|Mirza-G|MultiMiTar|PicTar|RNAhybrid|TargetScan
SNAI2	O43623		hsa-miR-506-3p	0.871249	17	Very High	CoMeTa|Cupid|DIANA|ElMMo3|MBStar|MAMI|microrna.org|MirAncesTar|miRcode|miRDB|MirMAP|MirTar|Mirza-G|PACCMIT|RepTar|RNAhybrid|TargetRank
STC1	P52823		hsa-miR-93-5p	0.871214	16	Very High	CoMeTa|Cupid|ElMMo3|MBStar|microrna.org|MirAncesTar|miRcode|miRDB|MirMAP|miRTar2GO|Mirza-G|MultiMiTar|PicTar|RNAhybrid|TargetRank|TargetScan
TSC22D2	O75157		hsa-let-7b-5p	0.870183	17	Very High	BCmicrO|BiTargeting|CoMeTa|DIANA|ElMMo3|MBStar|MAMI|microrna.org|MirAncesTar|MirMAP|miRTar2GO|Mirza-G|MultiMiTar|PicTar|RepTar|RNAhybrid|TargetScan
SERTAD2	Q14140		hsa-miR-124-3p	0.870103	17	Very High	CoMeTa|DIANA|ElMMo3|GenMir++|MBStar|MAMI|microrna.org|MirAncesTar|miRcode|miRDB|MirMAP|MirTar|Mirza-G|MultiMiTar|PACCMIT|RepTar|TargetRank
ETS1	P14921		hsa-miR-222-3p	0.869821	21	Very High	BCmicrO|BiTargeting|CoMeTa|Cupid|DIANA|ElMMo3|MBStar|MAMI|microrna.org|MirAncesTar|miRcode|mirCoX|miRDB|MirMAP|Mirza-G|PACCMIT|PicTar|RepTar|RNAhybrid|TargetRank|TargetScan
NR4A2	P43354		hsa-miR-211-5p	0.8697	19	Very High	BCmicrO|CoMeTa|Cupid|ElMMo3|GenMir++|MAMI|microrna.org|MirAncesTar|miRcode|mirCoX|miRDB|MirMAP|MirSNP|MirTar|Mirza-G|PACCMIT|RNAhybrid|TargetRank|TargetScan
PPP3R1	P63098		hsa-miR-30a-5p	0.869694	16	Very High	CoMeTa|Cupid|DIANA|ElMMo3|GenMir++|MBStar|MAMI|microrna.org|MirAncesTar|miRDB|MirMAP|MirTar|Mirza-G|RNAhybrid|TargetRank|TargetScan
FOS	P01100		hsa-miR-181c-5p	0.869551	16	Very High	BCmicrO|CoMeTa|Cupid|ElMMo3|MAMI|microrna.org|MirAncesTar|mirbase|miRDB|MirMAP|Mirza-G|PACCMIT|PicTar|RepTar|RNAhybrid|TargetScan
TSC22D2	O75157		hsa-let-7f-5p	0.869018	17	Very High	BCmicrO|BiTargeting|CoMeTa|Cupid|DIANA|ElMMo3|MBStar|MAMI|microrna.org|MirMAP|miRTar2GO|Mirza-G|MultiMiTar|PicTar|RepTar|RNAhybrid|TargetScan
CREBRF	Q8IUR6		hsa-miR-20a-5p	0.869015	16	Very High	Cupid|DIANA|ElMMo3|MBStar|microrna.org|MirAncesTar|miRDB|MirMAP|MirTar|miRTar2GO|Mirza-G|MultiMiTar|PACCMIT|PicTar|RNAhybrid|TargetScan
BTG1	P62324		hsa-miR-130b-3p	0.868743	17	Very High	BCmicrO|CoMeTa|DIANA|ElMMo3|MBStar|MAMI|microrna.org|MirAncesTar|miRDB|MirMAP|miRTar2GO|Mirza-G|MultiMiTar|PACCMIT|PicTar|TargetRank|TargetScan
HES1	Q14469		hsa-miR-182-5p	0.868741	15	Very High	BCmicrO|CoMeTa|Cupid|DIANA|ElMMo3|GenMir++|MBStar|MAMI|microrna.org|miRcode|MirMAP|miRTar2GO|Mirza-G|MultiMiTar|TargetScan
CREBRF	Q8IUR6		hsa-miR-373-3p	0.868721	18	Very High	BCmicrO|BiTargeting|Cupid|DIANA|ElMMo3|MBStar|microrna.org|MirAncesTar|miRcode|miRDB|MirMAP|MirTar|miRTar2GO|Mirza-G|MultiMiTar|PACCMIT|RNAhybrid|TargetScan
DUSP5	Q16690		hsa-miR-92a-3p	0.868416	17	Very High	BCmicrO|CoMeTa|Cupid|DIANA|ElMMo3|MAMI|microrna.org|MirAncesTar|miRDB|MirMAP|MirTar|miRTar2GO|Mirza-G|RepTar|RNAhybrid|TargetRank|TargetScan
TSC22D2	O75157		hsa-let-7i-5p	0.867911	18	Very High	BCmicrO|BiTargeting|CoMeTa|Cupid|DIANA|ElMMo3|MBStar|MAMI|microrna.org|MirAncesTar|MirMAP|miRTar2GO|Mirza-G|MultiMiTar|PicTar|RepTar|RNAhybrid|TargetScan
TRIB1	Q96RU8		hsa-miR-98-5p	0.86763	17	Very High	BCmicrO|CoMeTa|Cupid|DIANA|ElMMo3|MBStar|MAMI|MirAncesTar|miRcode|MirMAP|miRTar2GO|Mirza-G|MultiMiTar|PicTar|RepTar|RNAhybrid|TargetScan
ZFP36L1	Q07352		hsa-miR-181b-5p	0.86727	17	Very High	BCmicrO|CoMeTa|Cupid|DIANA|ElMMo3|MBStar|MirAncesTar|miRDB|MirMAP|MirTar|miRTar2GO|Mirza-G|PicTar|RepTar|RNAhybrid|TargetRank|TargetScan
HAS2	Q92819		hsa-miR-101-3p	0.867115	20	Very High	CoMeTa|Cupid|DIANA|ElMMo3|GenMir++|MBStar|MAMI|microrna.org|MirAncesTar|mirbase|miRcode|miRDB|MirMAP|MirTar|miRTar2GO|Mirza-G|PACCMIT|RepTar|RNAhybrid|TargetRank
ETS1	P14921		hsa-miR-221-3p	0.867043	21	Very High	BCmicrO|BiTargeting|CoMeTa|Cupid|DIANA|ElMMo3|MBStar|MAMI|microrna.org|MirAncesTar|miRcode|mirCoX|miRDB|MirMAP|miRTar2GO|Mirza-G|PACCMIT|PicTar|RNAhybrid|TargetRank|TargetScan
PPP3R1	P63098		hsa-miR-20b-5p	0.866954	21	Very High	BCmicrO|CoMeTa|ElMMo3|MBStar|MAMI|microrna.org|MirAncesTar|mirbase|miRcode|mirCoX|miRDB|MirMAP|MirSNP|MirTar|miRTar2GO|Mirza-G|MultiMiTar|RepTar|RNAhybrid|TargetRank|TargetScan
TSC22D2	O75157		hsa-miR-27b-3p	0.86683	16	Very High	BCmicrO|BiTargeting|CoMeTa|Cupid|DIANA|ElMMo3|MAMI|microrna.org|MirAncesTar|MirMAP|Mirza-G|PicTar|RepTar|RNAhybrid|TargetRank|TargetScan
STC1	P52823		hsa-miR-190a-5p	0.866479	18	Very High	BCmicrO|CoMeTa|DIANA|ElMMo3|MBStar|MAMI|microrna.org|MirAncesTar|miRcode|miRDB|MirMAP|Mirza-G|MultiMiTar|PicTar|RepTar|RNAhybrid|TargetRank|TargetScan
HAS2	Q92819		hsa-let-7b-5p	0.866472	15	Very High	BCmicrO|CoMeTa|DIANA|ElMMo3|GenMir++|MAMI|microrna.org|MirAncesTar|MirMAP|Mirza-G|MultiMiTar|PicTar|RepTar|RNAhybrid|TargetScan
FOS	P01100		hsa-miR-144-3p	0.866305	19	Very High	BCmicrO|CoMeTa|Cupid|DIANA|ElMMo3|MBStar|microrna.org|MirAncesTar|miRcode|mirCoX|MirMAP|miRTar2GO|Mirza-G|MultiMiTar|PicTar|RepTar|RNAhybrid|TargetRank|TargetScan
DUSP1	P28562		hsa-miR-133a-3p	0.865992	17	Very High	BCmicrO|CoMeTa|Cupid|DIANA|ElMMo3|GenMir++|MAMI|microrna.org|MirAncesTar|mirbase|miRDB|MirMAP|miRTar2GO|Mirza-G|PACCMIT|RepTar|RNAhybrid
EREG	O14944		hsa-miR-301a-3p	0.865931	19	Very High	BCmicrO|CoMeTa|Cupid|DIANA|ElMMo3|MBStar|MAMI|microrna.org|MirAncesTar|miRDB|MirMAP|MirTar|miRTar2GO|Mirza-G|MultiMiTar|PACCMIT|RepTar|TargetRank|TargetScan
HBEGF	Q99075		hsa-miR-132-3p	0.865879	20	Very High	CoMeTa|Cupid|DIANA|ElMMo3|MBStar|MAMI|microrna.org|MirAncesTar|mirbase|miRcode|miRDB|MirMAP|MirTar|miRTar2GO|Mirza-G|PACCMIT|RepTar|RNAhybrid|TargetRank|TargetScan
HBEGF	Q99075		hsa-miR-212-3p	0.865583	21	Very High	BCmicrO|CoMeTa|DIANA|ElMMo3|MBStar|MAMI|microrna.org|MirAncesTar|mirbase|miRcode|mirCoX|miRDB|MirMAP|MirTar|miRTar2GO|Mirza-G|PACCMIT|RepTar|RNAhybrid|TargetRank|TargetScan
ARID5B	Q14865		hsa-miR-144-3p	0.865258	19	Very High	BCmicrO|CoMeTa|Cupid|DIANA|ElMMo3|MBStar|microrna.org|MirAncesTar|miRcode|mirCoX|miRDB|MirMAP|MirTar|miRTar2GO|Mirza-G|MultiMiTar|RepTar|TargetRank|TargetScan
PPP3R1	P63098		hsa-miR-144-3p	0.865153	19	Very High	BCmicrO|CoMeTa|Cupid|DIANA|ElMMo3|GenMir++|MBStar|MAMI|microrna.org|MirAncesTar|miRcode|mirCoX|miRDB|MirMAP|MirSNP|MirTar|RNAhybrid|TargetRank|TargetScan
TSC22D2	O75157		hsa-miR-375	0.864574	18	Very High	BCmicrO|CoMeTa|Cupid|DIANA|ElMMo3|MBStar|MAMI|microrna.org|MirAncesTar|miRcode|MirMAP|miRTar2GO|Mirza-G|PicTar|RepTar|RNAhybrid|TargetRank|TargetScan
C16orf72	Q14CZ0		hsa-miR-29c-3p	0.864292	19	Very High	BCmicrO|BiTargeting|CoMeTa|Cupid|DIANA|ElMMo3|MBStar|microrna.org|MirAncesTar|miRDB|MirMAP|MirSNP|Mirza-G|MultiMiTar|PACCMIT|PicTar|RepTar|TargetRank|TargetScan
PIM1	P11309		hsa-miR-26b-5p	0.864231	20	Very High	BCmicrO|BiTargeting|CoMeTa|Cupid|DIANA|ElMMo3|MBStar|MAMI|microrna.org|MirAncesTar|mirCoX|miRDB|MirMAP|MirTar|miRTar2GO|Mirza-G|PicTar|RepTar|RNAhybrid|TargetScan
EGR1	P18146		hsa-miR-183-5p	0.863954	18	Very High	CoMeTa|Cupid|DIANA|ElMMo3|MAMI|microrna.org|MirAncesTar|mirbase|miRcode|miRDB|MirMAP|miRTar2GO|Mirza-G|MultiMiTar|PACCMIT|PicTar|RepTar|RNAhybrid
ZFP36L1	Q07352		hsa-miR-181a-5p	0.863337	17	Very High	BCmicrO|CoMeTa|Cupid|DIANA|ElMMo3|MBStar|MirAncesTar|miRDB|MirMAP|MirTar|miRTar2GO|Mirza-G|PicTar|RepTar|RNAhybrid|TargetRank|TargetScan
FRMD6	Q96NE9		hsa-miR-106b-5p	0.86325	18	Very High	BCmicrO|Cupid|DIANA|ElMMo3|MBStar|MAMI|microrna.org|MirAncesTar|miRDB|MirMAP|MirTar|miRTar2GO|Mirza-G|MultiMiTar|PACCMIT|RNAhybrid|TargetRank|TargetScan
DUSP5	Q16690		hsa-miR-218-5p	0.862852	20	Very High	BCmicrO|CoMeTa|Cupid|DIANA|ElMMo3|MBStar|MAMI|microrna.org|MirAncesTar|miRcode|miRDB|MirMAP|miRTar2GO|Mirza-G|MultiMiTar|PACCMIT|RepTar|RNAhybrid|TargetRank|TargetScan
HAS2	Q92819		hsa-let-7a-5p	0.862847	14	Very High	CoMeTa|DIANA|ElMMo3|GenMir++|MAMI|microrna.org|MirAncesTar|MirMAP|Mirza-G|MultiMiTar|PicTar|RepTar|RNAhybrid|TargetScan
SERTAD2	Q14140		hsa-miR-363-3p	0.862787	17	Very High	BCmicrO|CoMeTa|Cupid|DIANA|ElMMo3|MBStar|MAMI|microrna.org|miRcode|miRDB|MirMAP|miRTar2GO|Mirza-G|MultiMiTar|PACCMIT|TargetRank|TargetScan
RYBP	Q8N488		hsa-miR-103a-3p	0.862619	19	Very High	BCmicrO|BiTargeting|CoMeTa|Cupid|DIANA|ElMMo3|MBStar|MAMI|MirAncesTar|miRcode|miRDB|MirMAP|MirTar|miRTar2GO|Mirza-G|MultiMiTar|PACCMIT|RepTar|TargetScan
STC1	P52823		hsa-miR-301a-3p	0.86246	18	Very High	BCmicrO|CoMeTa|Cupid|DIANA|ElMMo3|MBStar|MAMI|microrna.org|MirAncesTar|miRDB|MirMAP|miRTar2GO|Mirza-G|MultiMiTar|PicTar|RepTar|RNAhybrid|TargetScan
SERTAD2	Q14140		hsa-miR-20a-5p	0.862459	18	Very High	CoMeTa|Cupid|DIANA|ElMMo3|MBStar|MAMI|microrna.org|MirAncesTar|miRDB|MirMAP|MirTar|miRTar2GO|Mirza-G|MultiMiTar|PACCMIT|RepTar|TargetRank|TargetScan
PTHLH	P12272		hsa-miR-93-5p	0.862159	16	Very High	CoMeTa|Cupid|ElMMo3|MBStar|microrna.org|MirAncesTar|miRcode|MirMAP|MirTar|miRTar2GO|Mirza-G|MultiMiTar|PicTar|RNAhybrid|TargetRank|TargetScan
SH3KBP1	Q96B97		hsa-miR-129-5p	0.862088	18	Very High	BCmicrO|DIANA|ElMMo3|MBStar|microrna.org|MirAncesTar|miRcode|miRDB|MirMAP|MirTar|miRTar2GO|Mirza-G|PACCMIT|PicTar|RepTar|RNAhybrid|TargetRank|TargetScan
C16orf72	Q14CZ0		hsa-miR-29a-3p	0.86201	20	Very High	BiTargeting|CoMeTa|Cupid|DIANA|ElMMo3|MBStar|microrna.org|MirAncesTar|mirbase|mirCoX|miRDB|MirMAP|MirSNP|Mirza-G|MultiMiTar|PACCMIT|PicTar|RepTar|TargetRank|TargetScan
CREBRF	Q8IUR6		hsa-miR-107	0.861729	14	Very High	BCmicrO|Cupid|DIANA|ElMMo3|microrna.org|MirAncesTar|miRcode|miRDB|MirMAP|miRTar2GO|MultiMiTar|PicTar|RNAhybrid|TargetScan
ETS1	P14921		hsa-miR-199a-5p	0.861671	20	Very High	BCmicrO|BiTargeting|CoMeTa|DIANA|ElMMo3|MBStar|MAMI|microrna.org|MirAncesTar|miRDB|MirMAP|MirTar|miRTar2GO|MultiMiTar|PACCMIT|PicTar|RepTar|RNAhybrid|TargetRank|TargetScan
EPAS1	Q99814		hsa-miR-106b-5p	0.86139	18	Very High	BCmicrO|CoMeTa|Cupid|DIANA|ElMMo3|GenMir++|MBStar|MAMI|microrna.org|MirAncesTar|miRDB|MirMAP|miRTar2GO|Mirza-G|MultiMiTar|RepTar|TargetRank|TargetScan
NR4A2	P43354		hsa-miR-34a-5p	0.861356	18	Very High	BCmicrO|BiTargeting|CoMeTa|DIANA|ElMMo3|MAMI|microrna.org|MirAncesTar|miRDB|MirMAP|Mirza-G|MultiMiTar|PACCMIT|PicTar|RepTar|RNAhybrid|TargetRank|TargetScan
BTG1	P62324		hsa-miR-372-3p	0.861218	19	Very High	CoMeTa|Cupid|DIANA|ElMMo3|MBStar|MAMI|microrna.org|MirAncesTar|miRcode|miRDB|MirMAP|MirSNP|MirTar|miRTar2GO|Mirza-G|MultiMiTar|PACCMIT|TargetRank|TargetScan
NPC1	O15118		hsa-miR-33a-5p	0.861072	18	Very High	BCmicrO|CoMeTa|Cupid|ElMMo3|GenMir++|MAMI|microrna.org|MirAncesTar|mirbase|MirMAP|MirSNP|miRTar2GO|Mirza-G|MultiMiTar|RepTar|RNAhybrid|TargetRank|TargetScan
TSC22D2	O75157		hsa-miR-142-5p	0.860303	16	Very High	CoMeTa|Cupid|DIANA|ElMMo3|MBStar|MAMI|MirAncesTar|mirbase|MirMAP|Mirza-G|PACCMIT|PicTar|RNAhybrid|TargetRank|TargetScan|TargetSpy
ZFP36L1	Q07352		hsa-miR-1-3p	0.860216	20	Very High	BCmicrO|BiTargeting|CoMeTa|Cupid|DIANA|ElMMo3|MBStar|microrna.org|MirAncesTar|miRDB|MirMAP|MirTar|miRTar2GO|Mirza-G|MultiMiTar|PicTar|RepTar|RNAhybrid|TargetRank|TargetScan
KLF6	Q99612		hsa-miR-181b-5p	0.860003	18	Very High	BCmicrO|BiTargeting|CoMeTa|Cupid|DIANA|ElMMo3|MBStar|MAMI|MirAncesTar|miRDB|MirMAP|MirSNP|MirTar|miRTar2GO|Mirza-G|RepTar|RNAhybrid|TargetScan
ETS1	P14921		hsa-miR-155-5p	0.859927	20	Very High	BCmicrO|CoMeTa|Cupid|DIANA|ElMMo3|MBStar|MAMI|microrna.org|MirAncesTar|miRcode|miRDB|MirMAP|MirTar|miRTar2GO|Mirza-G|MultiMiTar|PACCMIT|RNAhybrid|TargetRank|TargetScan
PIM1	P11309		hsa-miR-15b-5p	0.859889	18	Very High	BCmicrO|CoMeTa|Cupid|DIANA|ElMMo3|MBStar|MAMI|microrna.org|MirAncesTar|miRDB|MirMAP|miRTar2GO|Mirza-G|MultiMiTar|PicTar|RepTar|RNAhybrid|TargetScan
FRMD6	Q96NE9		hsa-miR-17-5p	0.859866	18	Very High	BCmicrO|Cupid|ElMMo3|MBStar|MAMI|microrna.org|MirAncesTar|miRcode|miRDB|MirMAP|MirTar|miRTar2GO|Mirza-G|MultiMiTar|PACCMIT|RNAhybrid|TargetRank|TargetScan
CREBRF	Q8IUR6		hsa-miR-27a-3p	0.859344	18	Very High	BCmicrO|Cupid|DIANA|ElMMo3|MBStar|microrna.org|MirAncesTar|miRcode|miRDB|MirMAP|MirSNP|MirTar|miRTar2GO|Mirza-G|MultiMiTar|PACCMIT|RNAhybrid|TargetScan
RYBP	Q8N488		hsa-miR-16-5p	0.859256	19	Very High	BCmicrO|CoMeTa|Cupid|DIANA|ElMMo3|MBStar|MAMI|microrna.org|MirAncesTar|miRcode|miRDB|MirMAP|miRTar2GO|Mirza-G|MultiMiTar|PACCMIT|RepTar|TargetRank|TargetScan
HAS2	Q92819		hsa-miR-424-5p	0.858557	21	Very High	BCmicrO|BiTargeting|CoMeTa|Cupid|DIANA|ElMMo3|MBStar|MAMI|microrna.org|MirAncesTar|mirbase|miRcode|miRDB|MirMAP|miRTar2GO|Mirza-G|MultiMiTar|PACCMIT|RepTar|RNAhybrid|TargetScan
MNT	Q99583		hsa-miR-206	0.858324	19	Very High	BCmicrO|BiTargeting|CoMeTa|Cupid|DIANA|ElMMo3|MAMI|MirAncesTar|miRcode|mirCoX|miRDB|MirMAP|miRTar2GO|Mirza-G|PACCMIT|PicTar|RepTar|RNAhybrid|TargetScan
BTG1	P62324		hsa-miR-302a-3p	0.858209	18	Very High	BCmicrO|DIANA|ElMMo3|MBStar|MAMI|microrna.org|MirAncesTar|miRDB|MirMAP|MirSNP|MirTar|miRTar2GO|Mirza-G|MultiMiTar|PACCMIT|RepTar|TargetRank|TargetScan
PPARG	P37231		hsa-miR-27a-3p	0.857999	19	Very High	BCmicrO|CoMeTa|Cupid|DIANA|ElMMo3|MAMI|microrna.org|MirAncesTar|mirbase|miRcode|miRDB|MirMAP|MirTar|miRTar2GO|Mirza-G|RepTar|RNAhybrid|TargetRank|TargetScan
HAS2	Q92819		hsa-miR-20b-5p	0.857508	18	Very High	BCmicrO|CoMeTa|Cupid|ElMMo3|MBStar|MAMI|microrna.org|MirAncesTar|miRcode|mirCoX|miRDB|MirMAP|MirTar|Mirza-G|MultiMiTar|PACCMIT|RNAhybrid|TargetScan
TSC22D1	Q15714		hsa-miR-200b-3p	0.857249	18	Very High	BCmicrO|CoMeTa|Cupid|DIANA|ElMMo3|MBStar|MAMI|microrna.org|MirAncesTar|mirbase|MirMAP|MirTar|Mirza-G|PACCMIT|RepTar|RNAhybrid|TargetRank|TargetScan
CCNL1	Q9UK58		hsa-miR-199b-5p	0.857045	22	Very High	BCmicrO|CoMeTa|Cupid|DIANA|ElMMo3|MBStar|MAMI|microrna.org|MirAncesTar|mirbase|mirCoX|MirMAP|MirTar|miRTar2GO|Mirza-G|MultiMiTar|PACCMIT|RepTar|RNAhybrid|TargetRank|TargetScan|TargetSpy
NR4A2	P43354		hsa-miR-372-3p	0.856814	17	Very High	BiTargeting|CoMeTa|Cupid|DIANA|ElMMo3|MAMI|microrna.org|MirAncesTar|miRcode|miRDB|MirMAP|Mirza-G|MultiMiTar|PACCMIT|RNAhybrid|TargetRank|TargetScan
HAS2	Q92819		hsa-miR-23b-3p	0.856636	20	Very High	BCmicrO|CoMeTa|Cupid|DIANA|ElMMo3|GenMir++|MBStar|MAMI|microrna.org|MirAncesTar|miRcode|miRDB|MirMAP|MirTar|Mirza-G|PACCMIT|RepTar|RNAhybrid|TargetRank|TargetScan
PPP3R1	P63098		hsa-miR-27b-3p	0.856306	14	Very High	BCmicrO|CoMeTa|DIANA|ElMMo3|GenMir++|MBStar|MAMI|MirAncesTar|MirMAP|miRTar2GO|Mirza-G|PicTar|RNAhybrid|TargetScan
C16orf72	Q14CZ0		hsa-miR-15a-5p	0.855699	17	Very High	BiTargeting|CoMeTa|Cupid|DIANA|ElMMo3|MBStar|MAMI|microrna.org|MirAncesTar|miRDB|MirMAP|miRTar2GO|MultiMiTar|PACCMIT|PicTar|RepTar|TargetScan
CREBRF	Q8IUR6		hsa-miR-372-3p	0.855649	17	Very High	BiTargeting|Cupid|DIANA|ElMMo3|MBStar|microrna.org|MirAncesTar|miRcode|miRDB|MirMAP|MirTar|miRTar2GO|Mirza-G|MultiMiTar|PACCMIT|RNAhybrid|TargetScan
DDIT4	Q9NX09		hsa-miR-30d-5p	0.855632	20	Very High	BCmicrO|CoMeTa|Cupid|DIANA|ElMMo3|MBStar|MAMI|microrna.org|MirAncesTar|mirbase|miRDB|MirMAP|MirTar|miRTar2GO|Mirza-G|PACCMIT|RepTar|RNAhybrid|TargetRank|TargetScan
KLF6	Q99612		hsa-miR-152-3p	0.855566	17	Very High	BCmicrO|BiTargeting|Cupid|DIANA|ElMMo3|MBStar|MAMI|microrna.org|MirAncesTar|miRcode|mirCoX|miRDB|MirMAP|miRTar2GO|Mirza-G|RNAhybrid|TargetScan
RND3	P61587		hsa-miR-429	0.855359	18	Very High	CoMeTa|Cupid|DIANA|ElMMo3|MBStar|microrna.org|MirAncesTar|miRcode|miRDB|MirMAP|MirTar|miRTar2GO|Mirza-G|PACCMIT|RNAhybrid|TargetRank|TargetScan|TargetSpy
CITED2	Q99967		hsa-miR-200b-3p	0.855234	18	Very High	BCmicrO|CoMeTa|Cupid|DIANA|ElMMo3|GenMir++|MBStar|MAMI|microrna.org|MirAncesTar|miRDB|MirMAP|MirTar|Mirza-G|PACCMIT|RNAhybrid|TargetRank|TargetScan
RYBP	Q8N488		hsa-miR-107	0.855121	19	Very High	BCmicrO|BiTargeting|CoMeTa|Cupid|DIANA|ElMMo3|MBStar|MAMI|MirAncesTar|miRcode|miRDB|MirMAP|MirTar|miRTar2GO|Mirza-G|MultiMiTar|PACCMIT|RepTar|TargetScan
C16orf72	Q14CZ0		hsa-miR-211-5p	0.854427	17	Very High	BCmicrO|CoMeTa|ElMMo3|MBStar|MAMI|microrna.org|MirAncesTar|miRcode|mirCoX|miRDB|MirMAP|Mirza-G|PACCMIT|PicTar|RepTar|TargetRank|TargetScan
TIPARP	Q7Z3E1		hsa-miR-372-3p	0.854362	20	Very High	CoMeTa|Cupid|DIANA|ElMMo3|MBStar|MAMI|microrna.org|MirAncesTar|miRcode|miRDB|MirMAP|MirSNP|MirTar|miRTar2GO|Mirza-G|MultiMiTar|PACCMIT|RNAhybrid|TargetRank|TargetScan
C16orf72	Q14CZ0		hsa-miR-29b-3p	0.854323	17	Very High	CoMeTa|Cupid|DIANA|ElMMo3|MBStar|microrna.org|MirAncesTar|miRDB|MirMAP|MirSNP|Mirza-G|MultiMiTar|PACCMIT|PicTar|RepTar|TargetRank|TargetScan
FRMD6	Q96NE9		hsa-miR-130b-3p	0.854018	21	Very High	BCmicrO|BiTargeting|Cupid|DIANA|ElMMo3|MBStar|MAMI|microrna.org|MirAncesTar|mirbase|miRDB|MirMAP|MirTar|miRTar2GO|Mirza-G|MultiMiTar|PACCMIT|RepTar|RNAhybrid|TargetRank|TargetScan
FOS	P01100		hsa-miR-181a-5p	0.853948	14	Very High	BCmicrO|CoMeTa|Cupid|ElMMo3|MAMI|MirAncesTar|miRDB|MirMAP|Mirza-G|PACCMIT|PicTar|RepTar|RNAhybrid|TargetScan
BHLHE40	O14503		hsa-miR-26b-5p	0.853647	20	Very High	BCmicrO|CoMeTa|Cupid|DIANA|ElMMo3|MBStar|MAMI|microrna.org|MirAncesTar|mirCoX|miRDB|MirMAP|miRTar2GO|Mirza-G|MultiMiTar|PACCMIT|RepTar|RNAhybrid|TargetRank|TargetScan
TSC22D2	O75157		hsa-miR-140-5p	0.853401	18	Very High	BCmicrO|CoMeTa|Cupid|DIANA|ElMMo3|MBStar|microrna.org|MirAncesTar|miRcode|mirCoX|MirMAP|miRTar2GO|Mirza-G|PACCMIT|PicTar|RNAhybrid|TargetScan|TargetSpy
CREBRF	Q8IUR6		hsa-miR-21-5p	0.853304	18	Very High	BCmicrO|DIANA|ElMMo3|MBStar|microrna.org|MirAncesTar|miRcode|mirCoX|miRDB|MirMAP|MirSNP|miRTar2GO|Mirza-G|MultiMiTar|PACCMIT|PicTar|RNAhybrid|TargetScan
FRMD6	Q96NE9		hsa-miR-20b-5p	0.853113	18	Very High	BCmicrO|ElMMo3|MBStar|MAMI|microrna.org|MirAncesTar|miRcode|mirCoX|miRDB|MirMAP|MirTar|miRTar2GO|Mirza-G|MultiMiTar|PACCMIT|RNAhybrid|TargetRank|TargetScan
ERRFI1	Q9UJM3		hsa-miR-429	0.853028	17	Very High	Cupid|ElMMo3|MBStar|microrna.org|MirAncesTar|miRcode|miRDB|MirMAP|MirTar|miRTar2GO|Mirza-G|PACCMIT|RepTar|RNAhybrid|TargetRank|TargetScan|TargetSpy
PPARG	P37231		hsa-miR-301a-3p	0.852985	19	Very High	BCmicrO|CoMeTa|Cupid|DIANA|ElMMo3|MBStar|microrna.org|MirAncesTar|mirbase|miRDB|MirMAP|MirSNP|MirTar|miRTar2GO|MultiMiTar|PicTar|RNAhybrid|TargetRank|TargetScan
TRIB3	Q96RU7		hsa-miR-96-5p	0.852898	19	Very High	BCmicrO|BiTargeting|CoMeTa|Cupid|DIANA|ElMMo3|MBStar|MAMI|microrna.org|MirAncesTar|mirbase|miRcode|miRDB|MirMAP|miRTar2GO|MultiMiTar|RepTar|RNAhybrid|TargetScan
FRMD6	Q96NE9		hsa-miR-130a-3p	0.852739	21	Very High	BCmicrO|BiTargeting|Cupid|DIANA|ElMMo3|MBStar|MAMI|microrna.org|MirAncesTar|mirbase|miRDB|MirMAP|MirTar|miRTar2GO|Mirza-G|MultiMiTar|PACCMIT|RepTar|RNAhybrid|TargetRank|TargetScan
SLC25A25	Q6KCM7		hsa-miR-1-3p	0.852067	17	Very High	BCmicrO|DIANA|ElMMo3|MBStar|MAMI|MirAncesTar|miRDB|MirMAP|miRTar2GO|Mirza-G|MultiMiTar|PACCMIT|PicTar|RepTar|RNAhybrid|TargetRank|TargetScan
SERTAD2	Q14140		hsa-miR-9-5p	0.851978	18	Very High	BCmicrO|CoMeTa|Cupid|DIANA|ElMMo3|GenMir++|MBStar|MAMI|MirAncesTar|miRcode|miRDB|MirMAP|miRTar2GO|Mirza-G|MultiMiTar|PACCMIT|RepTar|TargetRank
CDKN1A	P38936		hsa-miR-17-5p	0.851955	19	Very High	BCmicrO|CoMeTa|Cupid|DIANA|ElMMo3|MBStar|MAMI|microrna.org|MirAncesTar|miRcode|miRDB|MirMAP|MirTar|Mirza-G|MultiMiTar|PACCMIT|RepTar|RNAhybrid|TargetScan
AGO2	Q9UKV8		hsa-miR-27a-3p	0.851797	19	Very High	BCmicrO|BiTargeting|CoMeTa|Cupid|DIANA|ElMMo3|MBStar|MAMI|microrna.org|MirAncesTar|miRcode|miRDB|MirMAP|miRTar2GO|Mirza-G|PACCMIT|RNAhybrid|TargetRank|TargetScan
BTG1	P62324		hsa-miR-454-3p	0.851223	19	Very High	BCmicrO|CoMeTa|Cupid|DIANA|ElMMo3|MBStar|microrna.org|MirAncesTar|mirbase|miRcode|miRDB|MirMAP|MirTar|miRTar2GO|Mirza-G|PACCMIT|RepTar|TargetRank|TargetScan
PTHLH	P12272		hsa-miR-29c-3p	0.851049	16	Very High	BCmicrO|CoMeTa|Cupid|ElMMo3|MBStar|microrna.org|MirAncesTar|MirMAP|MirSNP|miRTar2GO|Mirza-G|PicTar|RepTar|RNAhybrid|TargetRank|TargetScan
NR4A2	P43354		hsa-miR-373-3p	0.850962	20	Very High	BCmicrO|BiTargeting|CoMeTa|Cupid|DIANA|ElMMo3|MAMI|microrna.org|MirAncesTar|miRcode|miRDB|MirMAP|MirTar|Mirza-G|MultiMiTar|PACCMIT|RepTar|RNAhybrid|TargetRank|TargetScan
ETS1	P14921		hsa-miR-9-5p	0.850946	16	Very High	BCmicrO|CoMeTa|Cupid|DIANA|ElMMo3|MBStar|MAMI|MirAncesTar|miRcode|MirMAP|Mirza-G|PicTar|RepTar|RNAhybrid|TargetRank|TargetScan
CREBRF	Q8IUR6		hsa-miR-103a-3p	0.850831	13	Very High	BCmicrO|DIANA|ElMMo3|microrna.org|MirAncesTar|miRcode|miRDB|MirMAP|miRTar2GO|MultiMiTar|PicTar|RNAhybrid|TargetScan
SOX9	P48436		hsa-miR-101-3p	0.85075	16	Very High	CoMeTa|Cupid|DIANA|ElMMo3|MAMI|microrna.org|MirAncesTar|miRcode|miRDB|MirMAP|MirTar|Mirza-G|PACCMIT|PicTar|RepTar|TargetRank
CITED2	Q99967		hsa-miR-200c-3p	0.850702	18	Very High	BCmicrO|CoMeTa|Cupid|DIANA|ElMMo3|GenMir++|MBStar|MAMI|microrna.org|MirAncesTar|miRDB|MirMAP|MirTar|Mirza-G|PACCMIT|RNAhybrid|TargetRank|TargetScan
DDIT4	Q9NX09		hsa-miR-22-3p	0.850274	23	Very High	BCmicrO|CoMeTa|Cupid|DIANA|ElMMo3|MAMI|microrna.org|MirAncesTar|mirbase|miRcode|mirCoX|miRDB|MirMAP|MirSNP|MirTar|miRTar2GO|Mirza-G|MultiMiTar|PACCMIT|RepTar|RNAhybrid|TargetRank|TargetScan
MNT	Q99583		hsa-miR-16-5p	0.850241	19	Very High	BCmicrO|BiTargeting|CoMeTa|Cupid|DIANA|ElMMo3|MAMI|MirAncesTar|miRcode|miRDB|MirMAP|miRTar2GO|Mirza-G|MultiMiTar|PACCMIT|PITA|RNAhybrid|TargetRank|TargetScan
FOXD1	Q16676		hsa-miR-30c-5p	0.85013	16	Very High	BCmicrO|CoMeTa|Cupid|DIANA|ElMMo3|GenMir++|MBStar|MAMI|MirAncesTar|miRDB|MirMAP|miRTar2GO|Mirza-G|RNAhybrid|TargetRank|TargetScan
EPAS1	Q99814		hsa-miR-96-5p	0.849925	16	Very High	BCmicrO|CoMeTa|DIANA|ElMMo3|MBStar|microrna.org|MirAncesTar|miRcode|MirMAP|miRTar2GO|Mirza-G|MultiMiTar|PicTar|RepTar|TargetRank|TargetScan
NAV3	Q8IVL0		hsa-miR-29a-3p	0.849365	21	Very High	BiTargeting|CoMeTa|Cupid|DIANA|ElMMo3|MBStar|MAMI|microrna.org|MirAncesTar|mirbase|mirCoX|miRDB|MirMAP|MirTar|Mirza-G|MultiMiTar|PACCMIT|RepTar|RNAhybrid|TargetRank|TargetScan
CREBRF	Q8IUR6		hsa-miR-106a-5p	0.849214	17	Very High	BCmicrO|Cupid|DIANA|ElMMo3|MBStar|microrna.org|MirAncesTar|miRcode|miRDB|MirMAP|MirTar|miRTar2GO|Mirza-G|MultiMiTar|PACCMIT|RNAhybrid|TargetScan
PDK4	Q16654		hsa-miR-497-5p	0.848486	21	Very High	BCmicrO|BiTargeting|CoMeTa|Cupid|DIANA|ElMMo3|MBStar|MAMI|microrna.org|MirAncesTar|miRcode|miRDB|MirMAP|MirSNP|MirTar|miRTar2GO|Mirza-G|PACCMIT|RepTar|TargetRank|TargetScan
KLF6	Q99612		hsa-miR-181a-5p	0.847879	16	Very High	BCmicrO|BiTargeting|CoMeTa|DIANA|ElMMo3|MBStar|MAMI|MirAncesTar|miRDB|MirMAP|MirTar|miRTar2GO|Mirza-G|RepTar|RNAhybrid|TargetScan
PTHLH	P12272		hsa-miR-15a-5p	0.8476	15	Very High	BiTargeting|CoMeTa|Cupid|ElMMo3|MAMI|microrna.org|MirAncesTar|MirMAP|MirTar|miRTar2GO|Mirza-G|PicTar|RepTar|RNAhybrid|TargetScan
SPRY4	Q9C004		hsa-miR-181c-5p	0.847406	17	Very High	BCmicrO|CoMeTa|Cupid|ElMMo3|MAMI|microrna.org|MirAncesTar|miRDB|MirMAP|MirTar|miRTar2GO|Mirza-G|PACCMIT|RepTar|RNAhybrid|TargetRank|TargetScan
NR4A2	P43354		hsa-miR-520e	0.84674	21	Very High	BCmicrO|BiTargeting|CoMeTa|Cupid|DIANA|ElMMo3|MBStar|MAMI|microrna.org|MirAncesTar|mirbase|miRDB|MirMAP|MirTar|Mirza-G|MultiMiTar|PACCMIT|RepTar|RNAhybrid|TargetRank|TargetScan
RYBP	Q8N488		hsa-miR-195-5p	0.846721	19	Very High	BCmicrO|CoMeTa|Cupid|DIANA|ElMMo3|MBStar|MAMI|microrna.org|MirAncesTar|miRcode|miRDB|MirMAP|miRTar2GO|Mirza-G|MultiMiTar|PACCMIT|RepTar|TargetRank|TargetScan
RYBP	Q8N488		hsa-miR-15b-5p	0.845718	18	Very High	BCmicrO|CoMeTa|Cupid|DIANA|ElMMo3|MBStar|MAMI|microrna.org|MirAncesTar|miRDB|MirMAP|miRTar2GO|Mirza-G|MultiMiTar|PACCMIT|RepTar|TargetRank|TargetScan
TRIB1	Q96RU8		hsa-miR-144-3p	0.845536	21	Very High	BCmicrO|CoMeTa|Cupid|DIANA|ElMMo3|MBStar|MAMI|microrna.org|MirAncesTar|miRcode|mirCoX|miRDB|MirMAP|MirTar|miRTar2GO|Mirza-G|PACCMIT|RepTar|RNAhybrid|TargetRank|TargetScan
CREBRF	Q8IUR6		hsa-miR-302d-3p	0.845417	17	Very High	BCmicrO|BiTargeting|Cupid|DIANA|ElMMo3|MBStar|microrna.org|MirAncesTar|miRDB|MirMAP|MirTar|miRTar2GO|Mirza-G|MultiMiTar|PACCMIT|RNAhybrid|TargetScan
PTGS2	P35354		hsa-miR-26b-5p	0.845417	22	Very High	BCmicrO|CoMeTa|Cupid|DIANA|ElMMo3|MBStar|MAMI|microrna.org|MirAncesTar|mirCoX|miRDB|MirMAP|MirTar|miRTar2GO|Mirza-G|MultiMiTar|PACCMIT|RepTar|RNA22|RNAhybrid|TargetRank|TargetScan
FOS	P01100		hsa-miR-199a-3p	0.845026	17	Very High	BCmicrO|CoMeTa|Cupid|DIANA|ElMMo3|MAMI|MirAncesTar|miRDB|MirMAP|MirSNP|MirTar|Mirza-G|MultiMiTar|PicTar|RNAhybrid|TargetScan|TargetSpy
FOS	P01100		hsa-miR-181b-5p	0.844912	14	Very High	BCmicrO|CoMeTa|Cupid|ElMMo3|MAMI|MirAncesTar|miRDB|MirMAP|Mirza-G|PACCMIT|PicTar|RepTar|RNAhybrid|TargetScan
NAV3	Q8IVL0		hsa-miR-449a	0.84473	20	Very High	BCmicrO|BiTargeting|CoMeTa|Cupid|DIANA|ElMMo3|MBStar|microrna.org|MirAncesTar|miRDB|MirMAP|MirTar|Mirza-G|MultiMiTar|PACCMIT|RepTar|RNAhybrid|TargetRank|TargetScan|TargetSpy
PIM1	P11309		hsa-miR-26a-5p	0.844518	18	Very High	BCmicrO|BiTargeting|CoMeTa|Cupid|DIANA|ElMMo3|MBStar|MAMI|MirAncesTar|miRDB|MirMAP|MirTar|miRTar2GO|Mirza-G|PicTar|RepTar|RNAhybrid|TargetScan
RYBP	Q8N488		hsa-miR-7-5p	0.844302	17	Very High	BCmicrO|CoMeTa|Cupid|DIANA|ElMMo3|MBStar|MAMI|MirAncesTar|miRcode|MirMAP|miRTar2GO|Mirza-G|MultiMiTar|PicTar|PITA|TargetRank|TargetScan
JUN	P05412		hsa-miR-200b-3p	0.844252	16	Very High	BCmicrO|CoMeTa|DIANA|ElMMo3|MAMI|microrna.org|MirAncesTar|mirbase|miRDB|MirMAP|MirTar|miRTar2GO|Mirza-G|PACCMIT|RNAhybrid|TargetScan
AGO2	Q9UKV8		hsa-miR-99a-5p	0.844229	16	Very High	BCmicrO|CoMeTa|ElMMo3|MBStar|MAMI|microrna.org|MirAncesTar|mirbase|miRDB|MirMAP|Mirza-G|PACCMIT|PicTar|RNAhybrid|TargetRank|TargetScan
HBEGF	Q99075		hsa-miR-27b-3p	0.844127	17	Very High	BCmicrO|CoMeTa|Cupid|DIANA|ElMMo3|MAMI|microrna.org|MirAncesTar|miRDB|MirMAP|MirTar|Mirza-G|PACCMIT|RepTar|RNAhybrid|TargetRank|TargetScan
STC1	P52823		hsa-miR-20b-5p	0.844017	18	Very High	BCmicrO|CoMeTa|Cupid|ElMMo3|MBStar|MAMI|microrna.org|MirAncesTar|miRcode|mirCoX|miRDB|MirMAP|miRTar2GO|Mirza-G|MultiMiTar|RNAhybrid|TargetRank|TargetScan
TSC22D2	O75157		hsa-miR-106b-5p	0.84398	18	Very High	BCmicrO|BiTargeting|CoMeTa|Cupid|DIANA|ElMMo3|MBStar|MAMI|microrna.org|MirAncesTar|MirMAP|miRTar2GO|Mirza-G|MultiMiTar|PicTar|RNAhybrid|TargetRank|TargetScan
PTHLH	P12272		hsa-miR-20b-5p	0.843946	19	Very High	BCmicrO|CoMeTa|Cupid|ElMMo3|MBStar|MAMI|microrna.org|MirAncesTar|miRcode|mirCoX|MirMAP|MirTar|miRTar2GO|Mirza-G|MultiMiTar|RepTar|RNAhybrid|TargetRank|TargetScan
DDIT4	Q9NX09		hsa-miR-30b-5p	0.843638	19	Very High	BCmicrO|CoMeTa|Cupid|DIANA|ElMMo3|MBStar|MAMI|microrna.org|MirAncesTar|mirbase|miRDB|MirMAP|MirTar|miRTar2GO|Mirza-G|PACCMIT|RNAhybrid|TargetRank|TargetScan
BTG1	P62324		hsa-miR-302d-3p	0.843535	19	Very High	BCmicrO|CoMeTa|DIANA|ElMMo3|MBStar|MAMI|microrna.org|MirAncesTar|miRDB|MirMAP|MirSNP|MirTar|miRTar2GO|Mirza-G|MultiMiTar|PACCMIT|RepTar|TargetRank|TargetScan
SOWAHC	Q53LP3		hsa-miR-16-5p	0.843418	21	Very High	BCmicrO|BiTargeting|CoMeTa|Cupid|DIANA|ElMMo3|MAMI|microrna.org|MirAncesTar|mirbase|miRcode|miRDB|MirMAP|MirTar|miRTar2GO|Mirza-G|MultiMiTar|PACCMIT|RepTar|TargetRank|TargetScan
MNT	Q99583		hsa-miR-195-5p	0.84296	18	Very High	BCmicrO|BiTargeting|CoMeTa|Cupid|DIANA|ElMMo3|MAMI|MirAncesTar|miRcode|miRDB|MirMAP|miRTar2GO|Mirza-G|MultiMiTar|PACCMIT|RNAhybrid|TargetRank|TargetScan
BTG1	P62324		hsa-miR-138-5p	0.842913	18	Very High	BCmicrO|CoMeTa|DIANA|ElMMo3|MBStar|MAMI|MirAncesTar|miRcode|miRDB|MirMAP|miRTar2GO|Mirza-G|MultiMiTar|PACCMIT|PicTar|PITA|RepTar|TargetScan
BTG1	P62324		hsa-miR-373-3p	0.84291	20	Very High	BCmicrO|CoMeTa|DIANA|ElMMo3|MBStar|MAMI|microrna.org|MirAncesTar|miRcode|miRDB|MirMAP|MirSNP|MirTar|miRTar2GO|Mirza-G|MultiMiTar|PACCMIT|RepTar|TargetRank|TargetScan
TRIB1	Q96RU8		hsa-let-7g-5p	0.842759	16	Very High	BCmicrO|CoMeTa|Cupid|DIANA|ElMMo3|MBStar|MAMI|MirAncesTar|MirMAP|miRTar2GO|Mirza-G|MultiMiTar|PicTar|RepTar|RNAhybrid|TargetScan
CXCL5	P42830		hsa-miR-32-5p	0.842535	16	Very High	CoMeTa|DIANA|ElMMo3|GenMir++|MBStar|MAMI|microrna.org|MirAncesTar|miRcode|miRDB|MirMAP|miRTar2GO|Mirza-G|RepTar|TargetRank|TargetScan
CREBRF	Q8IUR6		hsa-miR-520c-3p	0.842506	18	Very High	BCmicrO|BiTargeting|Cupid|DIANA|ElMMo3|MBStar|microrna.org|MirAncesTar|miRDB|MirMAP|MirTar|miRTar2GO|Mirza-G|MultiMiTar|PACCMIT|RNAhybrid|TargetScan|TargetSpy
EPAS1	Q99814		hsa-miR-17-5p	0.842472	19	Very High	BCmicrO|CoMeTa|Cupid|DIANA|ElMMo3|GenMir++|MBStar|MAMI|microrna.org|MirAncesTar|miRcode|miRDB|MirMAP|miRTar2GO|Mirza-G|MultiMiTar|RepTar|TargetRank|TargetScan
EREG	O14944		hsa-miR-192-5p	0.842205	20	Very High	BCmicrO|BiTargeting|CoMeTa|Cupid|DIANA|ElMMo3|MBStar|MAMI|microrna.org|MirAncesTar|miRcode|miRDB|MirMAP|MirTar|miRTar2GO|Mirza-G|PACCMIT|RepTar|TargetRank|TargetScan
SERTAD2	Q14140		hsa-miR-519d-3p	0.842148	19	Very High	BCmicrO|BiTargeting|CoMeTa|Cupid|DIANA|ElMMo3|MBStar|microrna.org|MirAncesTar|miRcode|miRDB|MirMAP|MirTar|miRTar2GO|Mirza-G|PACCMIT|RepTar|TargetRank|TargetScan
ZFP36L1	Q07352		hsa-miR-129-5p	0.842039	18	Very High	BCmicrO|CoMeTa|Cupid|DIANA|ElMMo3|MBStar|microrna.org|MirAncesTar|miRcode|miRDB|MirMAP|MirSNP|MirTar|miRTar2GO|Mirza-G|RNAhybrid|TargetRank|TargetScan
PIM1	P11309		hsa-miR-15a-5p	0.841887	16	Very High	CoMeTa|Cupid|DIANA|ElMMo3|MBStar|MAMI|microrna.org|MirAncesTar|miRDB|MirMAP|miRTar2GO|Mirza-G|MultiMiTar|PicTar|RNAhybrid|TargetScan
TIPARP	Q7Z3E1		hsa-miR-373-3p	0.84182	20	Very High	BCmicrO|CoMeTa|Cupid|DIANA|ElMMo3|MBStar|MAMI|microrna.org|MirAncesTar|miRcode|miRDB|MirMAP|miRTar2GO|Mirza-G|MultiMiTar|PACCMIT|RepTar|RNAhybrid|TargetRank|TargetScan
TSC22D2	O75157		hsa-miR-200c-3p	0.841712	18	Very High	BCmicrO|CoMeTa|Cupid|DIANA|ElMMo3|MBStar|MAMI|microrna.org|MirAncesTar|MirMAP|MirTar|miRTar2GO|Mirza-G|PACCMIT|RepTar|RNAhybrid|TargetRank|TargetScan
EREG	O14944		hsa-miR-301b-3p	0.840751	18	Very High	BCmicrO|CoMeTa|Cupid|DIANA|ElMMo3|MBStar|microrna.org|MirAncesTar|miRcode|miRDB|MirMAP|MirTar|Mirza-G|MultiMiTar|PACCMIT|RepTar|TargetRank|TargetScan
TSC22D2	O75157		hsa-miR-15b-5p	0.840005	16	Very High	BCmicrO|CoMeTa|Cupid|DIANA|ElMMo3|MBStar|MAMI|microrna.org|MirAncesTar|MirMAP|miRTar2GO|Mirza-G|MultiMiTar|PicTar|RNAhybrid|TargetScan
TRIB1	Q96RU8		hsa-let-7i-5p	0.839754	16	Very High	BCmicrO|CoMeTa|Cupid|DIANA|ElMMo3|MBStar|MAMI|MirAncesTar|MirMAP|miRTar2GO|Mirza-G|MultiMiTar|PicTar|RepTar|RNAhybrid|TargetScan
FOXQ1	Q9C009		hsa-miR-96-5p	0.839668	17	Very High	BCmicrO|Cupid|DIANA|ElMMo3|MAMI|microrna.org|MirAncesTar|miRcode|miRDB|MirMAP|MirTar|miRTar2GO|Mirza-G|PACCMIT|RepTar|TargetRank|TargetScan
EPAS1	Q99814		hsa-miR-152-3p	0.839657	18	Very High	BCmicrO|CoMeTa|Cupid|DIANA|ElMMo3|GenMir++|MAMI|microrna.org|MirAncesTar|miRcode|mirCoX|miRDB|MirMAP|Mirza-G|MultiMiTar|RepTar|TargetRank|TargetScan
TRIB1	Q96RU8		hsa-let-7f-5p	0.839561	16	Very High	BCmicrO|CoMeTa|Cupid|DIANA|ElMMo3|MBStar|MAMI|MirAncesTar|MirMAP|miRTar2GO|Mirza-G|MultiMiTar|PicTar|RepTar|RNAhybrid|TargetScan
FOS	P01100		hsa-miR-139-5p	0.839505	19	Very High	BCmicrO|CoMeTa|ElMMo3|MAMI|microrna.org|MirAncesTar|mirbase|miRcode|mirCoX|miRDB|MirMAP|MirTar|Mirza-G|PACCMIT|PITA|RepTar|RNAhybrid|TargetRank|TargetScan
MCL1	Q07820		hsa-miR-20b-5p	0.83896	19	Very High	BCmicrO|CoMeTa|Cupid|ElMMo3|MBStar|microrna.org|MirAncesTar|miRcode|mirCoX|miRDB|MirMAP|MirTar|miRTar2GO|Mirza-G|MultiMiTar|PACCMIT|RepTar|TargetRank|TargetScan
[truncated: 379,994+ more rows]

## Sheet: DEGs and very high target miRNA
Manuscript Title:	Investigation of MicroRNA and Transcription Factor Mediated Regulatory Network for Silicosis using Systems Biology Approach
[truncated: 29,655 more rows]

[truncated: 2 more sheets: Table S1 GENE-TF-miRNAs Cluster, Table  S2 GO Pathway ]
